# Supplementary material for: Genome-wide identification and characterization of Fusarium circinatum-responsive lncRNAs in Pinus radiata
Source: BMC Genomics. 2022 Mar 10;23:194. doi: 10.1186/s12864-022-08408-9 (PMC8908662; doi:10.1186/s12864-022-08408-9)
Supplement: Supplementary file 1 — Additional file 1. [file 12864_2022_8408_MOESM1_ESM.xlsx]

## Sheet: Table S1
	Table S1: RNA-Seq statistics and read mapping to Pinus taeda and Fusarium circinatum (Fc072v) reference genomes
	Treatment	Sample ID	Paired Reads	Q30(%)	Reads after trimming				Mapped reads*
					Paired reads		Mates from broken reads		Host genome		Pathogen genome
	Mock-Inoculated	CN_R1	64759430	94.042	52452468	0.809959	6153476	0.0950205	25275602	0.7806	51808	0.0016
		CN_R4	60267684	93.915	39947798	0.662839	10159940	0.16858	20662773	0.6857	75335	0.0025
		CN_R5	64412384	94.476	45212560	0.701923	9599910	0.149038	14551662	0.6437	209340	0.0065
	Inoculated	072_R2	84026762	94.713	69170496	0.823196	7428130	0.088402	31371389	0.7467	2272924	0.0541
		072_R3	78636548	94.696	67924864	0.863782	5355840	0.0681088	28147951	0.7159	346001	0.0088
		072_R7	66667428	94.499	53806990	0.807096	6430218	0.0964522	24946951	0.7484	1160013	0.0348
		V_R2	55463716	94.706	43874850	0.791055	5794430	0.104472	20945870	0.7553	942883	0.034
		V_R4	59156310	94.112	44842934	0.758041	7156687	0.120979	21325849	0.721	420010	0.0142
		V_R8	56330948	94.689	45172610	0.801915	5579168	0.0990427	21560770	0.7655	335169	0.0119
	*Reads mapped in pairs and in broken pairs
