# Supplementary material for: Genome-wide identification and characterization of Fusarium circinatum-responsive lncRNAs in Pinus radiata
Source: BMC Genomics. 2022 Mar 10;23:194. doi: 10.1186/s12864-022-08408-9 (PMC8908662; doi:10.1186/s12864-022-08408-9)
Supplement: Supplementary file 2 — Additional file 2. [file 12864_2022_8408_MOESM2_ESM.xlsx]

## Sheet: Table S2
Table S2: The alignment of lncRNAs in Pinus radiata to Rfam database
target name	accession	query name	accession	mdl	mdl from	mdl to	seq from	seq to	strand	trunc	pass	gc	bias	score	E-value	inc	description of target
Rfam
Histone3	RF00032	lncRNAPiRa.78564.1	-	cm	1	46	385	429	+	no	1	0.36	0.0	28.7	3.9e-06	!	Histone 3' UTR stem-loop
Histone3	RF00032	lncRNAPiRa.78565.1	-	cm	1	46	192	148	-	no	1	0.36	0.0	28.7	1.5e-06	!	Histone 3' UTR stem-loop
Histone3	RF00032	lncRNAPiRa.78563.10	-	cm	1	46	970	1014	+	no	1	0.38	0.0	28.7	7.1e-06	!	Histone 3' UTR stem-loop
Histone3	RF00032	lncRNAPiRa.78563.11	-	cm	1	46	988	1032	+	no	1	0.38	0.0	28.7	7.2e-06	!	Histone 3' UTR stem-loop
Histone3	RF00032	lncRNAPiRa.78566.1	-	cm	1	46	192	148	-	no	1	0.36	0.0	28.7	1.5e-06	!	Histone 3' UTR stem-loop
snoR2	RF01292	lncRNAPiRa.8397.2	-	cm	1	149	1486	1627	+	no	1	0.39	0.0	90.5	2.2e-17	!	Small nucleolar RNA snoR2/U65
snoR2	RF01292	lncRNAPiRa.8397.3	-	cm	1	149	1306	1448	+	no	1	0.39	0.0	91.1	1.7e-17	!	Small nucleolar RNA snoR2/U65
snoR2	RF01292	lncRNAPiRa.8397.4	-	cm	1	149	1486	1627	+	no	1	0.39	0.0	92.4	8e-18	!	Small nucleolar RNA snoR2/U65
snoR2	RF01292	lncRNAPiRa.8397.5	-	cm	1	149	1486	1627	+	no	1	0.39	0.0	90.5	2.2e-17	!	Small nucleolar RNA snoR2/U65
mir-156	RF00073	lncRNAPiRa.23240.1	-	cm	1	88	511	593	+	no	1	0.49	0.0	65.5	2.1e-13	!	mir-156 microRNA precursor
SSU_rRNA_eukarya	RF01960	lncRNAPiRa.68017.1	-	cm	7	1097	1	1076	+	5'&3'	4	0.48	0.0	870.4	3.6e-262	!	Eukaryotic small subunit ribosomal RNA
SSU_rRNA_eukarya	RF01960	lncRNAPiRa.68017.2	-	cm	7	1825	1	1781	+	5'&3'	4	0.49	0.0	1649.4	0	!	Eukaryotic small subunit ribosomal RNA
SSU_rRNA_eukarya	RF01960	lncRNAPiRa.68017.3	-	cm	16	1825	1	1772	+	5'&3'	4	0.49	0.0	1642.2	0	!	Eukaryotic small subunit ribosomal RNA
SSU_rRNA_eukarya	RF01960	lncRNAPiRa.68017.4	-	cm	16	1825	1	1771	+	5'&3'	4	0.49	0.0	1629.7	0	!	Eukaryotic small subunit ribosomal RNA
SSU_rRNA_eukarya	RF01960	lncRNAPiRa.68017.5	-	cm	585	921	1	323	+	5'&3'	4	0.49	0.0	144.1	1.9e-41	!	Eukaryotic small subunit ribosomal RNA
SSU_rRNA_eukarya	RF01960	lncRNAPiRa.46088.5	-	cm	26	611	1	635	+	5'&3'	4	0.46	0.0	525.5	2.5e-157	!	Eukaryotic small subunit ribosomal RNA
SSU_rRNA_eukarya	RF01960	lncRNAPiRa.46088.1	-	cm	26	1791	1	1727	+	5'&3'	4	0.49	0.0	1570.1	0	!	Eukaryotic small subunit ribosomal RNA
SSU_rRNA_eukarya	RF01960	lncRNAPiRa.46088.2	-	cm	26	1791	1	1727	+	5'&3'	4	0.49	0.0	1583.3	0	!	Eukaryotic small subunit ribosomal RNA
SSU_rRNA_eukarya	RF01960	lncRNAPiRa.46088.3	-	cm	26	1791	1	1727	+	5'&3'	4	0.49	0.0	1576.7	0	!	Eukaryotic small subunit ribosomal RNA
SSU_rRNA_eukarya	RF01960	lncRNAPiRa.46088.4	-	cm	26	1791	1	1727	+	5'&3'	4	0.49	0.0	1588.1	0	!	Eukaryotic small subunit ribosomal RNA
SSU_rRNA_eukarya	RF01960	lncRNAPiRa.46088.6	-	cm	26	1791	1	1727	+	5'&3'	4	0.49	0.0	1568.1	0	!	Eukaryotic small subunit ribosomal RNA
SSU_rRNA_eukarya	RF01960	lncRNAPiRa.46088.7	-	cm	26	1791	1	1622	+	5'&3'	4	0.49	0.0	1464.5	0	!	Eukaryotic small subunit ribosomal RNA
SSU_rRNA_eukarya	RF01960	lncRNAPiRa.46089.1	-	cm	79	447	419	1	-	5'&3'	4	0.47	0.0	297.2	5.5e-88	!	Eukaryotic small subunit ribosomal RNA
LSU_rRNA_eukarya	RF02543	lncRNAPiRa.27085.1	-	cm	1087	1581	1	495	+	5'&3'	4	0.53	0.0	497.9	1.2e-125	!	Eukaryotic large subunit ribosomal RNA
LSU_rRNA_eukarya	RF02543	lncRNAPiRa.27085.2	-	cm	1087	3401	1	2091	+	5'	2	0.52	1.1	2208.8	0	!	Eukaryotic large subunit ribosomal RNA
LSU_rRNA_eukarya	RF02543	lncRNAPiRa.27085.3	-	cm	1087	3401	1	2091	+	5'	2	0.52	0.9	2208.9	0	!	Eukaryotic large subunit ribosomal RNA
LSU_rRNA_eukarya	RF02543	lncRNAPiRa.27085.4	-	cm	1087	3401	1	2091	+	5'	2	0.52	0.9	2208.9	0	!	Eukaryotic large subunit ribosomal RNA
LSU_rRNA_eukarya	RF02543	lncRNAPiRa.27085.5	-	cm	275	2558	1	936	+	5'&3'	4	0.55	0.6	711.8	1.5e-180	!	Eukaryotic large subunit ribosomal RNA
LSU_rRNA_eukarya	RF02543	lncRNAPiRa.27085.6	-	cm	1422	2540	1	1122	+	5'&3'	4	0.54	0.1	1131.5	8.9e-289	!	Eukaryotic large subunit ribosomal RNA
LSU_rRNA_eukarya	RF02543	lncRNAPiRa.27085.7	-	cm	1239	2540	1	1303	+	5'&3'	4	0.54	1.4	1324.3	0	!	Eukaryotic large subunit ribosomal RNA
LSU_rRNA_eukarya	RF02543	lncRNAPiRa.27085.8	-	cm	1087	2739	1	1656	+	5'&3'	4	0.53	4.4	1692.4	0	!	Eukaryotic large subunit ribosomal RNA
SNORD36	RF00049	lncRNAPiRa.47325.1	-	cm	1	77	836	911	+	no	1	0.25	0.7	63.5	7.3e-10	!	Small nucleolar RNA SNORD36
LSU_rRNA_eukarya	RF02543	lncRNAPiRa.32960.1	-	cm	1435	3323	1	1313	+	5'&3'	4	0.54	0.8	657.2	2.6e-166	!	Eukaryotic large subunit ribosomal RNA
LSU_rRNA_eukarya	RF02543	lncRNAPiRa.32960.2	-	cm	1482	1949	1	465	+	5'&3'	4	0.54	0.0	425.8	4.8e-107	!	Eukaryotic large subunit ribosomal RNA
LSU_rRNA_eukarya	RF02543	lncRNAPiRa.32960.3	-	cm	3004	3323	41	364	+	3'	4	0.52	0.0	159.8	1.6e-38	!	Eukaryotic large subunit ribosomal RNA
LSU_rRNA_eukarya	RF02543	lncRNAPiRa.32960.4	-	cm	3004	3323	37	360	+	3'	4	0.52	0.0	159.8	1.6e-38	!	Eukaryotic large subunit ribosomal RNA
snoR143	RF01432	lncRNAPiRa.28710.1	-	cm	1	169	708	894	+	no	1	0.49	0.0	53.2	3.3e-08	!	small nucleolar RNA snoR143
LSU_rRNA_eukarya	RF02543	lncRNAPiRa.46199.1	-	cm	2079	3232	1	1149	+	5'&3'	4	0.46	0.0	1157.5	1.7e-295	!	Eukaryotic large subunit ribosomal RNA
LSU_rRNA_eukarya	RF02543	lncRNAPiRa.46200.1	-	cm	1417	1672	1	253	+	5'&3'	4	0.51	0.0	187.7	7.4e-46	!	Eukaryotic large subunit ribosomal RNA
LSU_rRNA_eukarya	RF02543	lncRNAPiRa.32312.1	-	cm	1124	1962	1	836	+	5'&3'	4	0.54	0.2	856.4	6.3e-218	!	Eukaryotic large subunit ribosomal RNA
LSU_rRNA_eukarya	RF02543	lncRNAPiRa.32312.2	-	cm	1124	1962	1	835	+	5'&3'	4	0.53	0.1	836.5	8.9e-213	!	Eukaryotic large subunit ribosomal RNA
LSU_rRNA_eukarya	RF02543	lncRNAPiRa.58491.1	-	cm	749	1670	1	920	+	5'&3'	4	0.53	3.5	951.9	1.5e-242	!	Eukaryotic large subunit ribosomal RNA
LSU_rRNA_eukarya	RF02543	lncRNAPiRa.58491.2	-	cm	939	1670	1	730	+	5'&3'	4	0.52	0.2	738.7	1.3e-187	!	Eukaryotic large subunit ribosomal RNA
LSU_rRNA_eukarya	RF02543	lncRNAPiRa.76775.6	-	cm	579	1872	1	1184	+	5'&3'	4	0.55	3.3	1005.0	3.9e-256	!	Eukaryotic large subunit ribosomal RNA
LSU_rRNA_eukarya	RF02543	lncRNAPiRa.76775.10	-	cm	673	1872	1	1200	+	5'&3'	4	0.54	3.1	1200.3	0	!	Eukaryotic large subunit ribosomal RNA
LSU_rRNA_eukarya	RF02543	lncRNAPiRa.76776.1	-	cm	683	910	231	1	-	5'&3'	4	0.59	0.0	185.8	2.1e-45	!	Eukaryotic large subunit ribosomal RNA
snoR64	RF00267	lncRNAPiRa.85204.1	-	cm	1	94	682	772	+	no	1	0.36	0.0	66.8	1.6e-13	!	Small nucleolar RNA R64/Z200 family
MIR159	RF00638	lncRNAPiRa.59825.1	-	cm	40	196	1	158	+	5'	2	0.46	0.0	79.8	5.1e-17	!	microRNA MIR159
SSU_rRNA_eukarya	RF01960	lncRNAPiRa.3142.2	-	cm	573	1848	1	1064	+	5'	2	0.50	0.0	729.8	2.4e-219	!	Eukaryotic small subunit ribosomal RNA
SNOR75	RF02539	lncRNAPiRa.74230.3	-	cm	1	88	181	257	+	no	1	0.44	0.0	50.0	2.2e-09	!	Plant small nucleolar RNA SNOR75
SNOR75	RF02539	lncRNAPiRa.74230.4	-	cm	1	88	165	241	+	no	1	0.44	0.0	50.0	1.7e-09	!	Plant small nucleolar RNA SNOR75
SSU_rRNA_eukarya	RF01960	lncRNAPiRa.1583.2	-	cm	20	1618	1	1077	+	5'&3'	4	0.49	0.0	684.5	1.5e-205	!	Eukaryotic small subunit ribosomal RNA
MIR159	RF00638	lncRNAPiRa.37472.1	-	cm	1	196	287	505	+	no	1	0.49	0.0	122.7	2.9e-27	!	microRNA MIR159
SSU_rRNA_eukarya	RF01960	lncRNAPiRa.30757.1	-	cm	23	1851	1	1163	+	5'	2	0.48	0.0	1106.8	0	!	Eukaryotic small subunit ribosomal RNA
SSU_rRNA_eukarya	RF01960	lncRNAPiRa.30757.3	-	cm	23	1851	1	1791	+	5'	2	0.48	0.0	1698.1	0	!	Eukaryotic small subunit ribosomal RNA
SSU_rRNA_eukarya	RF01960	lncRNAPiRa.30757.4	-	cm	23	1822	1	1762	+	5'&3'	4	0.48	0.0	1644.3	0	!	Eukaryotic small subunit ribosomal RNA
SSU_rRNA_eukarya	RF01960	lncRNAPiRa.30757.5	-	cm	23	1714	1	1650	+	5'&3'	4	0.48	0.0	1551.6	0	!	Eukaryotic small subunit ribosomal RNA
SSU_rRNA_eukarya	RF01960	lncRNAPiRa.30758.1	-	cm	645	1516	830	1	-	5'&3'	4	0.50	0.0	734.0	9.7e-221	!	Eukaryotic small subunit ribosomal RNA
SSU_rRNA_eukarya	RF01960	lncRNAPiRa.30757.6	-	cm	21	1803	1	890	+	5'&3'	4	0.48	0.0	497.5	1.2e-148	!	Eukaryotic small subunit ribosomal RNA
SSU_rRNA_eukarya	RF01960	lncRNAPiRa.84314.1	-	cm	763	980	2	217	+	3'	4	0.42	0.0	155.1	5.7e-45	!	Eukaryotic small subunit ribosomal RNA
SSU_rRNA_eukarya	RF01960	lncRNAPiRa.84315.1	-	cm	1	239	289	536	-	3'	3	0.46	0.0	123.8	5e-35	!	Eukaryotic small subunit ribosomal RNA
Histone3	RF00032	lncRNAPiRa.7670.1	-	cm	1	46	1253	1297	+	no	1	0.38	0.0	28.7	8.8e-06	!	Histone 3' UTR stem-loop
Histone3	RF00032	lncRNAPiRa.7670.2	-	cm	1	46	1377	1421	+	no	1	0.38	0.0	28.7	9.2e-06	!	Histone 3' UTR stem-loop
Histone3	RF00032	lncRNAPiRa.7670.3	-	cm	1	46	1046	1090	+	no	1	0.38	0.0	28.7	7.2e-06	!	Histone 3' UTR stem-loop
LSU_rRNA_eukarya	RF02543	lncRNAPiRa.28194.2	-	cm	665	1492	8	841	+	3'	4	0.53	0.2	814.7	3.6e-207	!	Eukaryotic large subunit ribosomal RNA
LSU_rRNA_eukarya	RF02543	lncRNAPiRa.28194.3	-	cm	999	1594	1	594	+	5'&3'	4	0.52	0.0	615.6	6.4e-156	!	Eukaryotic large subunit ribosomal RNA
LSU_rRNA_eukarya	RF02543	lncRNAPiRa.28194.4	-	cm	665	1594	117	1050	+	3'	4	0.53	1.5	895.2	7.7e-228	!	Eukaryotic large subunit ribosomal RNA
snoZ103	RF00149	lncRNAPiRa.52882.1	-	cm	1	100	182	283	+	no	1	0.46	0.0	53.3	1.8e-09	!	Small nucleolar RNA Z103
snoZ103	RF00149	lncRNAPiRa.52882.4	-	cm	1	100	737	838	+	no	1	0.46	0.0	53.3	2.4e-09	!	Small nucleolar RNA Z103
LSU_rRNA_eukarya	RF02543	lncRNAPiRa.48003.1	-	cm	763	2279	1	1687	+	5'&3'	4	0.54	1.5	1488.3	0	!	Eukaryotic large subunit ribosomal RNA
LSU_rRNA_eukarya	RF02543	lncRNAPiRa.48003.3	-	cm	1100	1859	1	757	+	5'&3'	4	0.55	0.1	732.7	5e-186	!	Eukaryotic large subunit ribosomal RNA
LSU_rRNA_eukarya	RF02543	lncRNAPiRa.48003.2	-	cm	1100	1918	1	816	+	5'&3'	4	0.54	0.2	806.7	4.3e-205	!	Eukaryotic large subunit ribosomal RNA
LSU_rRNA_eukarya	RF02543	lncRNAPiRa.48004.1	-	cm	1444	1660	214	1	-	5'&3'	4	0.50	0.0	174.5	1.6e-42	!	Eukaryotic large subunit ribosomal RNA
LSU_rRNA_eukarya	RF02543	lncRNAPiRa.48005.3	-	cm	2762	2982	1	221	+	5'&3'	4	0.46	0.0	288.5	6e-72	!	Eukaryotic large subunit ribosomal RNA
SSU_rRNA_eukarya	RF01960	lncRNAPiRa.40668.1	-	cm	1239	1841	1	579	+	5'&3'	4	0.49	0.0	556.7	7.2e-167	!	Eukaryotic small subunit ribosomal RNA
SSU_rRNA_eukarya	RF01960	lncRNAPiRa.37807.1	-	cm	9	581	1	573	+	5'&3'	4	0.47	0.0	522.7	1.6e-156	!	Eukaryotic small subunit ribosomal RNA
snoZ278	RF00201	lncRNAPiRa.2913.1	-	cm	1	115	110	229	+	no	1	0.43	0.0	45.6	5.6e-08	!	Small nucleolar RNA Z278
MIR159	RF00638	lncRNAPiRa.37472.2	-	cm	1	196	276	494	+	no	1	0.49	0.0	122.7	2.9e-27	!	microRNA MIR159
MIR159	RF00638	lncRNAPiRa.37472.3	-	cm	1	196	280	498	+	no	1	0.49	0.0	122.7	2.7e-27	!	microRNA MIR159
snoR134	RF01430	lncRNAPiRa.27355.1	-	cm	1	149	287	431	+	no	1	0.45	0.0	76.1	1.3e-15	!	small nucleolar RNA snoR134
SSU_rRNA_eukarya	RF01960	lncRNAPiRa.29903.1	-	cm	1220	1688	1	216	+	5'&3'	4	0.47	0.0	154.8	7.1e-45	!	Eukaryotic small subunit ribosomal RNA
snoR77	RF01230	lncRNAPiRa.66102.1	-	cm	1	131	266	404	+	no	1	0.45	0.0	55.4	1.9e-08	!	Small nucleolar RNA snoR77
TPP	RF00059	lncRNAPiRa.48260.1	-	cm	1	105	445	576	+	no	1	0.54	0.0	64.8	6.5e-12	!	TPP riboswitch (THI element)
TPP	RF00059	lncRNAPiRa.48260.2	-	cm	1	105	14	145	+	no	1	0.54	0.0	64.8	3.2e-12	!	TPP riboswitch (THI element)
LSU_rRNA_eukarya	RF02543	lncRNAPiRa.74542.1	-	cm	1204	1455	1	252	+	5'	4	0.56	0.0	241.0	1.3e-59	!	Eukaryotic large subunit ribosomal RNA
MIR159	RF00638	lncRNAPiRa.37472.4	-	cm	1	196	479	697	+	no	1	0.49	0.0	122.7	3.2e-27	!	microRNA MIR159
Histone3	RF00032	lncRNAPiRa.6590.1	-	cm	1	46	1377	1421	+	no	1	0.38	0.0	28.7	9e-06	!	Histone 3' UTR stem-loop
Histone3	RF00032	lncRNAPiRa.6590.2	-	cm	1	46	1170	1214	+	no	1	0.38	0.0	28.7	7.8e-06	!	Histone 3' UTR stem-loop
Histone3	RF00032	lncRNAPiRa.6590.3	-	cm	1	46	1046	1090	+	no	1	0.38	0.0	28.7	7.1e-06	!	Histone 3' UTR stem-loop
Histone3	RF00032	lncRNAPiRa.6590.4	-	cm	1	46	822	866	+	no	1	0.38	0.0	28.7	5.8e-06	!	Histone 3' UTR stem-loop
SSU_rRNA_eukarya	RF01960	lncRNAPiRa.12146.1	-	cm	164	550	1	387	+	5'&3'	4	0.50	0.0	310.2	5.6e-92	!	Eukaryotic small subunit ribosomal RNA
SSU_rRNA_eukarya	RF01960	lncRNAPiRa.12146.2	-	cm	164	979	1	802	+	5'&3'	4	0.48	0.0	595.4	1.6e-178	!	Eukaryotic small subunit ribosomal RNA
SSU_rRNA_eukarya	RF01960	lncRNAPiRa.67710.1	-	cm	466	1547	1	1039	+	5'&3'	4	0.48	0.0	936.8	2.1e-282	!	Eukaryotic small subunit ribosomal RNA
SSU_rRNA_eukarya	RF01960	lncRNAPiRa.67711.1	-	cm	917	1210	294	1	-	5'&3'	4	0.49	0.0	311.0	2.6e-92	!	Eukaryotic small subunit ribosomal RNA
SSU_rRNA_eukarya	RF01960	lncRNAPiRa.67710.2	-	cm	11	1201	1	1177	+	5'&3'	4	0.48	0.0	1031.7	0	!	Eukaryotic small subunit ribosomal RNA
SSU_rRNA_eukarya	RF01960	lncRNAPiRa.63130.1	-	cm	13	216	1	237	+	5'&3'	4	0.42	0.0	94.6	1.7e-26	!	Eukaryotic small subunit ribosomal RNA
snoZ152	RF00350	lncRNAPiRa.86146.1	-	cm	1	109	1335	1428	+	no	1	0.47	0.0	67.6	3.5e-12	!	Small nucleolar RNA Z152/R70/R12/
tRNA	RF00005	lncRNAPiRa.32652.1	-	cm	1	71	227	299	+	no	1	0.55	0.0	56.4	4.4e-12	!	tRNA
mir-160	RF00247	lncRNAPiRa.45862.1	-	cm	1	90	322	406	+	no	1	0.48	0.0	52.0	1.2e-10	!	mir-160 microRNA precursor family
snoZ278	RF00201	lncRNAPiRa.62001.1	-	cm	1	115	122	3	-	no	1	0.43	0.0	45.6	1.2e-08	!	Small nucleolar RNA Z278
LSU_rRNA_eukarya	RF02543	lncRNAPiRa.66658.1	-	cm	737	2390	1	1661	+	5'&3'	4	0.54	3.3	1712.0	0	!	Eukaryotic large subunit ribosomal RNA
LSU_rRNA_eukarya	RF02543	lncRNAPiRa.66658.2	-	cm	961	2390	1	1432	+	5'&3'	4	0.54	0.8	1454.3	0	!	Eukaryotic large subunit ribosomal RNA
SSU_rRNA_bacteria	RF00177	lncRNAPiRa.56733.1	-	cm	938	1142	1	202	+	5'&3'	4	0.53	0.0	161.3	4.5e-50	!	Bacterial small subunit ribosomal RNA
snoR101	RF01155	lncRNAPiRa.73562.1	-	cm	1	66	350	411	+	no	1	0.35	0.0	53.5	6.2e-09	!	Small nucleolar RNA snoR101
SSU_rRNA_eukarya	RF01960	lncRNAPiRa.56424.2	-	cm	197	1716	1	1480	+	5'&3'	4	0.49	0.0	1344.3	0	!	Eukaryotic small subunit ribosomal RNA
snoZ103	RF00149	lncRNAPiRa.13117.2	-	cm	1	100	407	508	+	no	1	0.46	0.0	53.3	2.1e-09	!	Small nucleolar RNA Z103
LSU_rRNA_eukarya	RF02543	lncRNAPiRa.51208.1	-	cm	2673	3054	1	382	+	5'&3'	4	0.42	0.0	442.6	1.8e-111	!	Eukaryotic large subunit ribosomal RNA
SSU_rRNA_eukarya	RF01960	lncRNAPiRa.74176.1	-	cm	26	483	1	459	+	5'&3'	4	0.47	0.0	391.6	1.1e-116	!	Eukaryotic small subunit ribosomal RNA
LSU_rRNA_eukarya	RF02543	lncRNAPiRa.74177.4	-	cm	1437	3088	1	1592	+	5'&3'	4	0.51	0.0	1745.6	0	!	Eukaryotic large subunit ribosomal RNA
SSU_rRNA_eukarya	RF01960	lncRNAPiRa.34199.1	-	cm	43	436	20	414	+	no	4	0.46	0.0	286.9	1.1e-84	!	Eukaryotic small subunit ribosomal RNA
SSU_rRNA_eukarya	RF01960	lncRNAPiRa.34199.2	-	cm	24	1118	1	762	+	5'&3'	4	0.44	0.1	452.7	4.4e-135	!	Eukaryotic small subunit ribosomal RNA
SSU_rRNA_eukarya	RF01960	lncRNAPiRa.34204.1	-	cm	37	967	1	916	+	5'&3'	4	0.47	0.0	680.0	3.1e-204	!	Eukaryotic small subunit ribosomal RNA
mir-160	RF00247	lncRNAPiRa.59426.1	-	cm	1	90	198	284	+	no	1	0.47	0.0	56.0	9e-12	!	mir-160 microRNA precursor family
LSU_rRNA_eukarya	RF02543	lncRNAPiRa.50624.1	-	cm	653	1755	1	1104	+	5'&3'	4	0.53	4.6	1066.5	5.1e-272	!	Eukaryotic large subunit ribosomal RNA
LSU_rRNA_eukarya	RF02543	lncRNAPiRa.13410.1	-	cm	259	358	1	100	+	5'	4	0.55	0.0	83.5	4.9e-19	!	Eukaryotic large subunit ribosomal RNA
SSU_rRNA_eukarya	RF01960	lncRNAPiRa.29435.1	-	cm	1229	1705	1	449	+	5'&3'	4	0.50	0.0	456.0	2.6e-136	!	Eukaryotic small subunit ribosomal RNA
SSU_rRNA_eukarya	RF01960	lncRNAPiRa.29436.1	-	cm	186	452	1	268	+	5'&3'	4	0.53	0.0	217.8	5.8e-64	!	Eukaryotic small subunit ribosomal RNA
mir-160	RF00247	lncRNAPiRa.23358.1	-	cm	1	90	644	729	+	no	1	0.52	0.0	55.5	3.9e-11	!	mir-160 microRNA precursor family
SSU_rRNA_eukarya	RF01960	lncRNAPiRa.25928.1	-	cm	1	266	1	258	+	3'	3	0.40	0.0	171.1	9e-50	!	Eukaryotic small subunit ribosomal RNA
SSU_rRNA_eukarya	RF01960	lncRNAPiRa.25928.2	-	cm	1	570	1	437	+	3'	3	0.46	0.0	388.3	1e-115	!	Eukaryotic small subunit ribosomal RNA
SSU_rRNA_eukarya	RF01960	lncRNAPiRa.61290.1	-	cm	273	1461	1	1146	+	5'&3'	4	0.49	0.0	1029.1	0	!	Eukaryotic small subunit ribosomal RNA
LSU_rRNA_eukarya	RF02543	lncRNAPiRa.75719.1	-	cm	784	1963	1	1178	+	5'&3'	4	0.54	4.3	1254.5	0	!	Eukaryotic small subunit ribosomal RNA
LSU_rRNA_eukarya	RF02543	lncRNAPiRa.75719.2	-	cm	784	1963	1	1178	+	5'&3'	4	0.54	4.4	1254.0	0	!	Eukaryotic small subunit ribosomal RNA
mir-160	RF00247	lncRNAPiRa.23358.2	-	cm	1	90	195	280	+	no	1	0.52	0.0	55.5	1.4e-11	!	mir-160 microRNA precursor family
LSU_rRNA_eukarya	RF02543	lncRNAPiRa.64519.1	-	cm	1205	1671	1	463	+	5'&3'	4	0.52	0.0	416.7	1e-104	!	Eukaryotic large subunit ribosomal RNA
LSU_rRNA_eukarya	RF02543	lncRNAPiRa.64519.2	-	cm	1242	1671	1	427	+	5'&3'	4	0.53	0.1	380.7	1.9e-95	!	Eukaryotic large subunit ribosomal RNA
SSU_rRNA_eukarya	RF01960	lncRNAPiRa.6529.1	-	cm	1229	1399	135	305	+	3'	4	0.52	0.0	149.5	3.9e-43	!	Eukaryotic small subunit ribosomal RNA
SSU_rRNA_eukarya	RF01960	lncRNAPiRa.71123.1	-	cm	1089	1851	1	739	+	5'	2	0.51	0.0	787.7	3.9e-237	!	Eukaryotic small subunit ribosomal RNA
LSU_rRNA_eukarya	RF02543	lncRNAPiRa.43203.1	-	cm	1161	1652	1	488	+	5'&3'	4	0.52	0.0	475.4	7.9e-120	!	Eukaryotic large subunit ribosomal RNA
LSU_rRNA_eukarya	RF02543	lncRNAPiRa.43203.2	-	cm	1194	1652	1	456	+	5'&3'	4	0.53	0.0	447.5	1.2e-112	!	Eukaryotic large subunit ribosomal RNA
snoR77Y	RF01178	lncRNAPiRa.65629.2	-	cm	1	85	370	447	+	no	1	0.38	0.0	57.6	1.1e-10	!	Small nucleolar RNA snoR77Y
SSU_rRNA_eukarya	RF01960	lncRNAPiRa.34024.1	-	cm	388	1510	1	1080	+	5'&3'	4	0.49	0.0	1015.8	0	!	Eukaryotic small subunit ribosomal RNA
LSU_rRNA_eukarya	RF02543	lncRNAPiRa.39773.1	-	cm	186	2621	1	861	+	5'&3'	4	0.50	0.2	642.3	1.2e-162	!	Eukaryotic large subunit ribosomal RNA
LSU_rRNA_eukarya	RF02543	lncRNAPiRa.39773.5	-	cm	186	2533	1	583	+	5'&3'	4	0.50	0.0	518.2	8.5e-131	!	Eukaryotic large subunit ribosomal RNA
LSU_rRNA_eukarya	RF02543	lncRNAPiRa.77281.1	-	cm	830	1174	1	346	+	5'&3'	4	0.51	0.0	368.4	2.3e-92	!	Eukaryotic large subunit ribosomal RNA
SSU_rRNA_eukarya	RF01960	lncRNAPiRa.76380.1	-	cm	1173	1812	1	616	+	5'&3'	4	0.51	0.0	628.3	1.2e-188	!	Eukaryotic small subunit ribosomal RNA
SSU_rRNA_eukarya	RF01960	lncRNAPiRa.76380.2	-	cm	978	1732	1	727	+	5'&3'	4	0.50	0.0	777.6	4.5e-234	!	Eukaryotic small subunit ribosomal RNA
mir-160	RF00247	lncRNAPiRa.52285.1	-	cm	1	90	292	377	+	no	1	0.49	0.0	71.6	1e-15	!	mir-160 microRNA precursor family
LSU_rRNA_eukarya	RF02543	lncRNAPiRa.5297.1	-	cm	1270	1381	1	110	+	5'	4	0.52	0.0	81.8	1.4e-18	!	Eukaryotic large subunit ribosomal RNA
snoR64	RF00267	lncRNAPiRa.86967.1	-	cm	1	94	794	884	+	no	1	0.36	0.0	65.8	3.3e-13	!	Small nucleolar RNA R64/Z200 family
SSU_rRNA_eukarya	RF01960	lncRNAPiRa.62956.1	-	cm	12	569	1	558	+	5'&3'	4	0.46	0.0	497.2	9.1e-149	!	Eukaryotic small subunit ribosomal RNA
SSU_rRNA_eukarya	RF01960	lncRNAPiRa.77964.1	-	cm	1212	1655	1	415	+	5'&3'	4	0.49	0.0	417.6	1.2e-124	!	Eukaryotic small subunit ribosomal RNA
LSU_rRNA_eukarya	RF02543	lncRNAPiRa.28829.1	-	cm	2304	3059	1	757	+	5'&3'	4	0.46	0.0	896.9	2.1e-228	!	Eukaryotic large subunit ribosomal RNA
snoZ103	RF00149	lncRNAPiRa.21035.1	-	cm	1	100	305	400	+	no	1	0.45	0.0	54.3	7.3e-10	!	Small nucleolar RNA Z103
U1	RF00003	lncRNAPiRa.52463.1	-	cm	27	166	204	71	-	5'	2	0.56	0.0	83.3	1.5e-22	!	U1 spliceosomal RNA
tRNA	RF00005	lncRNAPiRa.49435.1	-	cm	1	70	373	443	+	3'	3	0.51	0.0	50.2	3.3e-10	!	tRNA
snoR8a	RF01284	lncRNAPiRa.56233.7	-	cm	1	92	636	718	+	no	1	0.43	0.0	73.5	8.6e-14	!	Small nucleolar RNA snoR8a
SSU_rRNA_eukarya	RF01960	lncRNAPiRa.55122.1	-	cm	533	1397	1	630	+	5'&3'	4	0.49	0.0	381.4	1.9e-113	!	Eukaryotic small subunit ribosomal RNA
snoZ199	RF00200	lncRNAPiRa.2430.1	-	cm	1	84	97	171	+	no	1	0.32	0.0	52.3	3.2e-08	!	Small nucleolar RNA Z199
LSU_rRNA_eukarya	RF02543	lncRNAPiRa.35711.1	-	cm	1339	1623	1	283	+	5'&3'	4	0.51	0.0	231.2	4.7e-57	!	Eukaryotic large subunit ribosomal RNA
SSU_rRNA_eukarya	RF01960	lncRNAPiRa.35712.1	-	cm	14	259	1	245	+	5'&3'	4	0.41	0.0	162.6	3.4e-47	!	Eukaryotic small subunit ribosomal RNA
LSU_rRNA_eukarya	RF02543	lncRNAPiRa.39949.1	-	cm	101	348	249	1	-	5'&3'	4	0.60	0.1	178.6	1.6e-43	!	Eukaryotic large subunit ribosomal RNA
MIR164	RF00647	lncRNAPiRa.40241.1	-	cm	1	109	104	199	+	no	1	0.55	0.0	66.5	4.1e-17	!	microRNA MIR164
mir-166	RF00075	lncRNAPiRa.39708.1	-	cm	1	126	480	583	+	no	1	0.61	0.0	61.9	1.4e-14	!	mir-166 microRNA precursor
MIR169_2	RF00645	lncRNAPiRa.61702.1	-	cm	1	134	37	185	+	no	1	0.41	0.0	54.9	1.1e-14	!	microRNA MIR169_2
MIR828	RF01026	lncRNAPiRa.73244.1	-	cm	1	107	194	261	+	no	1	0.34	0.0	50.1	9.7e-09	!	microRNA MIR828
snoR2	RF01292	lncRNAPiRa.72353.2	-	cm	1	149	1486	1627	+	no	1	0.39	0.0	90.5	2.5e-17	!	Small nucleolar RNA snoR2/U65
snoR2	RF01292	lncRNAPiRa.72353.3	-	cm	1	149	1306	1448	+	no	1	0.39	0.0	91.1	1.9e-17	!	Small nucleolar RNA snoR2/U65
snoR2	RF01292	lncRNAPiRa.72353.4	-	cm	1	149	1486	1627	+	no	1	0.39	0.0	90.5	2.2e-17	!	Small nucleolar RNA snoR2/U65
LSU_rRNA_eukarya	RF02543	lncRNAPiRa.39791.3	-	cm	1342	3344	1	840	+	5'&3'	4	0.55	0.0	509.9	1.7e-128	!	Eukaryotic large subunit ribosomal RNA
snoZ199	RF00200	lncRNAPiRa.42480.1	-	cm	1	84	156	230	+	no	1	0.32	0.0	52.3	3.8e-08	!	Small nucleolar RNA Z199
LSU_rRNA_eukarya	RF02543	lncRNAPiRa.50287.1	-	cm	675	992	321	1	-	5'&3'	4	0.55	0.0	303.9	9.5e-76	!	Eukaryotic large subunit ribosomal RNA
LSU_rRNA_eukarya	RF02543	lncRNAPiRa.25040.1	-	cm	1378	1579	1	201	+	5'&3'	4	0.52	0.0	170.8	1.3e-41	!	Eukaryotic large subunit ribosomal RNA
snoR64	RF00267	lncRNAPiRa.24036.1	-	cm	1	94	684	774	+	no	1	0.36	0.0	65.8	3e-13	!	Small nucleolar RNA R64/Z200 family
