# Supplementary material for: Genome-wide identification and characterization of Fusarium circinatum-responsive lncRNAs in Pinus radiata
Source: BMC Genomics. 2022 Mar 10;23:194. doi: 10.1186/s12864-022-08408-9 (PMC8908662; doi:10.1186/s12864-022-08408-9)
Supplement: Supplementary file 3 — Additional file 3. [file 12864_2022_8408_MOESM3_ESM.xlsx]

## Sheet: Table S3
Table S3: Potential miRNA precursors in Pinus radiata
Query sequence id	Subject sequence id	Percentage identity	length	mismatch	gap openings	qstart	qend	sstart	send	evalue	bitscore
miRBase
lncRNAPiRa.45862.1	mes-miR160g	100	23	0	0	325	347	1	23	3.31e-06	46.1
lncRNAPiRa.57874.1	pab-miR949b	100	22	0	0	229	250	1	22	9.91e-06	44.1
lncRNAPiRa.57874.2	pab-miR949b	100	22	0	0	229	250	1	22	9.85e-06	44.1
lncRNAPiRa.59426.1	mes-miR160g	100	23	0	0	201	223	1	23	3.2e-06	46.1
lncRNAPiRa.72122.1	pab-miR1313d	100	22	0	0	307	328	1	22	8.76e-06	44.1
lncRNAPiRa.23358.1	mes-miR160g	100	23	0	0	647	669	1	23	8.73e-06	46.1
lncRNAPiRa.23358.2	mes-miR160g	100	23	0	0	198	220	1	23	3.63e-06	46.1
lncRNAPiRa.73244.1	mes-miR828b	100	22	0	0	200	221	1	22	9.14e-06	44.1
lncRNAPiRa.54691.1	pab-miR828	100	22	0	0	287	308	1	22	6.85e-06	44.1
lncRNAPiRa.72795.1	pab-miR1314	100	22	0	0	208	229	1	22	8.05e-06	44.1
lncRNAPiRa.72796.1	pab-miR1314	100	22	0	0	154	175	22	1	5.87e-06	44.1
lncRNAPiRa.17332.1	pab-miR1314	100	22	0	0	153	174	1	22	6.95e-06	44.1
lncRNAPiRa.17332.2	pab-miR1314	100	22	0	0	153	174	1	22	6.51e-06	44.1
lncRNAPiRa.15793.1	pab-miR1314	100	22	0	0	181	202	1	22	9.2e-06	44.1
lncRNAPiRa.39865.1	pab-miR1313d	100	22	0	0	307	328	1	22	8.76e-06	44.1
