# Supplementary material for: Genome-wide identification and characterization of Fusarium circinatum-responsive lncRNAs in Pinus radiata
Source: BMC Genomics. 2022 Mar 10;23:194. doi: 10.1186/s12864-022-08408-9 (PMC8908662; doi:10.1186/s12864-022-08408-9)
Supplement: Supplementary file 4 — Additional file 4. [file 12864_2022_8408_MOESM4_ESM.xlsx]

## Sheet: Table S4
Table S4: The alignment of lncRNAs in Pinus radiata and the reported lncRNAs in CANTATA db
Query sequence id	Subject sequence id	Percentage identity	length	mismatch	gap openings	qstart	qend	sstart	send	evalue	bitscore
CANTATA db
lncRNAPiRa.43097.1	CNT2046979_Chenopodium_quinoa	76.471	85	20	0	100	184	1	85	1.45e-09	64.4
lncRNAPiRa.29437.1	CNT20214667_Zea_mays	83.721	86	14	0	558	643	12	97	6.71e-18	93.3
lncRNAPiRa.29437.2	CNT20214667_Zea_mays	83.721	86	14	0	532	617	12	97	4.86e-18	93.3
lncRNAPiRa.27702.13	CNT20236379_Vitis_vinifera	76.154	130	27	4	1362	1488	459	331	7.11e-14	81.5
lncRNAPiRa.82967.5	CNT20239358_Vitis_vinifera	72.539	193	50	1	170	362	267	78	2.44e-22	108
lncRNAPiRa.82968.1	CNT20239358_Vitis_vinifera	72.539	193	50	1	34	226	78	267	8.4e-23	108
lncRNAPiRa.60829.1	CNT2073931_Populus_trichocarpa	80.769	260	28	6	2	240	281	23	5.26e-62	237
lncRNAPiRa.60829.1	CNT2073931_Populus_trichocarpa	87.273	55	7	0	1	55	192	138	5.64e-11	68.9
lncRNAPiRa.81497.1	CNT20189111_Prunus_persica	73.267	101	25	2	201	300	191	290	3.63e-06	54.5
lncRNAPiRa.81499.1	CNT20189111_Prunus_persica	72.222	108	28	2	241	347	184	290	3.91e-06	53.6
lncRNAPiRa.3486.1	CNT2072183_Populus_trichocarpa	87.671	73	9	0	978	1050	235	163	3.5e-17	92.4
lncRNAPiRa.3486.2	CNT2072183_Populus_trichocarpa	87.671	73	9	0	978	1050	235	163	5.28e-17	92.4
lncRNAPiRa.3486.2	CNT2072183_Populus_trichocarpa	86.301	73	10	0	1756	1828	235	163	6.44e-16	87.8
lncRNAPiRa.3486.3	CNT2072183_Populus_trichocarpa	87.671	73	9	0	978	1050	235	163	5.03e-17	92.4
lncRNAPiRa.3486.3	CNT2072183_Populus_trichocarpa	86.957	69	9	0	1646	1714	231	163	7.46e-15	85.1
lncRNAPiRa.3486.4	CNT2072183_Populus_trichocarpa	87.671	73	9	0	978	1050	235	163	5.49e-17	92.4
lncRNAPiRa.3486.4	CNT2072183_Populus_trichocarpa	86.301	73	10	0	1756	1828	235	163	6.68e-16	87.8
lncRNAPiRa.44237.2	CNT2048671_Chenopodium_quinoa	80.263	76	10	4	556	627	505	579	1.99e-06	57.2
lncRNAPiRa.44237.1	CNT2048671_Chenopodium_quinoa	80.263	76	10	4	556	627	505	579	2.92e-06	57.2
lncRNAPiRa.44237.3	CNT2048671_Chenopodium_quinoa	80.263	76	10	4	556	627	505	579	2.98e-06	57.2
lncRNAPiRa.44237.4	CNT2048671_Chenopodium_quinoa	81.159	69	10	3	586	652	505	572	1.81e-06	56.3
lncRNAPiRa.44237.5	CNT2048671_Chenopodium_quinoa	80.263	76	10	4	547	618	505	579	1.64e-06	57.2
lncRNAPiRa.44237.16	CNT2048671_Chenopodium_quinoa	81.159	69	10	3	395	461	505	572	1.49e-06	56.3
lncRNAPiRa.44237.17	CNT2048671_Chenopodium_quinoa	81.159	69	10	3	333	399	505	572	1.26e-06	56.3
lncRNAPiRa.85921.1	CNT2061796_Chenopodium_quinoa	82.667	75	13	0	542	616	741	815	3e-13	77.9
lncRNAPiRa.85921.2	CNT2061796_Chenopodium_quinoa	82.667	75	13	0	457	531	741	815	2.57e-13	77.9
lncRNAPiRa.85921.3	CNT2061796_Chenopodium_quinoa	82.667	75	13	0	420	494	741	815	2.39e-13	77.9
lncRNAPiRa.85921.4	CNT2061796_Chenopodium_quinoa	80	75	15	0	420	494	741	815	1.23e-10	68.9
lncRNAPiRa.85921.5	CNT2061796_Chenopodium_quinoa	80	75	15	0	427	501	741	815	1.24e-10	68.9
lncRNAPiRa.85921.6	CNT2061796_Chenopodium_quinoa	80	75	15	0	411	485	741	815	1.2e-10	68.9
lncRNAPiRa.64772.1	CNT2039105_Malus_domestica	73.196	97	26	0	646	742	221	317	4.72e-08	60.8
lncRNAPiRa.64772.2	CNT2039105_Malus_domestica	73.196	97	26	0	475	571	221	317	3.23e-08	60.8
lncRNAPiRa.64772.3	CNT2039105_Malus_domestica	73.196	97	26	0	787	883	221	317	4.34e-08	60.8
lncRNAPiRa.86981.1	CNT20239389_Vitis_vinifera	75	152	35	1	442	593	117	265	1.05e-20	102
lncRNAPiRa.86981.2	CNT20239389_Vitis_vinifera	75	152	35	1	442	593	117	265	1.75e-20	102
lncRNAPiRa.86981.3	CNT20239389_Vitis_vinifera	74.725	91	23	0	422	512	117	207	2.97e-08	61.7
lncRNAPiRa.86981.4	CNT20239389_Vitis_vinifera	75.658	152	34	1	354	505	117	265	1.35e-21	106
lncRNAPiRa.86981.5	CNT20239389_Vitis_vinifera	75.658	152	34	1	230	381	117	265	1.22e-21	106
lncRNAPiRa.41419.1	CNT20198299_Ananas_comosus	78.378	74	16	0	479	552	182	255	6.55e-09	62.6
lncRNAPiRa.41419.2	CNT20198299_Ananas_comosus	78.378	74	16	0	158	231	182	255	2.98e-09	62.6
lncRNAPiRa.41419.3	CNT20198299_Ananas_comosus	78.378	74	16	0	165	238	182	255	2.94e-09	62.6
lncRNAPiRa.41419.4	CNT20198299_Ananas_comosus	78.378	74	16	0	178	251	182	255	3.03e-09	62.6
lncRNAPiRa.32960.1	CNT2053962_Chenopodium_quinoa	83.657	361	59	0	179	539	368	8	9.61e-106	386
lncRNAPiRa.32960.1	CNT2053962_Chenopodium_quinoa	81.667	60	11	0	1046	1105	368	309	1.75e-07	59.9
lncRNAPiRa.32960.2	CNT20145664_Brassica_napus	80.918	414	75	3	25	438	1	410	4e-105	381
lncRNAPiRa.32960.3	CNT20215239_Zea_mays	80.48	333	47	9	33	361	389	71	6.36e-76	284
lncRNAPiRa.32960.3	CNT20215239_Zea_mays	79.819	332	51	7	33	361	890	1208	7.75e-75	280
lncRNAPiRa.32960.3	CNT20215239_Zea_mays	96.875	32	1	0	1	32	361	330	1.95e-06	54.5
lncRNAPiRa.32960.3	CNT20215239_Zea_mays	96.875	32	1	0	1	32	918	949	1.95e-06	54.5
lncRNAPiRa.32960.4	CNT20215239_Zea_mays	80.48	333	47	9	29	357	389	71	6.29e-76	284
lncRNAPiRa.32960.4	CNT20215239_Zea_mays	79.819	332	51	7	29	357	890	1208	7.66e-75	280
lncRNAPiRa.18288.1	CNT20148151_Brassica_napus	71.479	284	80	1	165	448	347	65	2.8e-33	144
lncRNAPiRa.13641.1	CNT2057583_Chenopodium_quinoa	75.472	106	26	0	1	106	331	226	3.62e-13	75.2
lncRNAPiRa.78079.1	CNT20149117_Brassica_napus	77.966	177	39	0	293	469	1014	838	2.03e-33	144
lncRNAPiRa.78079.1	CNT20149117_Brassica_napus	70.95	179	52	0	112	290	1404	1226	3.93e-17	89.7
lncRNAPiRa.4684.1	CNT20153951_Brassica_napus	74	100	26	0	559	658	434	533	3.1e-09	64.4
lncRNAPiRa.29041.1	CNT2040643_Malus_domestica	79.487	117	24	0	532	648	311	427	4.21e-21	104
lncRNAPiRa.29041.2	CNT2040643_Malus_domestica	79.487	117	24	0	367	483	311	427	3.62e-21	104
lncRNAPiRa.13605.1	CNT2043992_Malus_domestica	71.681	113	29	1	117	226	270	382	2.24e-07	59
lncRNAPiRa.13605.2	CNT2043992_Malus_domestica	71.681	113	29	1	143	252	270	382	2.27e-07	59
lncRNAPiRa.26790.2	CNT20153951_Brassica_napus	74	100	26	0	3	102	434	533	8.72e-10	64.4
lncRNAPiRa.33565.1	CNT20194034_Ananas_comosus	73.239	142	37	1	161	301	379	520	9.9e-15	82.4
lncRNAPiRa.45910.1	CNT2045146_Malus_domestica	71.429	217	62	0	361	577	132	348	2.1e-24	114
lncRNAPiRa.45910.2	CNT2045146_Malus_domestica	71.429	217	62	0	138	354	132	348	1.34e-24	114
lncRNAPiRa.3814.2	CNT20235668_Vitis_vinifera	77.941	68	12	1	820	887	395	331	9.62e-06	54.5
lncRNAPiRa.15556.1	CNT2047606_Chenopodium_quinoa	81.679	131	23	1	15	145	231	360	4.05e-28	125
lncRNAPiRa.15557.1	CNT20189150_Prunus_persica	80	115	20	1	171	285	142	253	3.3e-21	103
lncRNAPiRa.60194.1	CNT2043310_Malus_domestica	75.652	115	24	2	131	243	165	277	3.17e-13	77
lncRNAPiRa.39118.1	CNT20147116_Brassica_napus	75	88	22	0	131	218	389	302	3.21e-08	60.8
lncRNAPiRa.82795.2	CNT20217432_Zea_mays	81.081	74	12	1	1305	1378	816	745	4.39e-10	68.9
lncRNAPiRa.49295.1	CNT20238347_Vitis_vinifera	69.452	347	93	1	781	1114	839	493	2.1e-36	156
lncRNAPiRa.49295.2	CNT20238347_Vitis_vinifera	69.452	347	93	1	781	1114	839	493	2.04e-36	156
lncRNAPiRa.49295.3	CNT20238347_Vitis_vinifera	69.452	347	93	1	665	998	839	493	1.93e-36	156
lncRNAPiRa.46199.1	CNT20147410_Brassica_napus	88.847	798	76	5	260	1056	1	786	0	1028
lncRNAPiRa.46200.1	CNT20154367_Brassica_napus	81.967	244	42	2	9	252	251	10	1.94e-61	235
lncRNAPiRa.52644.1	CNT20239592_Vitis_vinifera	80.22	91	18	0	134	224	354	264	2.1e-15	84.2
lncRNAPiRa.52644.2	CNT20239592_Vitis_vinifera	78.788	99	21	0	203	301	362	264	2.36e-15	85.1
lncRNAPiRa.32312.1	CNT2053962_Chenopodium_quinoa	85.838	346	49	0	490	835	368	23	2.26e-111	404
lncRNAPiRa.32312.2	CNT2053962_Chenopodium_quinoa	85.838	346	49	0	489	834	368	23	2.25e-111	404
lncRNAPiRa.29074.1	CNT2061134_Chenopodium_quinoa	81.013	79	15	0	216	294	234	312	7.94e-13	76.1
lncRNAPiRa.61147.1	CNT2047176_Chenopodium_quinoa	84.27	89	14	0	483	571	1534	1446	1.55e-19	98.7
lncRNAPiRa.61147.2	CNT2047176_Chenopodium_quinoa	84.27	89	14	0	483	571	1534	1446	9.73e-20	98.7
lncRNAPiRa.14105.1	CNT20215017_Zea_mays	74.157	89	23	0	295	383	8	96	3.73e-07	58.1
lncRNAPiRa.85148.1	CNT2055139_Chenopodium_quinoa	73.554	121	23	2	376	490	329	446	6.21e-12	74.3
lncRNAPiRa.85148.2	CNT2055139_Chenopodium_quinoa	76.136	88	18	1	383	470	362	446	9.53e-09	63.5
lncRNAPiRa.17868.1	CNT2087515_Arabidiopsis_thaliana	77.241	145	33	0	1061	1205	147	3	1.26e-23	113
lncRNAPiRa.17868.2	CNT2087515_Arabidiopsis_thaliana	77.241	145	33	0	1061	1205	147	3	1.26e-23	113
lncRNAPiRa.78231.1	CNT2047852_Chenopodium_quinoa	76.154	130	31	0	118	247	132	3	5.7e-19	96
lncRNAPiRa.56313.1	CNT20150421_Brassica_napus	70.707	198	58	0	62	259	3	200	1.33e-19	96.9
lncRNAPiRa.7887.1	CNT20238952_Vitis_vinifera	66.286	350	104	5	108	456	483	147	3.45e-17	90.6
lncRNAPiRa.39910.1	CNT20152263_Brassica_napus	73.134	134	36	0	85	218	1482	1615	8.26e-15	80.6
lncRNAPiRa.39911.1	CNT2037989_Malus_domestica	79.31	87	17	1	208	294	9	94	2.44e-12	73.4
lncRNAPiRa.39912.1	CNT20152263_Brassica_napus	73.585	159	42	0	157	315	1482	1640	8.38e-20	98.7
lncRNAPiRa.27826.1	CNT20146712_Brassica_napus	85.185	54	8	0	1	54	126	73	2.46e-09	62.6
lncRNAPiRa.7783.1	CNT2038673_Malus_domestica	78.652	89	19	0	186	274	814	902	1.43e-13	77.9
lncRNAPiRa.7783.2	CNT2038673_Malus_domestica	78.652	89	19	0	186	274	814	902	1.43e-13	77.9
lncRNAPiRa.43039.1	CNT2047423_Chenopodium_quinoa	71.038	183	53	0	109	291	417	599	6.11e-18	92.4
lncRNAPiRa.43039.1	CNT2047423_Chenopodium_quinoa	78.022	91	20	0	1	91	408	498	4.7e-13	75.2
lncRNAPiRa.22489.1	CNT20149117_Brassica_napus	74.242	132	34	0	186	317	1357	1226	3.51e-16	86
lncRNAPiRa.74617.1	CNT2052681_Chenopodium_quinoa	83.333	54	9	0	342	395	173	226	2.1e-07	58.1
lncRNAPiRa.1202.1	CNT2060828_Chenopodium_quinoa	67.725	189	60	1	1	188	695	507	2.26e-09	63.5
lncRNAPiRa.7263.1	CNT2074188_Populus_trichocarpa	85.455	55	8	0	483	537	1189	1135	1.8e-09	64.4
lncRNAPiRa.80291.1	CNT20200455_Ananas_comosus	84.127	63	10	0	373	435	67	5	6.25e-11	69.8
lncRNAPiRa.80291.2	CNT20200455_Ananas_comosus	84.127	63	10	0	373	435	67	5	6.25e-11	69.8
lncRNAPiRa.80291.3	CNT20200455_Ananas_comosus	84.127	63	10	0	376	438	67	5	6.27e-11	69.8
lncRNAPiRa.80291.4	CNT20200455_Ananas_comosus	82.812	64	11	0	429	492	68	5	8.13e-10	67.1
lncRNAPiRa.47634.1	CNT20149994_Brassica_napus	80	75	15	0	256	330	304	230	1.08e-10	68.9
lncRNAPiRa.47634.2	CNT20149994_Brassica_napus	80	75	15	0	219	293	304	230	2.53e-10	68.9
lncRNAPiRa.10721.1	CNT2087469_Arabidiopsis_thaliana	78.351	97	21	0	248	344	565	469	4.84e-14	81.5
lncRNAPiRa.32191.1	CNT2043882_Malus_domestica	80.263	76	15	0	7	82	739	814	5.3e-11	70.7
lncRNAPiRa.56688.1	CNT20189857_Prunus_persica	77.922	77	17	0	173	249	438	362	2.49e-09	63.5
lncRNAPiRa.58853.1	CNT20154197_Brassica_napus	72.956	318	86	0	71	388	512	195	1.41e-46	187
lncRNAPiRa.58853.2	CNT20154197_Brassica_napus	72.956	318	86	0	61	378	512	195	1.37e-46	187
lncRNAPiRa.58856.1	CNT2087782_Arabidiopsis_thaliana	69.149	188	53	2	170	353	189	3	4.17e-12	74.3
lncRNAPiRa.27895.1	CNT20199948_Ananas_comosus	80.723	83	16	0	40	122	276	358	2.85e-14	78.8
lncRNAPiRa.27896.1	CNT20199948_Ananas_comosus	80.723	83	16	0	88	170	358	276	2.67e-14	78.8
lncRNAPiRa.27063.1	CNT20190341_Prunus_persica	75.177	141	35	0	71	211	177	37	1e-19	97.8
lncRNAPiRa.5659.3	CNT2056846_Chenopodium_quinoa	90.909	44	4	0	669	712	700	657	8.2e-09	62.6
lncRNAPiRa.15904.1	CNT2060828_Chenopodium_quinoa	68.293	205	59	3	13	214	565	364	6.19e-11	69.8
lncRNAPiRa.15904.2	CNT2060828_Chenopodium_quinoa	68.137	204	59	3	13	213	565	365	3.59e-10	68
lncRNAPiRa.15904.3	CNT2060828_Chenopodium_quinoa	72.059	136	32	3	13	145	565	433	4.08e-10	67.1
lncRNAPiRa.21199.3	CNT2075779_Populus_trichocarpa	70.37	162	48	0	332	493	299	138	7.59e-13	77
lncRNAPiRa.81008.4	CNT2037254_Malus_domestica	80	65	12	1	507	570	2	66	2.71e-06	56.3
lncRNAPiRa.81008.7	CNT2037254_Malus_domestica	80	65	12	1	507	570	2	66	1.52e-06	56.3
lncRNAPiRa.81008.8	CNT2037254_Malus_domestica	80	65	12	1	507	570	2	66	1.25e-06	56.3
lncRNAPiRa.84624.2	CNT2038627_Malus_domestica	72.109	147	41	0	39	185	1210	1356	2.85e-15	83.3
lncRNAPiRa.34256.1	CNT20198190_Ananas_comosus	78.205	156	34	0	2	157	179	334	1.97e-29	129
lncRNAPiRa.77919.1	CNT20222409_Zea_mays	71.569	102	29	0	131	232	340	239	2.47e-06	54.5
lncRNAPiRa.66056.1	CNT2038464_Malus_domestica	84.058	69	11	0	43	111	1	69	7.09e-13	76.1
lncRNAPiRa.85281.1	CNT2053471_Chenopodium_quinoa	68.571	140	29	3	97	230	231	361	7.54e-07	55.4
lncRNAPiRa.85281.2	CNT2053471_Chenopodium_quinoa	68.571	140	29	3	308	441	231	361	1.1e-06	55.4
lncRNAPiRa.85281.3	CNT2053471_Chenopodium_quinoa	69.388	147	30	3	89	229	224	361	5.08e-09	63.5
lncRNAPiRa.85281.4	CNT2053471_Chenopodium_quinoa	68.571	140	29	3	282	415	231	361	1.06e-06	55.4
lncRNAPiRa.85281.5	CNT2053471_Chenopodium_quinoa	68.571	140	29	3	162	295	231	361	8.61e-07	55.4
lncRNAPiRa.59329.1	CNT2054140_Chenopodium_quinoa	77.679	112	25	0	40	151	790	901	4.16e-17	90.6
lncRNAPiRa.59330.1	CNT2054140_Chenopodium_quinoa	77.679	112	25	0	97	208	901	790	1.6e-17	90.6
lncRNAPiRa.59332.1	CNT2054140_Chenopodium_quinoa	77.778	99	22	0	2	100	803	901	1.31e-14	80.6
lncRNAPiRa.24127.1	CNT20143374_Brassica_napus	86.667	45	6	0	246	290	467	511	1.43e-06	55.4
lncRNAPiRa.21872.1	CNT20236770_Vitis_vinifera	79.091	110	23	0	64	173	910	801	3.35e-19	96
lncRNAPiRa.21873.1	CNT20236770_Vitis_vinifera	79.091	110	23	0	63	172	910	801	3.32e-19	96
lncRNAPiRa.24622.1	CNT20148397_Brassica_napus	76.289	97	23	0	560	656	108	204	2.1e-11	72.5
lncRNAPiRa.24622.2	CNT20148397_Brassica_napus	76.289	97	23	0	557	653	108	204	2.09e-11	72.5
lncRNAPiRa.13368.1	CNT2038732_Malus_domestica	71.515	165	46	1	215	378	1301	1465	1.25e-14	83.3
lncRNAPiRa.65332.1	CNT20239208_Vitis_vinifera	88.372	43	5	0	139	181	1868	1826	2.05e-06	56.3
lncRNAPiRa.15087.1	CNT20152209_Brassica_napus	73.864	88	23	0	4	91	133	46	3.49e-07	56.3
lncRNAPiRa.10940.1	CNT20154197_Brassica_napus	73.585	318	84	0	196	513	512	195	3.64e-49	196
lncRNAPiRa.81417.1	CNT2046809_Chenopodium_quinoa	75.789	95	23	0	174	268	433	527	2.13e-10	68.9
lncRNAPiRa.81417.2	CNT2046809_Chenopodium_quinoa	75.789	95	23	0	184	278	433	527	2.15e-10	68.9
lncRNAPiRa.16342.1	CNT2074105_Populus_trichocarpa	79.365	63	10	1	3	65	318	259	2.54e-06	54.5
lncRNAPiRa.15779.2	CNT2087782_Arabidiopsis_thaliana	75.661	189	46	0	884	1072	189	1	2.25e-30	134
lncRNAPiRa.32693.1	CNT20197271_Ananas_comosus	72.222	162	45	0	335	496	638	799	3.77e-17	90.6
lncRNAPiRa.51896.1	CNT2036313_Malus_domestica	82.857	70	12	0	353	422	452	521	6.28e-12	73.4
lncRNAPiRa.43153.1	CNT20147116_Brassica_napus	74.468	94	21	1	455	545	396	303	4.31e-08	60.8
lncRNAPiRa.43153.2	CNT20147116_Brassica_napus	74.468	94	21	1	476	566	396	303	4.39e-08	60.8
lncRNAPiRa.38467.1	CNT2036818_Malus_domestica	85.075	67	10	0	377	443	329	395	2.14e-13	77
lncRNAPiRa.38468.1	CNT2036818_Malus_domestica	85.075	67	10	0	122	188	329	395	3.29e-13	77
lncRNAPiRa.86411.1	CNT20195052_Ananas_comosus	83.495	206	34	0	88	293	4015	4220	6.01e-56	219
lncRNAPiRa.86411.2	CNT20195052_Ananas_comosus	83.495	206	34	0	88	293	4015	4220	5.67e-56	219
lncRNAPiRa.86411.3	CNT20195052_Ananas_comosus	83.495	206	34	0	88	293	4015	4220	5.67e-56	219
lncRNAPiRa.53872.1	CNT2073650_Populus_trichocarpa	74.394	371	92	1	417	784	371	1	9.21e-62	240
lncRNAPiRa.53872.1	CNT2073650_Populus_trichocarpa	74.521	365	93	0	468	832	365	1	9.21e-62	240
lncRNAPiRa.53872.1	CNT2073650_Populus_trichocarpa	74.772	329	80	2	564	892	365	40	3.67e-54	214
lncRNAPiRa.53872.1	CNT2073650_Populus_trichocarpa	72.934	351	93	2	276	625	365	16	2.82e-49	198
lncRNAPiRa.53872.2	CNT2073650_Populus_trichocarpa	74.595	370	93	1	313	681	370	1	2.33e-62	241
lncRNAPiRa.53872.2	CNT2073650_Populus_trichocarpa	74.772	329	80	2	413	741	365	40	3.24e-54	214
lncRNAPiRa.8375.1	CNT2074560_Populus_trichocarpa	80.303	66	13	0	213	278	99	164	3.61e-08	61.7
lncRNAPiRa.35880.1	CNT2072417_Populus_trichocarpa	76.667	90	21	0	1	90	215	126	1.33e-10	68.9
lncRNAPiRa.60729.1	CNT2071542_Populus_trichocarpa	78.519	135	26	1	137	271	192	61	6.01e-24	112
lncRNAPiRa.82627.1	CNT2075422_Populus_trichocarpa	74.699	83	21	0	578	660	359	277	3.88e-06	56.3
lncRNAPiRa.83000.1	CNT2050308_Chenopodium_quinoa	74.468	141	36	0	263	403	123	263	8.82e-18	93.3
lncRNAPiRa.27085.1	CNT20154367_Brassica_napus	86.184	152	21	0	320	471	270	119	2.71e-44	180
lncRNAPiRa.27085.2	CNT20147410_Brassica_napus	88.631	862	82	7	1254	2112	1	849	0	1096
lncRNAPiRa.27085.3	CNT20147410_Brassica_napus	88.747	862	81	7	1254	2112	1	849	0	1101
lncRNAPiRa.27085.4	CNT20147410_Brassica_napus	88.747	862	81	7	1254	2112	1	849	0	1101
lncRNAPiRa.27085.5	CNT20147410_Brassica_napus	90.909	220	15	2	716	934	1	216	6.38e-81	303
lncRNAPiRa.27085.6	CNT2053962_Chenopodium_quinoa	85.319	361	53	0	192	552	368	8	5.89e-114	413
lncRNAPiRa.27085.7	CNT2053962_Chenopodium_quinoa	85.319	361	53	0	373	733	368	8	6.86e-114	413
lncRNAPiRa.27085.8	CNT20147410_Brassica_napus	87.624	404	38	4	1254	1656	1	393	2.68e-139	497
lncRNAPiRa.84334.1	CNT20237396_Vitis_vinifera	79.365	63	13	0	47	109	155	93	5.81e-07	56.3
lncRNAPiRa.84336.1	CNT20237396_Vitis_vinifera	79.365	63	13	0	416	478	155	93	1.04e-06	56.3
lncRNAPiRa.14665.1	CNT2047462_Chenopodium_quinoa	73.77	122	32	0	258	379	1438	1559	1.79e-13	77
lncRNAPiRa.14665.2	CNT2047462_Chenopodium_quinoa	73.77	122	32	0	153	274	1438	1559	1.25e-13	77
lncRNAPiRa.8790.1	CNT20216160_Zea_mays	77.143	70	16	0	55	124	124	193	2.01e-06	55.4
lncRNAPiRa.65149.1	CNT20197769_Ananas_comosus	74.86	179	45	0	476	654	143	321	4.58e-26	121
lncRNAPiRa.65149.2	CNT20197769_Ananas_comosus	77.273	132	30	0	539	670	190	321	3.58e-21	104
lncRNAPiRa.65149.3	CNT20197769_Ananas_comosus	82.09	67	12	0	27	93	190	256	9.84e-10	68
lncRNAPiRa.44567.1	CNT20237859_Vitis_vinifera	67.358	193	63	0	307	499	3441	3249	1.76e-09	65.3
lncRNAPiRa.44567.2	CNT20237859_Vitis_vinifera	67.358	193	63	0	319	511	3441	3249	1.77e-09	65.3
lncRNAPiRa.65589.1	CNT20145957_Brassica_napus	74.809	131	33	0	946	1076	8	138	7.13e-16	88.7
lncRNAPiRa.65589.2	CNT20145957_Brassica_napus	74.809	131	33	0	730	860	8	138	6.4e-16	88.7
lncRNAPiRa.65589.3	CNT20145957_Brassica_napus	74.809	131	33	0	181	311	8	138	2.66e-16	88.7
lncRNAPiRa.65590.1	CNT2088880_Arabidiopsis_thaliana	72.678	183	48	2	740	921	160	341	2.17e-19	98.7
lncRNAPiRa.65590.2	CNT2088880_Arabidiopsis_thaliana	75.373	134	33	0	5	138	208	341	5.44e-18	94.2
lncRNAPiRa.37912.1	CNT20200510_Ananas_comosus	86.747	83	11	0	642	724	296	378	3.45e-20	101
lncRNAPiRa.79784.1	CNT2072079_Populus_trichocarpa	83.75	80	13	0	176	255	272	193	6.88e-16	86.9
lncRNAPiRa.79786.1	CNT2072079_Populus_trichocarpa	83.75	80	13	0	175	254	272	193	6.87e-16	86.9
lncRNAPiRa.83856.1	CNT2042098_Malus_domestica	67.692	325	104	1	5	329	612	289	2.72e-23	110
lncRNAPiRa.23017.1	CNT20214516_Zea_mays	92	50	4	0	156	205	1633	1682	4.46e-12	73.4
lncRNAPiRa.23708.1	CNT20219399_Zea_mays	83.333	48	8	0	181	228	122	169	4.13e-06	51.8
lncRNAPiRa.71106.1	CNT20189111_Prunus_persica	74.757	103	20	3	176	275	191	290	1.32e-08	61.7
lncRNAPiRa.71107.1	CNT20189111_Prunus_persica	72.222	108	28	2	232	338	184	290	3.95e-06	53.6
lncRNAPiRa.76452.1	CNT2049864_Chenopodium_quinoa	76	100	23	1	374	473	311	409	8.31e-11	69.8
lncRNAPiRa.7201.1	CNT20199770_Ananas_comosus	79.412	102	21	0	88	189	1142	1243	1.97e-17	90.6
lncRNAPiRa.52518.1	CNT2088321_Arabidiopsis_thaliana	78.462	65	14	0	189	253	233	297	8.56e-07	55.4
lncRNAPiRa.34442.1	CNT2059945_Chenopodium_quinoa	84.956	113	17	0	524	636	151	263	4.47e-28	128
lncRNAPiRa.34442.3	CNT2059945_Chenopodium_quinoa	84.956	113	17	0	1765	1877	151	263	8.42e-28	128
lncRNAPiRa.34442.5	CNT2059945_Chenopodium_quinoa	84.956	113	17	0	4549	4661	151	263	1.73e-27	128
lncRNAPiRa.34442.6	CNT2059945_Chenopodium_quinoa	84.956	113	17	0	1349	1461	151	263	7.11e-28	128
lncRNAPiRa.83208.1	CNT2088587_Arabidiopsis_thaliana	65.789	228	61	4	593	804	440	214	7.92e-07	58.1
lncRNAPiRa.83208.2	CNT2088587_Arabidiopsis_thaliana	65.789	228	61	4	573	784	440	214	4.46e-07	58.1
lncRNAPiRa.83209.2	CNT2088588_Arabidiopsis_thaliana	70.543	129	24	1	574	688	450	322	9.52e-11	70.7
lncRNAPiRa.83209.3	CNT2088588_Arabidiopsis_thaliana	71.756	131	23	1	636	752	452	322	1.82e-13	78.8
lncRNAPiRa.40786.2	CNT20194425_Ananas_comosus	76.05	238	55	2	3	239	454	218	7.14e-40	166
lncRNAPiRa.86523.1	CNT20235353_Vitis_vinifera	70.681	191	55	1	369	558	270	80	8.32e-17	89.7
lncRNAPiRa.86523.2	CNT20235353_Vitis_vinifera	70.681	191	55	1	369	558	270	80	8.32e-17	89.7
lncRNAPiRa.86523.3	CNT20235353_Vitis_vinifera	70.681	191	55	1	369	558	270	80	8.32e-17	89.7
lncRNAPiRa.86523.4	CNT20235353_Vitis_vinifera	70.681	191	55	1	369	558	270	80	7.93e-17	89.7
lncRNAPiRa.86523.5	CNT20235353_Vitis_vinifera	70.681	191	55	1	369	558	270	80	7.93e-17	89.7
lncRNAPiRa.86523.6	CNT20235353_Vitis_vinifera	70.681	191	55	1	472	661	270	80	7.79e-17	89.7
lncRNAPiRa.59974.1	CNT20200490_Ananas_comosus	72.449	98	27	0	23	120	2953	3050	1.28e-06	56.3
lncRNAPiRa.32612.1	CNT2052944_Chenopodium_quinoa	71.006	169	26	7	944	1093	651	487	1.08e-11	74.3
lncRNAPiRa.32612.1	CNT2052944_Chenopodium_quinoa	70.06	167	31	6	998	1147	651	487	1.6e-09	67.1
lncRNAPiRa.32612.1	CNT2052944_Chenopodium_quinoa	70.988	162	24	9	890	1032	651	494	6.82e-08	61.7
lncRNAPiRa.32612.2	CNT2052944_Chenopodium_quinoa	71.006	169	26	7	785	934	651	487	9.82e-12	74.3
lncRNAPiRa.32612.2	CNT2052944_Chenopodium_quinoa	70.06	167	31	6	839	988	651	487	1.46e-09	67.1
lncRNAPiRa.32612.2	CNT2052944_Chenopodium_quinoa	70.37	162	25	7	731	873	651	494	1.46e-09	66.2
lncRNAPiRa.32612.3	CNT2052944_Chenopodium_quinoa	71.006	169	26	7	893	1042	651	487	1.05e-11	74.3
lncRNAPiRa.32612.3	CNT2052944_Chenopodium_quinoa	70.06	167	31	6	947	1096	651	487	1.56e-09	67.1
lncRNAPiRa.32612.3	CNT2052944_Chenopodium_quinoa	70.988	162	24	9	839	981	651	494	6.62e-08	61.7
lncRNAPiRa.32612.4	CNT2052944_Chenopodium_quinoa	71.006	169	26	7	839	988	651	487	1.02e-11	74.3
lncRNAPiRa.32612.4	CNT2052944_Chenopodium_quinoa	70.06	167	31	6	893	1042	651	487	1.51e-09	67.1
lncRNAPiRa.32612.4	CNT2052944_Chenopodium_quinoa	70.988	162	24	9	785	927	651	494	6.41e-08	61.7
lncRNAPiRa.32613.1	CNT2052944_Chenopodium_quinoa	71.006	169	26	7	54	203	487	651	2.93e-12	74.3
lncRNAPiRa.32613.1	CNT2052944_Chenopodium_quinoa	69.88	166	31	6	1	149	488	651	1.52e-09	65.3
lncRNAPiRa.32613.1	CNT2052944_Chenopodium_quinoa	70.988	162	24	9	115	257	494	651	1.85e-08	61.7
lncRNAPiRa.3310.1	CNT2072117_Populus_trichocarpa	90	40	3	1	75	114	1139	1101	5.34e-06	51.8
lncRNAPiRa.2954.1	CNT20236770_Vitis_vinifera	83.186	113	19	0	288	400	912	800	1.14e-25	119
lncRNAPiRa.2954.2	CNT20236770_Vitis_vinifera	83.333	114	19	0	624	737	913	800	4.87e-26	121
lncRNAPiRa.58491.1	CNT20154367_Brassica_napus	81.455	275	49	2	646	920	283	11	6.7e-68	260
lncRNAPiRa.58491.2	CNT20154367_Brassica_napus	81.455	275	49	2	456	730	283	11	5.27e-68	260
lncRNAPiRa.79044.1	CNT20200510_Ananas_comosus	83.544	79	13	0	628	706	311	389	2.62e-15	85.1
lncRNAPiRa.79044.2	CNT20200510_Ananas_comosus	83.544	79	13	0	582	660	311	389	2.46e-15	85.1
lncRNAPiRa.79044.6	CNT20200510_Ananas_comosus	83.544	79	13	0	571	649	311	389	2.39e-15	85.1
lncRNAPiRa.79044.3	CNT20200510_Ananas_comosus	83.544	79	13	0	571	649	311	389	2.42e-15	85.1
lncRNAPiRa.79044.4	CNT20200510_Ananas_comosus	83.544	79	13	0	571	649	311	389	2.42e-15	85.1
lncRNAPiRa.79044.5	CNT20200510_Ananas_comosus	83.544	79	13	0	571	649	311	389	2.42e-15	85.1
lncRNAPiRa.79044.7	CNT20200510_Ananas_comosus	83.544	79	13	0	571	649	311	389	2.42e-15	85.1
lncRNAPiRa.79044.9	CNT20200510_Ananas_comosus	83.544	79	13	0	476	554	311	389	2.06e-15	85.1
lncRNAPiRa.79044.10	CNT20200510_Ananas_comosus	83.544	79	13	0	476	554	311	389	2.1e-15	85.1
lncRNAPiRa.79044.11	CNT20200510_Ananas_comosus	83.544	79	13	0	488	566	311	389	2.14e-15	85.1
lncRNAPiRa.79044.12	CNT20200510_Ananas_comosus	83.544	79	13	0	476	554	311	389	2.1e-15	85.1
lncRNAPiRa.79044.13	CNT20200510_Ananas_comosus	83.544	79	13	0	476	554	311	389	2.1e-15	85.1
lncRNAPiRa.79044.8	CNT20200510_Ananas_comosus	83.544	79	13	0	476	554	311	389	2.1e-15	85.1
lncRNAPiRa.79044.14	CNT20200510_Ananas_comosus	83.544	79	13	0	475	553	311	389	2.1e-15	85.1
lncRNAPiRa.79044.15	CNT20200510_Ananas_comosus	83.544	79	13	0	395	473	311	389	1.82e-15	85.1
lncRNAPiRa.34651.3	CNT2061802_Chenopodium_quinoa	72.523	222	61	0	117	338	1378	1599	8.79e-28	126
lncRNAPiRa.34651.4	CNT2061802_Chenopodium_quinoa	77.311	119	26	1	402	519	1463	1581	8.17e-17	90.6
lncRNAPiRa.39324.1	CNT2049894_Chenopodium_quinoa	83.916	143	17	2	21	163	106	242	1.93e-35	151
lncRNAPiRa.7618.1	CNT20239263_Vitis_vinifera	73.267	101	27	0	179	279	479	379	1.01e-08	61.7
lncRNAPiRa.19642.1	CNT20147116_Brassica_napus	76.136	88	21	0	389	476	389	302	1.81e-09	65.3
lncRNAPiRa.19642.2	CNT20147116_Brassica_napus	76.136	88	21	0	307	394	389	302	1.55e-09	65.3
lncRNAPiRa.40847.1	CNT20215163_Zea_mays	78.395	162	35	0	146	307	179	340	9.36e-31	135
lncRNAPiRa.40847.2	CNT20215163_Zea_mays	78.395	162	35	0	142	303	179	340	9.19e-31	135
lncRNAPiRa.68363.4	CNT20144122_Brassica_napus	87.234	47	6	0	504	550	394	440	1.36e-07	59
lncRNAPiRa.55718.1	CNT2040367_Malus_domestica	73.853	218	57	0	6	223	84	301	3.11e-31	137
lncRNAPiRa.9181.1	CNT2045734_Malus_domestica	71.875	128	36	0	31	158	411	284	1.57e-11	69.8
lncRNAPiRa.22845.1	CNT20235353_Vitis_vinifera	68.953	277	85	1	464	739	326	50	8.65e-23	109
lncRNAPiRa.22845.2	CNT20235353_Vitis_vinifera	70.588	221	64	1	524	743	270	50	1.29e-20	103
lncRNAPiRa.22845.3	CNT20235353_Vitis_vinifera	70.588	221	64	1	78	297	270	50	7.21e-21	103
lncRNAPiRa.81685.1	CNT2040474_Malus_domestica	75.46	163	40	0	603	765	139	301	2.79e-24	114
lncRNAPiRa.81685.2	CNT2040474_Malus_domestica	75.46	163	40	0	347	509	139	301	1.96e-24	114
lncRNAPiRa.81685.3	CNT2040474_Malus_domestica	75.46	163	40	0	434	596	139	301	1.97e-24	114
lncRNAPiRa.81685.4	CNT2040474_Malus_domestica	75.46	163	40	0	64	226	139	301	1.21e-24	114
lncRNAPiRa.75141.1	CNT20196182_Ananas_comosus	83.133	83	14	0	204	286	279	361	1.51e-16	87.8
lncRNAPiRa.4400.1	CNT20235353_Vitis_vinifera	68.421	247	77	1	4	249	326	80	5.21e-18	91.5
lncRNAPiRa.47438.1	CNT20237450_Vitis_vinifera	70.879	182	49	2	29	207	432	252	6.71e-16	85.1
lncRNAPiRa.83910.1	CNT2049062_Chenopodium_quinoa	71.739	230	65	0	300	529	1127	1356	1.41e-26	123
lncRNAPiRa.83910.5	CNT2049062_Chenopodium_quinoa	71.739	230	65	0	300	529	1127	1356	1.09e-26	123
lncRNAPiRa.86973.1	CNT2073082_Populus_trichocarpa	85.714	49	7	0	239	287	266	314	5.15e-07	58.1
lncRNAPiRa.25858.1	CNT2043010_Malus_domestica	74.675	154	39	0	125	278	52	205	1.16e-20	103
lncRNAPiRa.13426.1	CNT20237398_Vitis_vinifera	76.974	152	31	3	806	955	574	425	4.57e-22	107
lncRNAPiRa.13426.1	CNT20237398_Vitis_vinifera	68.493	219	60	5	569	787	980	771	1.15e-10	70.7
lncRNAPiRa.17772.1	CNT20194338_Ananas_comosus	76.596	94	22	0	276	369	188	281	1.69e-11	71.6
lncRNAPiRa.63977.1	CNT2086814_Arabidiopsis_thaliana	81.25	64	12	0	178	241	287	224	6.17e-09	62.6
lncRNAPiRa.8985.1	CNT20189171_Prunus_persica	70.312	128	38	0	536	663	320	193	3.24e-08	60.8
lncRNAPiRa.9407.1	CNT2043693_Malus_domestica	82.353	102	18	0	3	104	685	584	8.18e-22	104
lncRNAPiRa.86220.19	CNT20238347_Vitis_vinifera	69.714	350	93	1	1745	2081	842	493	6.29e-38	161
lncRNAPiRa.86223.1	CNT2043992_Malus_domestica	75.309	81	20	0	310	390	302	382	7.56e-07	57.2
lncRNAPiRa.86224.1	CNT2043992_Malus_domestica	71.681	113	29	1	245	354	270	382	1.12e-07	59
lncRNAPiRa.22859.1	CNT20217589_Zea_mays	83.333	108	18	0	4	111	223	116	1.09e-24	114
lncRNAPiRa.6440.1	CNT20195317_Ananas_comosus	79.73	74	15	0	391	464	320	247	4.26e-10	67.1
lncRNAPiRa.60614.1	CNT20236150_Vitis_vinifera	71.348	178	51	0	54	231	360	537	4.73e-18	92.4
lncRNAPiRa.58560.1	CNT2036037_Malus_domestica	66.932	251	74	3	151	395	73	320	4.17e-12	74.3
lncRNAPiRa.48415.1	CNT20194338_Ananas_comosus	76.596	94	22	0	276	369	188	281	1.69e-11	71.6
lncRNAPiRa.1424.1	CNT20212059_Zea_mays	78.261	69	7	2	271	331	89	157	8.22e-07	56.3
lncRNAPiRa.19125.1	CNT20235839_Vitis_vinifera	71.429	182	49	3	147	326	415	235	1.98e-15	84.2
lncRNAPiRa.18689.1	CNT2037024_Malus_domestica	79.688	64	13	0	481	544	556	493	2.61e-07	58.1
lncRNAPiRa.18690.1	CNT2037024_Malus_domestica	79.688	64	13	0	35	98	493	556	8.81e-08	58.1
lncRNAPiRa.36518.1	CNT20131741_Oryza_rufipogon	89.362	47	5	0	465	511	355	309	5.72e-09	63.5
lncRNAPiRa.47337.1	CNT2071985_Populus_trichocarpa	67.907	215	65	4	7	219	297	85	6e-09	63.5
lncRNAPiRa.26580.4	CNT20153951_Brassica_napus	74	100	26	0	41	140	434	533	1.2e-09	64.4
lncRNAPiRa.26580.5	CNT20153951_Brassica_napus	74	100	26	0	3	102	434	533	8.72e-10	64.4
lncRNAPiRa.62676.1	CNT20189111_Prunus_persica	76.238	101	22	2	367	466	191	290	1.69e-10	68
lncRNAPiRa.62677.1	CNT20189111_Prunus_persica	75	108	25	2	288	394	184	290	9.55e-10	67.1
lncRNAPiRa.62677.2	CNT20189111_Prunus_persica	77.108	83	17	2	50	131	209	290	3.71e-07	58.1
lncRNAPiRa.70936.2	CNT20239111_Vitis_vinifera	74.51	102	25	1	346	446	294	193	1.78e-09	64.4
lncRNAPiRa.67098.1	CNT20219398_Zea_mays	84.416	77	12	0	3	79	273	197	2.24e-16	86
lncRNAPiRa.69460.1	CNT20199432_Ananas_comosus	74.658	146	37	0	117	262	1242	1387	4.18e-19	97.8
lncRNAPiRa.69460.2	CNT20199432_Ananas_comosus	74.658	146	37	0	117	262	1242	1387	4.52e-19	97.8
lncRNAPiRa.63874.1	CNT20199702_Ananas_comosus	76.577	222	52	0	268	489	116	337	3e-40	167
lncRNAPiRa.80490.1	CNT20237396_Vitis_vinifera	79.365	63	13	0	47	109	155	93	6.64e-07	56.3
lncRNAPiRa.42878.1	CNT20196182_Ananas_comosus	80.723	83	16	0	262	344	279	361	8.63e-14	78.8
lncRNAPiRa.20598.1	CNT2042977_Malus_domestica	75.294	85	21	0	154	238	371	455	4.36e-08	59.9
lncRNAPiRa.21517.1	CNT2074032_Populus_trichocarpa	78.481	79	16	1	627	704	218	140	1.07e-08	63.5
lncRNAPiRa.23170.2	CNT2043992_Malus_domestica	75.309	81	20	0	13	93	302	382	6.05e-07	57.2
lncRNAPiRa.83735.1	CNT2036753_Malus_domestica	70.556	180	53	0	35	214	376	555	5.89e-16	86.9
lncRNAPiRa.10283.1	CNT20199426_Ananas_comosus	77.376	221	46	2	2	220	96	314	2.2e-41	168
lncRNAPiRa.4090.2	CNT20149164_Brassica_napus	67.857	196	58	3	833	1024	602	796	1.01e-07	61.7
lncRNAPiRa.4090.12	CNT20149164_Brassica_napus	73.913	92	24	0	360	451	602	693	2.83e-07	59
lncRNAPiRa.2070.1	CNT2044231_Malus_domestica	74.737	95	18	1	255	349	163	251	1.13e-09	65.3
lncRNAPiRa.21766.1	CNT2075793_Populus_trichocarpa	85.106	47	7	0	173	219	671	625	4.76e-06	54.5
lncRNAPiRa.21766.2	CNT2075793_Populus_trichocarpa	85.106	47	7	0	173	219	671	625	5.42e-06	54.5
lncRNAPiRa.17781.1	CNT2043693_Malus_domestica	81.746	126	23	0	2	127	709	584	1.55e-27	124
lncRNAPiRa.18207.1	CNT2043693_Malus_domestica	81.905	105	19	0	1	105	688	584	1.36e-21	104
lncRNAPiRa.71167.1	CNT2035504_Malus_domestica	72.043	93	26	0	365	457	295	387	5.35e-06	53.6
lncRNAPiRa.71167.2	CNT2035504_Malus_domestica	72.043	93	26	0	364	456	295	387	5.35e-06	53.6
lncRNAPiRa.71167.3	CNT2035504_Malus_domestica	72.043	93	26	0	346	438	295	387	5.14e-06	53.6
lncRNAPiRa.28882.2	CNT20153616_Brassica_napus	77.273	66	9	1	402	461	218	153	5.1e-06	53.6
lncRNAPiRa.28882.8	CNT20153616_Brassica_napus	77.273	66	9	1	578	637	218	153	5.9e-06	53.6
lncRNAPiRa.28882.10	CNT20153616_Brassica_napus	77.273	66	9	1	604	663	218	153	6.43e-06	53.6
lncRNAPiRa.28882.9	CNT20153616_Brassica_napus	77.273	66	9	1	577	636	218	153	6.1e-06	53.6
lncRNAPiRa.87001.1	CNT2071528_Populus_trichocarpa	75	124	31	0	2226	2349	608	485	7.91e-15	85.1
lncRNAPiRa.87001.1	CNT2071528_Populus_trichocarpa	75.472	106	26	0	2118	2223	1292	1187	4.1e-12	75.2
lncRNAPiRa.87001.2	CNT2071528_Populus_trichocarpa	75	124	31	0	2083	2206	608	485	7.43e-15	85.1
lncRNAPiRa.87001.2	CNT2071528_Populus_trichocarpa	74.757	103	26	0	1978	2080	1289	1187	1.64e-10	69.8
lncRNAPiRa.87001.3	CNT2071528_Populus_trichocarpa	75.238	105	26	0	293	397	1292	1188	2.29e-12	73.4
lncRNAPiRa.40020.1	CNT20196182_Ananas_comosus	78.313	83	18	0	258	340	279	361	2.71e-11	69.8
lncRNAPiRa.6060.1	CNT20236772_Vitis_vinifera	76.712	146	34	0	201	346	146	1	7.85e-24	111
lncRNAPiRa.12729.1	CNT20238801_Vitis_vinifera	70.635	126	37	0	165	290	210	85	1.75e-08	61.7
lncRNAPiRa.66506.1	CNT20236388_Vitis_vinifera	73.333	150	40	0	812	961	526	377	2.63e-17	91.5
lncRNAPiRa.66506.2	CNT20236388_Vitis_vinifera	73.333	150	40	0	2695	2844	526	377	6.84e-17	91.5
lncRNAPiRa.60792.1	CNT2057583_Chenopodium_quinoa	71.545	246	70	0	211	456	786	541	3.96e-29	129
lncRNAPiRa.38743.3	CNT20217406_Zea_mays	82.727	110	19	0	656	765	844	735	7.59e-24	113
lncRNAPiRa.38743.3	CNT20217406_Zea_mays	89.333	75	8	0	691	765	581	507	4.79e-20	100
lncRNAPiRa.38743.3	CNT20217406_Zea_mays	71.212	132	19	2	544	657	640	510	1.91e-12	76.1
lncRNAPiRa.38743.3	CNT20217406_Zea_mays	70.52	173	43	4	259	427	779	611	2.32e-11	72.5
lncRNAPiRa.38743.3	CNT20217406_Zea_mays	83.929	56	7	1	464	517	677	622	1.47e-07	59
lncRNAPiRa.38743.3	CNT20217406_Zea_mays	91.892	37	3	0	623	659	772	736	6.23e-06	54.5
lncRNAPiRa.38743.4	CNT2074457_Populus_trichocarpa	88.764	89	10	0	676	764	836	748	6.22e-25	116
lncRNAPiRa.38743.4	CNT2074457_Populus_trichocarpa	80	110	22	0	655	764	629	520	4.78e-20	100
lncRNAPiRa.38743.4	CNT2074457_Populus_trichocarpa	80	105	21	0	655	759	401	297	2.03e-18	96
lncRNAPiRa.38743.4	CNT2074457_Populus_trichocarpa	73.41	173	38	4	258	426	792	624	2.03e-18	95.1
lncRNAPiRa.38743.4	CNT2074457_Populus_trichocarpa	69.811	212	49	6	224	425	603	397	4.48e-14	81.5
lncRNAPiRa.38743.4	CNT2074457_Populus_trichocarpa	71.429	140	21	2	535	656	661	523	4.48e-14	81.5
lncRNAPiRa.38743.4	CNT2074457_Populus_trichocarpa	78	100	21	1	529	628	439	341	1.56e-13	78.8
lncRNAPiRa.38743.4	CNT2074457_Populus_trichocarpa	70	180	47	4	216	389	383	205	8.1e-11	70.7
lncRNAPiRa.38743.4	CNT2074457_Populus_trichocarpa	71.667	120	22	2	804	923	746	639	9.87e-10	66.2
lncRNAPiRa.38743.4	CNT2074457_Populus_trichocarpa	91.892	37	3	0	622	658	785	749	6.23e-06	54.5
lncRNAPiRa.74208.3	CNT2040452_Malus_domestica	75.182	137	31	1	1940	2076	199	332	1.51e-17	93.3
lncRNAPiRa.74208.2	CNT2040452_Malus_domestica	75.182	137	31	1	203	339	199	332	3.67e-18	93.3
lncRNAPiRa.74208.4	CNT2040452_Malus_domestica	75.182	137	31	1	293	429	199	332	4.08e-18	93.3
lncRNAPiRa.7670.1	CNT20147696_Brassica_napus	78.873	71	15	0	1	71	172	102	5.82e-08	61.7
lncRNAPiRa.7670.2	CNT20147696_Brassica_napus	78.873	71	15	0	1	71	172	102	6.12e-08	61.7
lncRNAPiRa.7670.3	CNT20147696_Brassica_napus	78.873	71	15	0	1	71	172	102	4.76e-08	61.7
lncRNAPiRa.7670.4	CNT20147696_Brassica_napus	78.873	71	15	0	1	71	172	102	3.27e-08	61.7
lncRNAPiRa.2405.1	CNT20238733_Vitis_vinifera	77.049	122	25	1	3	121	561	440	1.72e-18	93.3
lncRNAPiRa.2405.2	CNT20238733_Vitis_vinifera	77.049	122	25	1	3	121	561	440	1.74e-18	93.3
lncRNAPiRa.80640.1	CNT2073253_Populus_trichocarpa	81.159	138	26	0	70	207	214	77	2.76e-30	132
lncRNAPiRa.36780.1	CNT20135800_Oryza_rufipogon	83.607	61	10	0	77	137	196	136	3.31e-10	66.2
lncRNAPiRa.14495.1	CNT20191451_Prunus_persica	80.645	62	9	1	1304	1365	70	12	1.2e-06	57.2
lncRNAPiRa.59208.1	CNT2042596_Malus_domestica	77.358	212	45	1	673	881	1119	1330	1.62e-39	165
lncRNAPiRa.59208.4	CNT2042596_Malus_domestica	72.492	309	69	4	585	890	1035	1330	3.37e-41	171
lncRNAPiRa.59208.5	CNT2042596_Malus_domestica	73.392	342	74	5	597	934	1002	1330	7.14e-50	200
lncRNAPiRa.14994.1	CNT20190200_Prunus_persica	69.583	240	62	6	1	236	593	825	6.32e-17	87.8
lncRNAPiRa.24245.1	CNT2055463_Chenopodium_quinoa	77.32	97	20	2	173	268	982	887	2.19e-11	69.8
lncRNAPiRa.76775.6	CNT20145664_Brassica_napus	80.874	366	62	5	821	1184	1	360	5.83e-89	330
lncRNAPiRa.76775.10	CNT20145664_Brassica_napus	81.37	365	61	4	838	1200	1	360	3.27e-92	341
lncRNAPiRa.53505.1	CNT20143531_Brassica_napus	81.356	59	8	1	169	224	81	23	6.46e-07	56.3
lncRNAPiRa.53506.1	CNT20143531_Brassica_napus	81.356	59	8	1	2	57	23	81	3.09e-07	56.3
lncRNAPiRa.64307.1	CNT2043947_Malus_domestica	78.082	73	12	2	10	80	509	439	3.59e-07	55.4
lncRNAPiRa.18102.1	CNT20189111_Prunus_persica	73.267	101	25	2	199	298	191	290	2.99e-06	54.5
lncRNAPiRa.65204.1	CNT2056721_Chenopodium_quinoa	76.623	77	14	1	16	88	673	749	9.67e-08	58.1
lncRNAPiRa.11549.1	CNT2071528_Populus_trichocarpa	79.661	59	12	0	259	317	1277	1219	5.16e-06	53.6
lncRNAPiRa.69391.1	CNT2085804_Arabidiopsis_thaliana	69.492	177	40	5	136	301	488	315	6.57e-10	67.1
lncRNAPiRa.69391.2	CNT20216744_Zea_mays	67.785	149	37	2	226	366	589	444	4.59e-06	54.5
lncRNAPiRa.69392.1	CNT2075670_Populus_trichocarpa	71.93	114	32	0	48	161	1293	1406	2.72e-09	62.6
lncRNAPiRa.46256.2	CNT2043555_Malus_domestica	66.225	302	90	4	139	434	800	505	1.14e-16	87.8
lncRNAPiRa.23252.1	CNT20220469_Zea_mays	71.25	160	35	7	561	717	852	1003	1.17e-07	60.8
lncRNAPiRa.23252.2	CNT20220469_Zea_mays	71.25	160	35	7	561	717	852	1003	1.1e-07	60.8
lncRNAPiRa.23252.4	CNT20220469_Zea_mays	71.25	160	35	7	408	564	852	1003	1.1e-07	60.8
lncRNAPiRa.42560.1	CNT20149303_Brassica_napus	69.565	138	39	1	135	269	221	84	4.61e-08	59
lncRNAPiRa.61071.1	CNT2052944_Chenopodium_quinoa	71.006	169	26	7	976	1125	651	487	1.18e-11	74.3
lncRNAPiRa.61071.1	CNT2052944_Chenopodium_quinoa	70.06	167	31	6	1030	1179	651	487	1.75e-09	67.1
lncRNAPiRa.61071.1	CNT2052944_Chenopodium_quinoa	70.988	162	24	9	922	1064	651	494	7.43e-08	61.7
lncRNAPiRa.61071.2	CNT2052944_Chenopodium_quinoa	71.006	169	26	7	868	1017	651	487	1.11e-11	74.3
lncRNAPiRa.61071.2	CNT2052944_Chenopodium_quinoa	70.06	167	31	6	922	1071	651	487	1.65e-09	67.1
lncRNAPiRa.61071.2	CNT2052944_Chenopodium_quinoa	70.37	162	25	7	814	956	651	494	1.65e-09	66.2
lncRNAPiRa.61071.3	CNT2052944_Chenopodium_quinoa	71.006	169	26	7	1048	1197	651	487	1.21e-11	74.3
lncRNAPiRa.61071.3	CNT2052944_Chenopodium_quinoa	70.06	167	31	6	1102	1251	651	487	1.8e-09	67.1
lncRNAPiRa.61071.3	CNT2052944_Chenopodium_quinoa	71.519	158	22	9	995	1136	644	494	2.2e-08	63.5
lncRNAPiRa.61071.4	CNT2052944_Chenopodium_quinoa	71.006	169	26	7	1027	1176	651	487	1.2e-11	74.3
lncRNAPiRa.61071.4	CNT2052944_Chenopodium_quinoa	70.06	167	31	6	1081	1230	651	487	1.78e-09	67.1
lncRNAPiRa.61071.4	CNT2052944_Chenopodium_quinoa	70.988	162	24	9	973	1115	651	494	7.55e-08	61.7
lncRNAPiRa.61071.5	CNT2052944_Chenopodium_quinoa	71.006	169	26	7	997	1146	651	487	1.09e-11	74.3
lncRNAPiRa.61071.5	CNT2052944_Chenopodium_quinoa	70.06	167	31	6	1051	1200	651	487	1.62e-09	67.1
lncRNAPiRa.61071.5	CNT2052944_Chenopodium_quinoa	71.519	158	22	9	944	1085	644	494	1.98e-08	63.5
lncRNAPiRa.61072.1	CNT2052944_Chenopodium_quinoa	71.006	169	26	7	108	257	487	651	3.26e-12	74.3
lncRNAPiRa.61072.1	CNT2052944_Chenopodium_quinoa	70.06	167	31	6	54	203	487	651	4.84e-10	67.1
lncRNAPiRa.61072.1	CNT2052944_Chenopodium_quinoa	70.988	162	24	9	169	311	494	651	2.06e-08	61.7
lncRNAPiRa.30999.1	CNT2074733_Populus_trichocarpa	77.143	70	16	0	148	217	91	160	9.4e-07	55.4
lncRNAPiRa.31000.1	CNT2074733_Populus_trichocarpa	77.143	70	16	0	202	271	91	160	1.03e-06	55.4
lncRNAPiRa.45777.1	CNT20189111_Prunus_persica	72.222	108	28	2	256	362	184	290	4.09e-06	53.6
lncRNAPiRa.49067.1	CNT2042159_Malus_domestica	76.147	109	26	0	1	109	42	150	2.56e-14	80.6
lncRNAPiRa.67058.1	CNT20196806_Ananas_comosus	82.456	57	10	0	232	288	512	568	6.24e-08	59
lncRNAPiRa.56541.6	CNT2075460_Populus_trichocarpa	84.507	71	11	0	318	388	149	79	5.47e-14	79.7
lncRNAPiRa.56541.7	CNT2075460_Populus_trichocarpa	84.507	71	11	0	118	188	149	79	2.58e-14	79.7
lncRNAPiRa.56541.9	CNT2075460_Populus_trichocarpa	85.417	48	7	0	172	219	149	102	3.21e-07	56.3
lncRNAPiRa.82604.8	CNT2071931_Populus_trichocarpa	73.653	167	44	0	377	543	434	268	2.25e-21	104
lncRNAPiRa.54729.1	CNT2071751_Populus_trichocarpa	73.016	126	33	1	48	172	143	18	4.17e-12	71.6
lncRNAPiRa.42221.1	CNT2042626_Malus_domestica	73.846	195	46	2	93	284	359	167	6.98e-26	118
lncRNAPiRa.24985.1	CNT2037912_Malus_domestica	70.779	154	42	1	97	250	1822	1672	3.62e-12	74.3
lncRNAPiRa.78970.1	CNT20132228_Oryza_rufipogon	72.414	174	46	2	587	759	400	228	1.91e-17	91.5
lncRNAPiRa.15231.1	CNT20192624_Ananas_comosus	78.899	218	45	1	238	455	178	394	4.33e-45	183
lncRNAPiRa.15231.2	CNT20192624_Ananas_comosus	78.899	218	45	1	238	455	178	394	3.76e-45	183
lncRNAPiRa.49333.1	CNT20147116_Brassica_napus	75.581	86	21	0	435	520	389	304	4.09e-08	61.7
lncRNAPiRa.6261.1	CNT20153616_Brassica_napus	77.273	66	9	1	553	612	218	153	5.75e-06	53.6
lncRNAPiRa.6261.2	CNT20153616_Brassica_napus	77.273	66	9	1	553	612	218	153	5.96e-06	53.6
lncRNAPiRa.32887.1	CNT2036708_Malus_domestica	83.333	48	8	0	164	211	532	579	3.91e-06	51.8
lncRNAPiRa.83448.1	CNT20197853_Ananas_comosus	75.127	197	49	0	99	295	125	321	1.16e-30	135
lncRNAPiRa.34184.1	CNT20151834_Brassica_napus	76.923	78	14	2	129	204	129	204	5.58e-07	55.4
lncRNAPiRa.85963.1	CNT2050055_Chenopodium_quinoa	75.258	97	24	0	1013	1109	79	175	4.04e-10	68
lncRNAPiRa.85963.2	CNT2050055_Chenopodium_quinoa	75.258	97	24	0	503	599	79	175	2.71e-10	68
lncRNAPiRa.54559.1	CNT2071656_Populus_trichocarpa	77.273	176	37	1	122	297	231	59	2.66e-31	136
lncRNAPiRa.54559.1	CNT2071656_Populus_trichocarpa	81.6	125	23	0	6	130	712	588	5.85e-27	123
lncRNAPiRa.54559.2	CNT2071656_Populus_trichocarpa	77.273	176	37	1	153	328	231	59	2.85e-31	136
lncRNAPiRa.54559.2	CNT2071656_Populus_trichocarpa	80	125	25	0	37	161	712	588	3.25e-24	113
lncRNAPiRa.36634.2	CNT2088587_Arabidiopsis_thaliana	66.25	240	62	4	383	604	451	213	2.05e-10	68
lncRNAPiRa.36637.1	CNT2074106_Populus_trichocarpa	86.667	45	6	0	72	116	532	488	5.57e-06	55.4
lncRNAPiRa.85256.1	CNT2037406_Malus_domestica	78.161	87	19	0	100	186	164	250	5.81e-12	72.5
lncRNAPiRa.85256.2	CNT2037406_Malus_domestica	78.75	80	17	0	118	197	171	250	7.37e-11	68.9
lncRNAPiRa.85256.3	CNT2037406_Malus_domestica	78.75	80	17	0	132	211	171	250	7.73e-11	68.9
lncRNAPiRa.85256.4	CNT2037406_Malus_domestica	78.481	79	17	0	43	121	172	250	1.88e-10	67.1
lncRNAPiRa.84546.1	CNT20192624_Ananas_comosus	78.899	218	45	1	221	438	178	394	3.34e-45	183
lncRNAPiRa.77424.1	CNT2052121_Chenopodium_quinoa	72.052	229	64	0	284	512	114	342	6.03e-28	125
lncRNAPiRa.77424.2	CNT2052121_Chenopodium_quinoa	72.052	229	64	0	280	508	114	342	5.98e-28	125
lncRNAPiRa.77424.3	CNT2052121_Chenopodium_quinoa	71.806	227	64	0	191	417	116	342	6.07e-27	122
lncRNAPiRa.62823.1	CNT2073849_Populus_trichocarpa	74.359	234	60	0	503	736	272	39	1e-35	152
lncRNAPiRa.62823.2	CNT2073849_Populus_trichocarpa	74.359	234	60	0	709	942	272	39	1.14e-35	152
lncRNAPiRa.62823.2	CNT2073849_Populus_trichocarpa	79.167	120	25	0	450	569	395	276	5.19e-21	104
lncRNAPiRa.61651.1	CNT2039633_Malus_domestica	81.944	72	13	0	285	356	354	425	1.19e-11	72.5
lncRNAPiRa.61651.2	CNT2039633_Malus_domestica	81.944	72	13	0	303	374	354	425	1.23e-11	72.5
lncRNAPiRa.61651.3	CNT2039633_Malus_domestica	81.944	72	13	0	300	371	354	425	1.23e-11	72.5
lncRNAPiRa.61651.4	CNT2039633_Malus_domestica	81.944	72	13	0	603	674	354	425	1.88e-11	72.5
lncRNAPiRa.61651.5	CNT2039633_Malus_domestica	81.944	72	13	0	581	652	354	425	1.48e-11	72.5
lncRNAPiRa.61651.6	CNT2039633_Malus_domestica	81.944	72	13	0	303	374	354	425	1.33e-11	72.5
lncRNAPiRa.61651.7	CNT2039633_Malus_domestica	81.944	72	13	0	300	371	354	425	1.33e-11	72.5
lncRNAPiRa.66513.1	CNT20212978_Zea_mays	74.809	131	33	0	474	604	88	218	2.78e-16	88.7
lncRNAPiRa.66513.2	CNT20150096_Brassica_napus	80.612	98	19	0	337	434	372	469	2.22e-17	92.4
lncRNAPiRa.13296.1	CNT20239389_Vitis_vinifera	77.692	130	29	0	449	578	117	246	2.07e-21	104
lncRNAPiRa.2200.1	CNT2072183_Populus_trichocarpa	87.671	73	9	0	231	303	235	163	1.87e-17	92.4
lncRNAPiRa.10108.1	CNT20238949_Vitis_vinifera	68.649	185	58	0	111	295	1315	1499	1.73e-12	73.4
lncRNAPiRa.6825.1	CNT2036715_Malus_domestica	73.545	189	50	0	1	189	334	522	4.13e-26	118
lncRNAPiRa.6825.2	CNT2036715_Malus_domestica	81.667	60	11	0	291	350	463	522	4.4e-08	59.9
lncRNAPiRa.57510.5	CNT2043147_Malus_domestica	71.429	294	84	0	1043	1336	133	426	1.28e-36	156
lncRNAPiRa.3168.1	CNT2073645_Populus_trichocarpa	77.778	180	40	0	81	260	775	596	2.82e-34	145
lncRNAPiRa.45152.1	CNT2043963_Malus_domestica	75	80	20	0	163	242	34	113	4.78e-07	55.4
lncRNAPiRa.85448.1	CNT2041175_Malus_domestica	72.093	129	36	0	250	378	172	300	3.91e-12	73.4
lncRNAPiRa.57355.1	CNT2073934_Populus_trichocarpa	85.366	123	18	0	224	346	902	780	5e-33	141
lncRNAPiRa.10435.4	CNT20194977_Ananas_comosus	75	148	37	0	383	530	446	593	2.46e-20	101
lncRNAPiRa.10435.5	CNT20194977_Ananas_comosus	75	148	37	0	629	776	446	593	3.56e-20	101
lncRNAPiRa.84230.2	CNT2087782_Arabidiopsis_thaliana	69.149	188	53	2	78	261	189	3	2e-12	74.3
lncRNAPiRa.25096.1	CNT2050327_Chenopodium_quinoa	85.417	48	7	0	214	261	1031	984	1.49e-06	56.3
lncRNAPiRa.12787.1	CNT20189025_Prunus_persica	74.286	140	33	1	13	149	474	335	4.95e-17	89.7
lncRNAPiRa.12787.2	CNT20189025_Prunus_persica	74.286	140	33	1	11	147	474	335	4.85e-17	89.7
lncRNAPiRa.51712.1	CNT2075800_Populus_trichocarpa	84.444	90	14	0	163	252	661	572	3.22e-20	100
lncRNAPiRa.51712.1	CNT2075800_Populus_trichocarpa	85.185	81	11	1	246	326	265	186	5.82e-17	89.7
lncRNAPiRa.51712.2	CNT2075800_Populus_trichocarpa	84.444	90	14	0	143	232	661	572	3.13e-20	100
lncRNAPiRa.51712.2	CNT2075800_Populus_trichocarpa	85.185	81	11	1	226	306	265	186	5.66e-17	89.7
lncRNAPiRa.51712.3	CNT2075800_Populus_trichocarpa	84.444	90	14	0	248	337	661	572	3.57e-20	100
lncRNAPiRa.51712.3	CNT2075800_Populus_trichocarpa	85.185	81	11	1	331	411	265	186	6.45e-17	89.7
lncRNAPiRa.86214.1	CNT20148151_Brassica_napus	72.624	263	71	1	197	459	347	86	2.31e-34	147
lncRNAPiRa.86215.1	CNT20153860_Brassica_napus	70.588	204	52	4	384	583	21	220	1.56e-16	87.8
lncRNAPiRa.86215.2	CNT20153860_Brassica_napus	70.588	204	52	4	1	200	21	220	4.92e-17	87.8
lncRNAPiRa.53321.1	CNT20152296_Brassica_napus	81.132	53	10	0	153	205	140	192	3.68e-06	51.8
lncRNAPiRa.55132.1	CNT20212484_Zea_mays	71.233	146	38	2	229	372	379	236	5.74e-11	69.8
lncRNAPiRa.20388.1	CNT20135238_Oryza_rufipogon	71.585	183	48	2	798	977	436	255	4.57e-17	91.5
lncRNAPiRa.20388.1	CNT20135238_Oryza_rufipogon	68.306	183	54	2	798	977	664	483	6.35e-09	64.4
lncRNAPiRa.20388.1	CNT20135238_Oryza_rufipogon	67.347	196	60	2	798	990	892	698	7.74e-08	60.8
lncRNAPiRa.42016.1	CNT20213303_Zea_mays	80	60	12	0	32	91	1374	1433	3.14e-07	55.4
lncRNAPiRa.32293.1	CNT20195195_Ananas_comosus	69.796	245	61	6	2	239	265	503	2.73e-18	94.2
lncRNAPiRa.32293.2	CNT20195195_Ananas_comosus	69.796	245	61	6	2	239	265	503	2.73e-18	94.2
lncRNAPiRa.32293.3	CNT20195195_Ananas_comosus	78.723	94	18	1	85	178	412	503	1.91e-13	77.9
lncRNAPiRa.54603.1	CNT20148751_Brassica_napus	87.013	77	10	0	50	126	506	582	3.51e-19	95.1
lncRNAPiRa.86509.1	CNT2059360_Chenopodium_quinoa	77.907	86	19	0	977	1062	201	286	1.46e-10	70.7
lncRNAPiRa.86509.5	CNT2059360_Chenopodium_quinoa	73.224	183	47	2	1057	1238	201	382	1.64e-20	103
lncRNAPiRa.4732.1	CNT20239584_Vitis_vinifera	71.171	111	32	0	10	120	586	476	1.22e-07	57.2
lncRNAPiRa.66339.1	CNT2047260_Chenopodium_quinoa	72.611	157	43	0	59	215	611	767	4.38e-17	90.6
lncRNAPiRa.66340.1	CNT2047260_Chenopodium_quinoa	72.611	157	43	0	71	227	611	767	3.28e-17	90.6
lncRNAPiRa.13120.1	CNT2037531_Malus_domestica	76.923	78	16	1	223	300	779	854	2.43e-07	58.1
lncRNAPiRa.3036.1	CNT2043992_Malus_domestica	71.681	113	29	1	12	121	270	382	1.15e-07	59
lncRNAPiRa.25405.6	CNT20148751_Brassica_napus	73.864	176	46	0	445	620	407	582	5.01e-23	111
lncRNAPiRa.25405.7	CNT20148751_Brassica_napus	73.864	176	46	0	445	620	407	582	4.77e-23	111
lncRNAPiRa.25406.1	CNT20148751_Brassica_napus	76.19	105	25	0	156	260	41	145	1.48e-13	77.9
lncRNAPiRa.41299.1	CNT20196182_Ananas_comosus	77.108	83	19	0	198	280	279	361	1.41e-09	65.3
lncRNAPiRa.41299.2	CNT20196182_Ananas_comosus	77.108	83	19	0	214	296	279	361	1.46e-09	65.3
lncRNAPiRa.73958.1	CNT2038148_Malus_domestica	80.612	196	38	0	151	346	99	294	3.92e-45	183
lncRNAPiRa.66658.1	CNT2053962_Chenopodium_quinoa	85.873	361	51	0	883	1243	368	8	1.7e-116	422
lncRNAPiRa.66658.2	CNT2053962_Chenopodium_quinoa	85.873	361	51	0	654	1014	368	8	1.46e-116	422
lncRNAPiRa.44055.1	CNT20189111_Prunus_persica	73.832	107	26	2	204	309	185	290	1.39e-08	60.8
lncRNAPiRa.25351.1	CNT20221405_Zea_mays	76.25	80	19	0	35	114	392	313	2.65e-08	59.9
lncRNAPiRa.19597.1	CNT2087782_Arabidiopsis_thaliana	76.19	189	45	0	1019	1207	189	1	2.08e-31	139
lncRNAPiRa.21605.1	CNT2036818_Malus_domestica	88.136	59	7	0	558	616	329	387	1.58e-12	76.1
lncRNAPiRa.70756.2	CNT2038924_Malus_domestica	74.419	86	22	0	5	90	721	806	1.25e-07	57.2
lncRNAPiRa.70757.1	CNT2038924_Malus_domestica	73.494	83	22	0	193	275	806	724	5.02e-06	51.8
lncRNAPiRa.77463.1	CNT20193541_Ananas_comosus	72.199	241	66	1	116	355	513	753	6.51e-29	130
lncRNAPiRa.46322.1	CNT2054277_Chenopodium_quinoa	74.771	218	55	0	2	219	916	1133	2.31e-34	146
lncRNAPiRa.82749.1	CNT20192625_Ananas_comosus	75.581	86	21	0	248	333	847	932	2.86e-08	61.7
lncRNAPiRa.82749.2	CNT20192625_Ananas_comosus	67.315	257	82	2	1	256	677	932	8.95e-14	78.8
lncRNAPiRa.68863.1	CNT2043693_Malus_domestica	81.884	138	25	0	212	349	721	584	2e-31	137
lncRNAPiRa.68863.2	CNT2043693_Malus_domestica	81.884	138	25	0	283	420	721	584	2.44e-31	137
lncRNAPiRa.8112.1	CNT20138425_Oryza_rufipogon	80.233	86	17	0	197	282	173	88	3.81e-14	79.7
lncRNAPiRa.73776.2	CNT20198763_Ananas_comosus	69.841	126	38	0	61	186	660	785	1.94e-07	57.2
lncRNAPiRa.61240.1	CNT2035837_Malus_domestica	75.949	79	19	0	242	320	302	224	2.64e-07	58.1
lncRNAPiRa.52717.3	CNT20197682_Ananas_comosus	68.528	197	62	0	145	341	141	337	4.4e-13	77
lncRNAPiRa.24197.1	CNT2059586_Chenopodium_quinoa	67.614	176	57	0	90	265	508	683	1.73e-08	61.7
lncRNAPiRa.24197.2	CNT2059586_Chenopodium_quinoa	67.232	177	55	2	126	300	508	683	9.48e-06	52.7
lncRNAPiRa.23125.1	CNT2072508_Populus_trichocarpa	78.09	178	36	1	233	407	702	525	1.23e-32	144
lncRNAPiRa.23125.1	CNT2072508_Populus_trichocarpa	75.439	171	39	1	235	402	472	302	4.91e-25	118
lncRNAPiRa.23125.1	CNT2072508_Populus_trichocarpa	71.341	164	44	1	235	395	244	81	3.54e-14	83.3
lncRNAPiRa.23125.3	CNT2072508_Populus_trichocarpa	78.09	178	36	1	30	204	702	525	1.06e-32	144
lncRNAPiRa.23125.3	CNT2072508_Populus_trichocarpa	75.439	171	39	1	32	199	472	302	4.23e-25	118
lncRNAPiRa.23125.3	CNT2072508_Populus_trichocarpa	71.341	164	44	1	32	192	244	81	3.04e-14	83.3
lncRNAPiRa.74628.1	CNT2061143_Chenopodium_quinoa	71.774	124	35	0	242	365	157	280	5.14e-10	67.1
lncRNAPiRa.15805.2	CNT2087469_Arabidiopsis_thaliana	78.351	97	21	0	2138	2234	565	469	1.3e-13	81.5
lncRNAPiRa.15805.3	CNT2087469_Arabidiopsis_thaliana	78.351	97	21	0	2138	2234	565	469	1.25e-13	81.5
lncRNAPiRa.73740.2	CNT20139486_Oryza_rufipogon	85.106	47	7	0	298	344	35	81	3.33e-06	54.5
lncRNAPiRa.73740.3	CNT20139486_Oryza_rufipogon	85.106	47	7	0	224	270	35	81	2.07e-06	54.5
lncRNAPiRa.39327.1	CNT2038673_Malus_domestica	78.652	89	19	0	310	398	814	902	2.06e-13	77.9
lncRNAPiRa.25696.1	CNT20145514_Brassica_napus	76.889	225	52	0	183	407	249	25	4e-42	172
lncRNAPiRa.84417.1	CNT2042795_Malus_domestica	76.667	90	21	0	164	253	1	90	2.53e-10	68.9
lncRNAPiRa.79773.1	CNT2049199_Chenopodium_quinoa	74.194	217	54	2	63	278	241	456	4.26e-30	132
lncRNAPiRa.35233.1	CNT2056753_Chenopodium_quinoa	83.871	62	10	0	267	328	246	307	3.88e-10	68
lncRNAPiRa.50506.1	CNT20193947_Ananas_comosus	79.646	113	23	0	11	123	487	599	5.59e-20	101
lncRNAPiRa.21104.1	CNT20149345_Brassica_napus	78.205	78	17	0	1240	1317	134	211	4.45e-09	65.3
lncRNAPiRa.22637.1	CNT20196104_Ananas_comosus	73.864	88	23	0	214	301	357	444	6.18e-07	56.3
lncRNAPiRa.48003.1	CNT2053962_Chenopodium_quinoa	84.211	361	57	0	851	1211	368	8	2.4e-108	395
lncRNAPiRa.48003.1	CNT2053962_Chenopodium_quinoa	83.626	171	28	0	1517	1687	295	125	7.85e-45	183
lncRNAPiRa.48003.3	CNT20145664_Brassica_napus	78.797	349	70	3	409	757	3	347	3.94e-76	287
lncRNAPiRa.48003.2	CNT20145664_Brassica_napus	81.527	406	71	3	409	814	3	404	5.91e-106	385
lncRNAPiRa.48004.1	CNT20154367_Brassica_napus	83.732	209	32	2	6	214	26	232	4.33e-56	217
lncRNAPiRa.48005.3	CNT20215239_Zea_mays	96.833	221	7	0	1	221	657	877	3.93e-101	368
lncRNAPiRa.48005.3	CNT20215239_Zea_mays	97.959	196	4	0	22	217	601	406	6.66e-92	336
lncRNAPiRa.26043.1	CNT20135880_Oryza_rufipogon	68	175	56	0	28	202	296	470	6.03e-10	64.4
lncRNAPiRa.80157.6	CNT2037338_Malus_domestica	80.702	57	11	0	466	522	30	86	3.95e-06	54.5
lncRNAPiRa.20114.2	CNT2043693_Malus_domestica	81.967	61	11	0	331	391	720	660	1.43e-08	61.7
lncRNAPiRa.78407.1	CNT20192353_Ananas_comosus	85.484	62	9	0	96	157	59	120	1.24e-11	72.5
lncRNAPiRa.78407.1	CNT20192353_Ananas_comosus	85.714	56	8	0	296	351	244	299	5.28e-10	66.2
lncRNAPiRa.78408.1	CNT20192353_Ananas_comosus	83.871	62	10	0	138	199	59	120	1.23e-10	68
lncRNAPiRa.78408.1	CNT20192353_Ananas_comosus	81.132	53	10	0	338	390	244	296	9.48e-06	51.8
lncRNAPiRa.80676.1	CNT20237718_Vitis_vinifera	75.893	112	27	0	186	297	214	103	4.32e-14	81.5
lncRNAPiRa.54084.1	CNT20140179_Oryza_rufipogon	71.35	363	85	8	461	809	389	32	5.95e-40	168
lncRNAPiRa.45077.1	CNT2039854_Malus_domestica	75	188	46	1	339	526	189	375	1.11e-27	126
lncRNAPiRa.45077.2	CNT2039854_Malus_domestica	75	188	46	1	390	577	189	375	1.16e-27	126
lncRNAPiRa.45077.3	CNT2039854_Malus_domestica	75	188	46	1	479	666	189	375	1.26e-27	126
lncRNAPiRa.45077.4	CNT2039854_Malus_domestica	75	188	46	1	309	496	189	375	1.07e-27	126
lncRNAPiRa.70538.1	CNT20132745_Oryza_rufipogon	82.609	69	12	0	83	151	369	301	7.71e-12	71.6
lncRNAPiRa.77467.2	CNT2049551_Chenopodium_quinoa	69.784	139	38	2	737	873	1087	1223	4.58e-07	57.2
lncRNAPiRa.2657.1	CNT2073070_Populus_trichocarpa	74.721	269	57	1	339	596	572	304	1.37e-45	185
lncRNAPiRa.43201.1	CNT2062588_Chenopodium_quinoa	87.234	47	6	0	142	188	389	435	4.84e-08	59
lncRNAPiRa.19661.1	CNT2043693_Malus_domestica	80.153	131	26	0	908	1038	721	591	4.8e-26	120
lncRNAPiRa.19661.2	CNT2043693_Malus_domestica	80.597	134	26	0	552	685	717	584	1.06e-27	125
lncRNAPiRa.24591.1	CNT20136962_Oryza_rufipogon	75.862	87	21	0	1	87	274	188	7.31e-09	63.5
lncRNAPiRa.72849.1	CNT20133018_Oryza_rufipogon	74.107	112	26	1	1119	1227	1001	890	1.08e-10	70.7
lncRNAPiRa.72849.2	CNT20133018_Oryza_rufipogon	74.107	112	26	1	1332	1440	1001	890	1.24e-10	70.7
lncRNAPiRa.72849.3	CNT20133018_Oryza_rufipogon	74.107	112	26	1	1229	1337	1001	890	1.16e-10	70.7
lncRNAPiRa.72849.5	CNT20133018_Oryza_rufipogon	74.107	112	26	1	1228	1336	1001	890	1.13e-10	70.7
lncRNAPiRa.70572.1	CNT2059062_Chenopodium_quinoa	77.083	96	21	1	249	344	111	17	9.2e-12	71.6
lncRNAPiRa.70573.1	CNT2059062_Chenopodium_quinoa	78.022	91	20	0	1	91	107	17	9.74e-13	75.2
lncRNAPiRa.71962.1	CNT2055178_Chenopodium_quinoa	70.482	166	46	1	676	841	154	316	5.3e-13	77.9
lncRNAPiRa.71962.2	CNT2055178_Chenopodium_quinoa	70.482	166	46	1	429	594	154	316	4.06e-13	77.9
lncRNAPiRa.71962.3	CNT2055178_Chenopodium_quinoa	70.482	166	46	1	676	841	154	316	5.07e-13	77.9
lncRNAPiRa.55035.1	CNT20236808_Vitis_vinifera	77.273	88	20	0	112	199	1324	1237	7.17e-11	69.8
lncRNAPiRa.68237.1	CNT20188899_Prunus_persica	83.607	61	10	0	337	397	452	512	4.32e-10	66.2
lncRNAPiRa.21602.1	CNT2084806_Arabidiopsis_thaliana	68.508	181	54	1	8	185	513	333	2.41e-10	68.9
lncRNAPiRa.71475.2	CNT20147749_Brassica_napus	68.72	211	61	2	962	1170	242	35	1.83e-13	79.7
lncRNAPiRa.86472.1	CNT2037392_Malus_domestica	75.758	99	24	0	15	113	41	139	7.99e-12	71.6
lncRNAPiRa.55914.1	CNT2073931_Populus_trichocarpa	80.738	244	25	9	3	225	1	243	2.38e-53	208
lncRNAPiRa.53600.1	CNT2039984_Malus_domestica	77.922	77	17	0	171	247	797	873	4.88e-09	63.5
lncRNAPiRa.28194.2	CNT20154367_Brassica_napus	84.536	97	15	0	742	838	283	187	2.44e-22	108
lncRNAPiRa.28194.3	CNT20154367_Brassica_napus	86.55	171	22	1	395	564	283	113	1e-50	202
lncRNAPiRa.28194.4	CNT20154367_Brassica_napus	84.795	171	25	1	851	1020	283	113	1.14e-46	188
lncRNAPiRa.17796.1	CNT20189111_Prunus_persica	73.267	101	25	2	166	265	191	290	3.46e-06	54.5
lncRNAPiRa.9324.1	CNT2043693_Malus_domestica	81.72	93	17	0	1	93	676	584	8.28e-18	92.4
lncRNAPiRa.9324.2	CNT2043693_Malus_domestica	80	110	22	0	1	110	693	584	1.67e-20	100
lncRNAPiRa.76479.1	CNT2073931_Populus_trichocarpa	91.837	98	7	1	22	118	100	3	4.29e-32	138
lncRNAPiRa.68532.1	CNT2074956_Populus_trichocarpa	80.682	88	17	0	1052	1139	416	329	1.72e-14	83.3
lncRNAPiRa.68532.2	CNT2074956_Populus_trichocarpa	80.682	88	17	0	643	730	416	329	1.23e-14	83.3
lncRNAPiRa.4496.1	CNT2048937_Chenopodium_quinoa	81.319	91	17	0	384	474	343	433	1.26e-16	88.7
lncRNAPiRa.4496.1	CNT2048937_Chenopodium_quinoa	85.714	49	7	0	335	383	138	186	2.13e-07	58.1
lncRNAPiRa.65245.1	CNT2060906_Chenopodium_quinoa	77.695	269	59	1	1	268	4809	4541	2.54e-54	212
lncRNAPiRa.42961.1	CNT20194233_Ananas_comosus	74.59	122	31	0	168	289	525	646	1.85e-14	81.5
lncRNAPiRa.42961.2	CNT20194233_Ananas_comosus	74.59	122	31	0	189	310	525	646	1.94e-14	81.5
lncRNAPiRa.42963.1	CNT20194233_Ananas_comosus	74.59	122	31	0	212	333	646	525	1.37e-14	81.5
lncRNAPiRa.64676.1	CNT2036288_Malus_domestica	78.014	141	31	0	130	270	335	195	2.34e-24	115
lncRNAPiRa.59955.1	CNT2073761_Populus_trichocarpa	76.812	138	32	0	304	441	585	448	8.16e-22	105
lncRNAPiRa.9775.1	CNT20148151_Brassica_napus	76.991	113	26	0	165	277	347	235	7.58e-17	87.8
lncRNAPiRa.81167.1	CNT20200586_Ananas_comosus	74.302	179	46	0	479	657	444	622	3.64e-25	116
lncRNAPiRa.81167.2	CNT20200586_Ananas_comosus	74.302	179	46	0	479	657	444	622	3.64e-25	116
lncRNAPiRa.81167.3	CNT20200586_Ananas_comosus	74.302	179	46	0	479	657	444	622	3.64e-25	116
lncRNAPiRa.81167.4	CNT20200586_Ananas_comosus	74.302	179	46	0	479	657	444	622	3.64e-25	116
lncRNAPiRa.81167.5	CNT20200586_Ananas_comosus	74.302	179	46	0	476	654	444	622	3.62e-25	116
lncRNAPiRa.39752.1	CNT2057028_Chenopodium_quinoa	78.992	119	23	2	424	541	295	412	2.02e-18	96
lncRNAPiRa.39752.2	CNT2057028_Chenopodium_quinoa	78.992	119	23	2	411	528	295	412	2.08e-18	96
lncRNAPiRa.39567.1	CNT2047260_Chenopodium_quinoa	73.077	130	35	0	189	318	638	767	2.82e-13	77.9
lncRNAPiRa.46217.1	CNT20192783_Ananas_comosus	79.518	83	17	0	98	180	198	280	1.57e-12	74.3
lncRNAPiRa.82514.1	CNT2037338_Malus_domestica	80.702	57	11	0	8	64	30	86	4.28e-06	54.5
lncRNAPiRa.77239.1	CNT2048581_Chenopodium_quinoa	79.545	88	16	2	730	817	688	773	3.56e-11	71.6
lncRNAPiRa.77239.2	CNT2048581_Chenopodium_quinoa	79.545	88	16	2	62	149	688	773	2.14e-11	71.6
lncRNAPiRa.51540.1	CNT2036889_Malus_domestica	77	100	21	2	196	294	219	317	2.84e-11	70.7
lncRNAPiRa.51540.2	CNT2036889_Malus_domestica	77	100	21	2	169	267	219	317	3.34e-11	70.7
lncRNAPiRa.41538.1	CNT2075800_Populus_trichocarpa	84.444	90	14	0	143	232	661	572	1.95e-20	100
lncRNAPiRa.41538.1	CNT2075800_Populus_trichocarpa	85.185	81	11	1	226	306	265	186	3.52e-17	89.7
lncRNAPiRa.39482.1	CNT20147116_Brassica_napus	79.688	64	13	0	36	99	389	326	3.61e-07	58.1
lncRNAPiRa.6590.1	CNT20147696_Brassica_napus	78.873	71	15	0	1	71	172	102	5.99e-08	61.7
lncRNAPiRa.6590.2	CNT20147696_Brassica_napus	78.873	71	15	0	1	71	172	102	5.19e-08	61.7
lncRNAPiRa.6590.3	CNT20147696_Brassica_napus	78.873	71	15	0	1	71	172	102	4.71e-08	61.7
lncRNAPiRa.50101.1	CNT2052430_Chenopodium_quinoa	80.508	118	21	2	282	398	285	401	1.05e-20	103
lncRNAPiRa.50101.2	CNT2052430_Chenopodium_quinoa	80.508	118	21	2	313	429	285	401	1.08e-20	103
lncRNAPiRa.15752.2	CNT20135456_Oryza_rufipogon	81.522	92	16	1	372	462	314	223	1.33e-15	86.9
lncRNAPiRa.71229.1	CNT2059605_Chenopodium_quinoa	81.159	138	26	0	423	560	198	335	5.87e-30	132
lncRNAPiRa.71229.2	CNT2059605_Chenopodium_quinoa	81.159	138	26	0	264	401	198	335	4.68e-30	132
lncRNAPiRa.71229.3	CNT2059605_Chenopodium_quinoa	80.282	71	14	0	381	451	198	268	6.18e-10	66.2
lncRNAPiRa.37111.1	CNT2042434_Malus_domestica	74.317	183	47	0	280	462	382	200	1.19e-25	119
lncRNAPiRa.62505.1	CNT2044828_Malus_domestica	77.447	235	46	5	2022	2255	44	272	9e-41	171
lncRNAPiRa.62505.2	CNT2040337_Malus_domestica	72.513	382	92	6	1706	2080	1580	1955	1.43e-50	203
lncRNAPiRa.62505.2	CNT2040337_Malus_domestica	71.429	119	31	1	535	650	219	337	1.1e-07	60.8
lncRNAPiRa.62505.5	CNT2044828_Malus_domestica	77.447	235	46	5	1923	2156	44	272	8.7e-41	171
lncRNAPiRa.62505.6	CNT2044828_Malus_domestica	77.447	235	46	5	2154	2387	44	272	9.39e-41	171
lncRNAPiRa.62505.7	CNT2044828_Malus_domestica	77.447	235	46	5	1663	1896	44	272	7.93e-41	171
lncRNAPiRa.62505.8	CNT20132045_Oryza_rufipogon	82.051	195	28	6	2053	2245	358	169	8.01e-42	174
lncRNAPiRa.62505.9	CNT2044828_Malus_domestica	77.447	235	46	5	1573	1806	44	272	7.66e-41	171
lncRNAPiRa.82912.1	CNT20198626_Ananas_comosus	70.707	198	55	3	171	366	105	301	8.15e-16	86
lncRNAPiRa.53954.1	CNT2054940_Chenopodium_quinoa	84.507	71	11	0	300	370	183	253	1e-13	79.7
lncRNAPiRa.53954.2	CNT20140571_Oryza_rufipogon	77.922	154	34	0	83	236	83	236	5.16e-28	125
lncRNAPiRa.53954.3	CNT20140571_Oryza_rufipogon	77.922	154	34	0	107	260	83	236	4.48e-28	125
lncRNAPiRa.53954.4	CNT2054940_Chenopodium_quinoa	84.507	71	11	0	300	370	183	253	9.87e-14	79.7
lncRNAPiRa.18791.1	CNT2050582_Chenopodium_quinoa	77.778	117	26	0	82	198	268	384	1.51e-18	95.1
lncRNAPiRa.18791.2	CNT2050582_Chenopodium_quinoa	77.778	117	26	0	82	198	268	384	1.14e-18	95.1
lncRNAPiRa.4434.1	CNT20135685_Oryza_rufipogon	83.333	66	11	0	137	202	561	496	1.99e-11	70.7
lncRNAPiRa.9197.2	CNT20236770_Vitis_vinifera	68.243	296	94	0	163	458	1300	1005	4.2e-23	111
lncRNAPiRa.51805.1	CNT20198190_Ananas_comosus	74.194	186	48	0	262	447	149	334	4.21e-26	120
lncRNAPiRa.51807.1	CNT20198190_Ananas_comosus	76.882	186	43	0	342	527	149	334	2.66e-32	142
lncRNAPiRa.51807.2	CNT20198190_Ananas_comosus	76.882	186	43	0	251	436	149	334	2.53e-32	142
lncRNAPiRa.51807.3	CNT20198190_Ananas_comosus	76.882	186	43	0	342	527	149	334	2.65e-32	142
lncRNAPiRa.51807.4	CNT20198190_Ananas_comosus	76.882	186	43	0	271	456	149	334	2.5e-32	142
lncRNAPiRa.72270.2	CNT2040392_Malus_domestica	75.269	93	20	2	424	516	253	342	2.51e-08	60.8
lncRNAPiRa.64519.1	CNT20154367_Brassica_napus	80.989	263	48	2	201	463	270	10	2.52e-63	242
lncRNAPiRa.64519.2	CNT20154367_Brassica_napus	80.989	263	48	2	165	427	270	10	2.31e-63	242
lncRNAPiRa.63728.1	CNT20221559_Zea_mays	81.119	143	27	0	2	144	126	268	1.62e-31	137
lncRNAPiRa.48818.1	CNT20147116_Brassica_napus	75	88	22	0	247	334	389	302	4.34e-08	60.8
lncRNAPiRa.7432.1	CNT2048732_Chenopodium_quinoa	73.913	92	22	2	72	162	170	260	3.87e-06	51.8
lncRNAPiRa.40422.1	CNT20196989_Ananas_comosus	74.101	278	64	5	3	276	325	598	3.86e-39	162
lncRNAPiRa.14076.1	CNT2084937_Arabidiopsis_thaliana	69.939	163	49	0	320	482	460	298	7.94e-12	74.3
lncRNAPiRa.12585.1	CNT2038646_Malus_domestica	76.046	263	61	2	34	295	665	926	1.27e-45	184
lncRNAPiRa.71982.1	CNT20222032_Zea_mays	68.013	297	56	8	639	908	534	250	3.7e-22	107
lncRNAPiRa.71982.1	CNT20222032_Zea_mays	71.429	126	30	1	753	872	534	409	1.13e-09	67.1
lncRNAPiRa.68860.1	CNT2075780_Populus_trichocarpa	72.903	155	40	2	75	228	326	479	7.97e-16	84.2
lncRNAPiRa.24005.2	CNT20239358_Vitis_vinifera	75.263	190	47	0	354	543	267	78	1.61e-29	132
lncRNAPiRa.2158.1	CNT20216517_Zea_mays	86.735	98	13	0	1	98	98	1	1.28e-25	119
lncRNAPiRa.2158.2	CNT20216517_Zea_mays	86.735	98	13	0	1	98	98	1	1.28e-25	119
lncRNAPiRa.81901.1	CNT20201387_Ananas_comosus	79.245	159	33	0	127	285	186	344	1.3e-31	139
lncRNAPiRa.81901.2	CNT20201387_Ananas_comosus	79.245	159	33	0	127	285	186	344	1.63e-31	139
lncRNAPiRa.81901.3	CNT20201387_Ananas_comosus	79.245	159	33	0	121	279	186	344	1.62e-31	139
lncRNAPiRa.10492.1	CNT2072622_Populus_trichocarpa	71.041	221	60	2	1	219	603	385	2.11e-22	105
lncRNAPiRa.13588.1	CNT2043693_Malus_domestica	81.884	138	25	0	95	232	721	584	1.74e-31	137
lncRNAPiRa.13588.2	CNT2043693_Malus_domestica	81.884	138	25	0	95	232	721	584	1.74e-31	137
lncRNAPiRa.49507.1	CNT20197787_Ananas_comosus	73.6	125	33	0	218	342	146	270	2.4e-13	77.9
lncRNAPiRa.24700.1	CNT2038579_Malus_domestica	68.487	238	69	4	161	395	156	390	9.87e-14	79.7
lncRNAPiRa.71969.1	CNT20145188_Brassica_napus	82.192	146	24	2	562	706	654	510	5.6e-32	140
lncRNAPiRa.71969.1	CNT20145188_Brassica_napus	65.924	449	103	10	562	967	882	441	5.24e-26	121
lncRNAPiRa.71969.1	CNT20145188_Brassica_napus	79.054	148	29	2	562	708	1110	964	5.24e-26	121
lncRNAPiRa.71969.1	CNT20145188_Brassica_napus	79.699	133	25	2	575	706	413	282	2.72e-23	112
lncRNAPiRa.71969.1	CNT20145188_Brassica_napus	73.077	182	31	3	813	976	385	204	2.72e-23	111
lncRNAPiRa.71969.1	CNT20145188_Brassica_napus	82.243	107	19	0	705	811	616	510	3.31e-22	108
lncRNAPiRa.71969.1	CNT20145188_Brassica_napus	77.465	142	30	2	568	708	1332	1192	1.16e-21	105
lncRNAPiRa.71969.1	CNT20145188_Brassica_napus	80.769	104	20	0	708	811	385	282	1.71e-19	98.7
lncRNAPiRa.71969.1	CNT20145188_Brassica_napus	74.375	160	38	2	312	470	1225	1068	1.71e-19	98.7
lncRNAPiRa.71969.1	CNT20145188_Brassica_napus	65.696	481	110	17	581	1016	1547	1077	5.98e-19	97.8
lncRNAPiRa.71969.1	CNT20145188_Brassica_napus	69.027	226	51	3	809	1016	1529	1305	5.98e-19	96.9
lncRNAPiRa.71969.1	CNT20145188_Brassica_napus	74.026	154	37	2	312	464	1453	1302	2.54e-17	92.4
lncRNAPiRa.71969.1	CNT20145188_Brassica_napus	81.72	93	17	0	721	813	1512	1420	2.54e-17	92.4
lncRNAPiRa.71969.1	CNT20145188_Brassica_napus	76.786	112	26	0	810	921	1072	961	1.08e-15	86
lncRNAPiRa.71969.1	CNT20145188_Brassica_napus	72.5	160	41	2	312	470	997	840	3.78e-15	85.1
lncRNAPiRa.71969.1	CNT20145188_Brassica_napus	77.064	109	25	0	705	813	1072	964	3.78e-15	85.1
lncRNAPiRa.71969.1	CNT20145188_Brassica_napus	80.22	91	18	0	723	813	1282	1192	3.78e-15	84.2
lncRNAPiRa.71969.1	CNT20145188_Brassica_napus	76.636	107	25	0	810	916	844	738	4.6e-14	81.5
lncRNAPiRa.71969.1	CNT20145188_Brassica_napus	76.636	107	25	0	705	811	844	738	4.6e-14	81.5
lncRNAPiRa.71969.1	CNT20145188_Brassica_napus	80.233	86	17	0	385	470	697	612	1.61e-13	79.7
lncRNAPiRa.71969.1	CNT20145188_Brassica_napus	77.5	80	18	0	385	464	469	390	3.54e-09	64.4
lncRNAPiRa.29132.1	CNT2059062_Chenopodium_quinoa	73.148	108	29	0	169	276	126	19	2.5e-09	65.3
lncRNAPiRa.8894.1	CNT20147696_Brassica_napus	78.873	71	15	0	2	72	172	102	1.75e-08	61.7
lncRNAPiRa.8894.2	CNT20147696_Brassica_napus	78.873	71	15	0	2	72	172	102	1.74e-08	61.7
lncRNAPiRa.8894.3	CNT20147696_Brassica_napus	78.873	71	15	0	2	72	172	102	2.55e-08	61.7
lncRNAPiRa.12685.1	CNT20150308_Brassica_napus	76.033	121	23	2	189	306	279	162	2.76e-15	85.1
lncRNAPiRa.4511.1	CNT20191573_Prunus_persica	73.148	108	27	2	495	601	641	535	3.38e-07	58.1
lncRNAPiRa.4511.3	CNT20191573_Prunus_persica	73.148	108	27	2	488	594	641	535	3.35e-07	58.1
lncRNAPiRa.43203.1	CNT20154367_Brassica_napus	80.309	259	45	3	232	488	283	29	1.68e-59	230
lncRNAPiRa.43203.2	CNT20154367_Brassica_napus	80.309	259	45	3	200	456	283	29	1.56e-59	230
lncRNAPiRa.78901.1	CNT2035813_Malus_domestica	76.63	184	43	0	534	717	199	382	2.71e-31	139
lncRNAPiRa.78901.2	CNT2035813_Malus_domestica	76.63	184	43	0	279	462	199	382	2.05e-31	139
lncRNAPiRa.78901.3	CNT2035813_Malus_domestica	76.63	184	43	0	254	437	199	382	1.99e-31	139
lncRNAPiRa.78901.4	CNT2035813_Malus_domestica	76.63	184	43	0	144	327	199	382	1.67e-31	139
lncRNAPiRa.49804.1	CNT2086161_Arabidiopsis_thaliana	83.871	62	8	1	450	509	228	167	2.65e-09	65.3
lncRNAPiRa.49804.2	CNT2086161_Arabidiopsis_thaliana	83.871	62	8	1	425	484	228	167	2.57e-09	65.3
lncRNAPiRa.28891.1	CNT2056053_Chenopodium_quinoa	91.011	89	8	0	234	322	175	263	6.61e-28	125
lncRNAPiRa.77729.1	CNT2038774_Malus_domestica	67.368	190	62	0	192	381	239	428	7.29e-10	66.2
lncRNAPiRa.19326.1	CNT2087782_Arabidiopsis_thaliana	75	184	46	0	905	1088	184	1	2.11e-27	125
lncRNAPiRa.19326.2	CNT2087782_Arabidiopsis_thaliana	74.684	158	40	0	1083	1240	189	32	1.28e-21	105
lncRNAPiRa.34098.1	CNT20193504_Ananas_comosus	70.412	267	76	1	153	419	154	417	2.56e-27	124
lncRNAPiRa.34100.1	CNT2072079_Populus_trichocarpa	82.5	80	14	0	243	322	272	193	7.72e-15	82.4
lncRNAPiRa.65084.1	CNT20215163_Zea_mays	75.658	152	37	0	110	261	189	340	9.24e-23	108
lncRNAPiRa.53722.1	CNT2050939_Chenopodium_quinoa	81.053	95	15	3	445	538	410	502	4.64e-14	80.6
lncRNAPiRa.53722.2	CNT2050939_Chenopodium_quinoa	81.053	95	15	3	419	512	410	502	3.96e-14	80.6
lncRNAPiRa.39773.1	CNT20147410_Brassica_napus	87.063	286	31	2	578	861	1	282	5.48e-94	346
lncRNAPiRa.39773.5	CNT20147410_Brassica_napus	92.821	195	10	1	387	581	1	191	8.59e-77	288
lncRNAPiRa.66909.1	CNT20189150_Prunus_persica	79.612	103	18	1	294	396	241	142	5.14e-17	90.6
lncRNAPiRa.55597.1	CNT2087523_Arabidiopsis_thaliana	77.778	126	28	0	632	757	167	42	1.38e-20	102
lncRNAPiRa.55597.2	CNT2087523_Arabidiopsis_thaliana	77.372	137	30	1	508	644	177	42	3.53e-21	104
lncRNAPiRa.55597.3	CNT2087523_Arabidiopsis_thaliana	77.778	126	28	0	632	757	167	42	1.33e-20	102
lncRNAPiRa.55597.4	CNT2087523_Arabidiopsis_thaliana	77.778	126	28	0	548	673	167	42	1.25e-20	102
lncRNAPiRa.71878.1	CNT2040319_Malus_domestica	78.689	61	13	0	210	270	304	364	8.72e-06	52.7
lncRNAPiRa.17920.1	CNT2087356_Arabidiopsis_thaliana	76.623	77	18	0	145	221	1000	924	3.24e-08	59
lncRNAPiRa.42897.1	CNT2039619_Malus_domestica	83.636	55	8	1	196	249	81	135	9.09e-07	56.3
lncRNAPiRa.76539.1	CNT20132049_Oryza_rufipogon	83.333	54	9	0	517	570	278	225	2.57e-07	58.1
lncRNAPiRa.76539.2	CNT20132049_Oryza_rufipogon	83.333	54	9	0	363	416	278	225	1.85e-07	58.1
lncRNAPiRa.75329.2	CNT2071978_Populus_trichocarpa	80.303	66	13	0	362	427	66	1	1.67e-08	61.7
lncRNAPiRa.67509.1	CNT2036818_Malus_domestica	84.746	59	9	0	504	562	329	387	6.76e-10	67.1
lncRNAPiRa.6177.1	CNT2062932_Chenopodium_quinoa	69.565	299	83	3	17	311	658	952	1.11e-27	123
lncRNAPiRa.3350.1	CNT20236770_Vitis_vinifera	83.333	114	19	0	636	749	913	800	4.91e-26	121
lncRNAPiRa.10614.1	CNT20237398_Vitis_vinifera	77.679	112	25	0	267	378	514	403	3.12e-17	90.6
lncRNAPiRa.10614.2	CNT20237398_Vitis_vinifera	77.679	112	25	0	210	321	514	403	2.66e-17	90.6
lncRNAPiRa.10614.3	CNT20237398_Vitis_vinifera	77.679	112	25	0	250	361	514	403	2.99e-17	90.6
lncRNAPiRa.84073.2	CNT20195633_Ananas_comosus	81.818	77	12	2	264	339	78	153	8.14e-11	69.8
lncRNAPiRa.60775.1	CNT2038001_Malus_domestica	71.154	156	45	0	212	367	208	53	8.84e-14	79.7
lncRNAPiRa.60775.2	CNT2038001_Malus_domestica	71.154	156	45	0	211	366	208	53	8.82e-14	79.7
lncRNAPiRa.67220.1	CNT2055280_Chenopodium_quinoa	75.912	137	33	0	5	141	429	565	3.82e-20	99.6
lncRNAPiRa.17566.2	CNT2058801_Chenopodium_quinoa	75.49	102	25	0	223	324	50	151	1.96e-11	72.5
lncRNAPiRa.62111.1	CNT2037601_Malus_domestica	83.824	68	5	3	49	113	324	388	5.2e-10	66.2
lncRNAPiRa.80185.1	CNT20201563_Ananas_comosus	72.596	208	55	2	120	326	180	386	1.39e-23	112
lncRNAPiRa.60011.3	CNT20238952_Vitis_vinifera	73.171	123	31	2	11	132	265	144	3.58e-10	67.1
lncRNAPiRa.60011.4	CNT20238952_Vitis_vinifera	73.171	123	31	2	11	132	265	144	3.38e-10	67.1
lncRNAPiRa.60013.1	CNT20238952_Vitis_vinifera	73.171	123	31	2	256	377	144	265	3.31e-10	67.1
lncRNAPiRa.48704.1	CNT20214392_Zea_mays	75.61	82	20	0	632	713	83	2	1.26e-07	59
lncRNAPiRa.48704.2	CNT20200237_Ananas_comosus	67.511	237	77	0	413	649	490	254	3.8e-14	81.5
lncRNAPiRa.81779.1	CNT2060828_Chenopodium_quinoa	69.892	186	56	0	1	186	565	380	1.66e-15	84.2
lncRNAPiRa.74177.4	CNT20221691_Zea_mays	95.96	495	19	1	1098	1592	869	376	0	800
lncRNAPiRa.31688.2	CNT20153493_Brassica_napus	74.39	82	21	0	356	437	42	123	4.46e-06	54.5
lncRNAPiRa.28955.1	CNT2054690_Chenopodium_quinoa	78.261	69	15	0	295	363	1077	1145	2.22e-07	58.1
lncRNAPiRa.25024.1	CNT20189111_Prunus_persica	78.571	98	16	4	300	396	212	305	4.4e-11	69.8
lncRNAPiRa.80192.5	CNT20192501_Ananas_comosus	76	75	18	0	861	935	449	523	1.51e-06	55.4
lncRNAPiRa.80192.7	CNT20192501_Ananas_comosus	76	75	18	0	808	882	449	523	1.42e-06	55.4
lncRNAPiRa.9553.1	CNT20149117_Brassica_napus	71.875	160	45	0	104	263	1404	1245	2.38e-16	86.9
lncRNAPiRa.78852.1	CNT20189126_Prunus_persica	85.366	82	12	0	1	82	290	209	6.26e-19	95.1
lncRNAPiRa.77946.1	CNT2087782_Arabidiopsis_thaliana	69.189	185	52	2	314	494	186	3	3.62e-12	73.4
lncRNAPiRa.79758.1	CNT20191783_Ananas_comosus	74.786	234	59	0	37	270	833	1066	7.59e-37	157
lncRNAPiRa.11504.2	CNT2039563_Malus_domestica	78.788	66	14	0	824	889	151	86	4.32e-07	57.2
lncRNAPiRa.11505.1	CNT2037870_Malus_domestica	68.627	153	48	0	58	210	273	121	1.05e-08	60.8
lncRNAPiRa.62262.1	CNT2052325_Chenopodium_quinoa	75.912	137	33	0	416	552	414	550	9.23e-20	99.6
lncRNAPiRa.26666.1	CNT2043027_Malus_domestica	78.667	75	16	0	194	268	187	261	1.31e-09	64.4
lncRNAPiRa.6240.1	CNT2043447_Malus_domestica	78.788	66	14	0	621	686	210	275	4.06e-07	57.2
lncRNAPiRa.6240.4	CNT20199007_Ananas_comosus	66.792	265	80	5	27	285	332	594	4.09e-10	67.1
lncRNAPiRa.61966.1	CNT20147116_Brassica_napus	79.688	64	13	0	488	551	389	326	6.36e-07	58.1
lncRNAPiRa.69604.1	CNT20238432_Vitis_vinifera	80	65	13	0	215	279	288	224	7.13e-08	59.9
lncRNAPiRa.69604.2	CNT20238432_Vitis_vinifera	80	65	13	0	92	156	288	224	5.04e-08	59.9
lncRNAPiRa.69604.4	CNT20238432_Vitis_vinifera	80	65	13	0	134	198	288	224	5.07e-08	59.9
lncRNAPiRa.69604.3	CNT20238432_Vitis_vinifera	80	65	13	0	215	279	288	224	6.17e-08	59.9
lncRNAPiRa.69604.5	CNT2047260_Chenopodium_quinoa	75.194	129	32	0	164	292	638	766	3.78e-17	89.7
lncRNAPiRa.69605.1	CNT2047260_Chenopodium_quinoa	73.077	130	35	0	145	274	638	767	3.06e-13	77.9
lncRNAPiRa.57285.1	CNT2039626_Malus_domestica	76	75	17	1	122	195	353	427	3.89e-06	51.8
lncRNAPiRa.77327.1	CNT2060586_Chenopodium_quinoa	69.811	265	74	4	556	817	411	672	1.08e-21	105
lncRNAPiRa.4723.1	CNT2088588_Arabidiopsis_thaliana	71.756	131	23	1	592	708	452	322	1.26e-13	78.8
lncRNAPiRa.63936.1	CNT2051768_Chenopodium_quinoa	71.429	147	42	0	177	323	3194	3048	1.7e-13	77
lncRNAPiRa.72150.4	CNT2071542_Populus_trichocarpa	77.654	179	37	1	1912	2090	192	17	3.72e-32	141
lncRNAPiRa.55697.1	CNT2037046_Malus_domestica	70.323	310	84	3	9	314	519	824	1.13e-31	139
lncRNAPiRa.8244.1	CNT20236772_Vitis_vinifera	77.778	126	28	0	188	313	146	21	3.86e-21	102
lncRNAPiRa.39555.2	CNT20194345_Ananas_comosus	76	125	30	0	409	533	325	449	3.36e-17	91.5
lncRNAPiRa.39555.2	CNT20194345_Ananas_comosus	83.673	49	8	0	216	264	134	182	8.45e-06	53.6
lncRNAPiRa.14428.1	CNT20154197_Brassica_napus	74.214	318	82	0	38	355	512	195	4.76e-52	205
lncRNAPiRa.66387.1	CNT20190645_Prunus_persica	74.39	82	21	0	207	288	117	198	4.5e-06	54.5
lncRNAPiRa.66388.1	CNT20190645_Prunus_persica	74.39	82	21	0	227	308	117	198	3.51e-06	54.5
lncRNAPiRa.66388.2	CNT20190645_Prunus_persica	74.39	82	21	0	227	308	117	198	3.14e-06	54.5
lncRNAPiRa.50496.1	CNT2041249_Malus_domestica	74.101	139	36	0	1	139	362	500	1.29e-17	91.5
lncRNAPiRa.22194.1	CNT20235413_Vitis_vinifera	74.419	86	22	0	157	242	245	160	1.23e-07	57.2
lncRNAPiRa.51208.1	CNT20221691_Zea_mays	93.717	382	22	2	1	382	789	410	2.66e-163	574
lncRNAPiRa.13490.1	CNT20215216_Zea_mays	83.654	104	17	0	94	197	385	488	6.8e-23	112
lncRNAPiRa.4744.3	CNT20222765_Zea_mays	75.61	164	40	0	139	302	561	398	1.8e-25	116
lncRNAPiRa.4744.3	CNT20222765_Zea_mays	76.86	121	28	0	24	144	563	443	2.05e-18	93.3
lncRNAPiRa.21276.1	CNT20196806_Ananas_comosus	82.456	57	10	0	335	391	512	568	9.11e-08	59
lncRNAPiRa.21276.2	CNT20196806_Ananas_comosus	82.456	57	10	0	174	230	512	568	6.91e-08	59
lncRNAPiRa.25434.1	CNT20235515_Vitis_vinifera	78.689	61	9	1	38	98	2994	2938	4.09e-06	51.8
lncRNAPiRa.40461.1	CNT2043963_Malus_domestica	75	80	20	0	163	242	34	113	4.78e-07	55.4
lncRNAPiRa.2866.1	CNT20144479_Brassica_napus	79.452	73	15	0	151	223	699	771	1.06e-09	65.3
lncRNAPiRa.67503.1	CNT2035156_Malus_domestica	70.93	172	46	2	358	527	170	1	1.02e-14	82.4
lncRNAPiRa.85187.1	CNT2038241_Malus_domestica	80.702	57	11	0	170	226	252	196	2.47e-06	54.5
lncRNAPiRa.40911.1	CNT20153759_Brassica_napus	83.333	78	13	0	19	96	106	183	4.36e-15	83.3
lncRNAPiRa.33091.1	CNT2085591_Arabidiopsis_thaliana	76.19	105	24	1	173	276	1609	1505	5.1e-12	74.3
lncRNAPiRa.25101.1	CNT2058146_Chenopodium_quinoa	70.548	146	40	1	47	189	230	375	9.31e-11	68.9
lncRNAPiRa.53463.1	CNT20146680_Brassica_napus	81.034	58	11	0	392	449	292	235	1.74e-06	56.3
lncRNAPiRa.60910.1	CNT2050083_Chenopodium_quinoa	74.038	208	53	1	257	463	208	415	4.02e-29	129
lncRNAPiRa.83533.2	CNT2043014_Malus_domestica	76.966	178	35	2	298	475	233	404	1.01e-29	133
lncRNAPiRa.83533.1	CNT2043014_Malus_domestica	76.966	178	35	2	298	475	233	404	1.01e-29	133
lncRNAPiRa.40767.4	CNT20235189_Vitis_vinifera	84	50	8	0	34	83	173	124	7.24e-07	55.4
lncRNAPiRa.49779.1	CNT20190341_Prunus_persica	81.538	65	12	0	1	65	63	127	1.26e-09	64.4
lncRNAPiRa.9589.1	CNT2043693_Malus_domestica	80.292	137	27	0	1	137	720	584	6.02e-28	126
lncRNAPiRa.9589.2	CNT2043693_Malus_domestica	80.292	137	27	0	1	137	720	584	2.69e-28	126
lncRNAPiRa.17646.2	CNT2059586_Chenopodium_quinoa	67.614	176	57	0	103	278	508	683	1.8e-08	61.7
lncRNAPiRa.33277.3	CNT20237491_Vitis_vinifera	70.44	159	45	2	78	235	277	120	1.72e-10	68.9
lncRNAPiRa.68872.1	CNT2035497_Malus_domestica	75.309	81	14	1	288	368	289	363	3.78e-08	61.7
lncRNAPiRa.3518.1	CNT2073085_Populus_trichocarpa	76.316	76	18	0	397	472	640	565	2.14e-07	57.2
lncRNAPiRa.3518.2	CNT2073085_Populus_trichocarpa	75.676	74	18	0	304	377	638	565	2.05e-06	53.6
lncRNAPiRa.3518.3	CNT2073085_Populus_trichocarpa	76.316	76	18	0	333	408	640	565	1.83e-07	57.2
lncRNAPiRa.85045.1	CNT2039930_Malus_domestica	77.922	154	33	1	59	212	244	396	6.03e-29	127
lncRNAPiRa.26904.1	CNT20152263_Brassica_napus	71.523	151	43	0	142	292	1491	1641	6.81e-14	79.7
lncRNAPiRa.74641.1	CNT2072578_Populus_trichocarpa	75.532	94	23	0	284	377	1253	1160	4.42e-10	67.1
lncRNAPiRa.49184.1	CNT2074217_Populus_trichocarpa	80.315	127	25	0	11	137	250	124	3.92e-25	117
lncRNAPiRa.29617.1	CNT2054989_Chenopodium_quinoa	80.822	73	14	0	194	266	401	473	2.8e-11	69.8
lncRNAPiRa.58210.1	CNT20189663_Prunus_persica	79.121	182	38	0	17	198	131	312	4.25e-38	158
lncRNAPiRa.20942.1	CNT20237193_Vitis_vinifera	80	85	17	0	230	314	307	223	5.79e-13	77.9
lncRNAPiRa.20943.1	CNT20195610_Ananas_comosus	76.19	84	20	0	320	403	489	572	5.68e-09	62.6
lncRNAPiRa.77718.1	CNT2059517_Chenopodium_quinoa	80.198	101	20	0	3	103	102	202	6.24e-18	93.3
lncRNAPiRa.79823.1	CNT20195276_Ananas_comosus	75.325	77	19	0	413	489	55	131	2.68e-06	54.5
lncRNAPiRa.50624.1	CNT20154367_Brassica_napus	82.288	271	46	2	754	1024	274	6	5.43e-70	266
lncRNAPiRa.33949.1	CNT2039832_Malus_domestica	69.732	261	63	8	177	435	28	274	2.69e-18	94.2
lncRNAPiRa.1381.1	CNT2045419_Malus_domestica	79.668	241	46	2	2	239	1695	1455	3e-53	208
lncRNAPiRa.56958.1	CNT2038917_Malus_domestica	82.258	62	11	0	466	527	467	528	7.11e-09	63.5
lncRNAPiRa.83622.1	CNT20194245_Ananas_comosus	71.22	205	56	1	230	431	102	306	1.36e-20	103
lncRNAPiRa.83622.1	CNT20194245_Ananas_comosus	76.543	81	19	0	453	533	300	380	4.16e-08	61.7
lncRNAPiRa.38741.1	CNT20238205_Vitis_vinifera	82.5	80	14	0	352	431	156	235	4.84e-15	82.4
lncRNAPiRa.44728.4	CNT2037254_Malus_domestica	81.538	65	12	0	371	435	2	66	1.82e-09	64.4
lncRNAPiRa.83192.1	CNT20238760_Vitis_vinifera	72	125	29	3	140	261	29	150	9.37e-09	60.8
lncRNAPiRa.27926.1	CNT20140571_Oryza_rufipogon	77.922	154	34	0	82	235	83	236	3.62e-28	125
lncRNAPiRa.27927.1	CNT20215163_Zea_mays	78.289	152	33	0	85	236	189	340	6.3e-28	126
lncRNAPiRa.15631.1	CNT20154197_Brassica_napus	69.912	339	86	2	224	546	515	177	1.45e-37	158
lncRNAPiRa.62281.3	CNT2041289_Malus_domestica	73.446	177	47	0	410	586	833	1009	8.24e-23	110
lncRNAPiRa.51671.1	CNT20236772_Vitis_vinifera	77.397	146	33	0	177	322	146	1	6e-25	115
lncRNAPiRa.27954.2	CNT2045205_Malus_domestica	76.991	113	26	0	32	144	522	634	1.89e-16	87.8
lncRNAPiRa.80701.1	CNT20153685_Brassica_napus	71.875	192	51	1	85	276	312	124	6.33e-21	102
lncRNAPiRa.1336.1	CNT2040319_Malus_domestica	78.689	61	13	0	197	257	304	364	6.01e-06	52.7
lncRNAPiRa.68119.1	CNT20196182_Ananas_comosus	80.723	83	16	0	262	344	279	361	8.63e-14	78.8
lncRNAPiRa.49597.1	CNT20236280_Vitis_vinifera	72.619	168	44	2	122	288	280	114	2.77e-17	89.7
lncRNAPiRa.78041.2	CNT20195633_Ananas_comosus	79.221	77	14	2	236	311	78	153	4.14e-08	60.8
lncRNAPiRa.78041.3	CNT20195633_Ananas_comosus	79.221	77	14	2	236	311	78	153	4.14e-08	60.8
lncRNAPiRa.78041.7	CNT20195633_Ananas_comosus	80	70	12	2	196	264	78	146	4.63e-07	57.2
lncRNAPiRa.78041.8	CNT20195633_Ananas_comosus	80	70	12	2	196	264	78	146	4.63e-07	57.2
lncRNAPiRa.78041.9	CNT20195633_Ananas_comosus	80	70	12	2	86	154	78	146	3.97e-07	57.2
lncRNAPiRa.1504.1	CNT2041887_Malus_domestica	68.387	155	45	2	131	283	307	459	3.91e-06	54.5
lncRNAPiRa.1504.2	CNT2041887_Malus_domestica	68.387	155	45	2	131	283	307	459	3.96e-06	54.5
lncRNAPiRa.59893.1	CNT20237989_Vitis_vinifera	69.565	207	55	4	63	265	26	228	3.46e-14	79.7
lncRNAPiRa.12298.1	CNT2048732_Chenopodium_quinoa	73.913	92	22	2	72	162	170	260	3.85e-06	51.8
lncRNAPiRa.44576.1	CNT2060559_Chenopodium_quinoa	65.517	435	119	12	356	782	1589	2000	9.73e-15	83.3
lncRNAPiRa.44577.1	CNT2060559_Chenopodium_quinoa	68.75	224	65	4	29	249	2000	1779	5.28e-13	76.1
lncRNAPiRa.38038.1	CNT2058346_Chenopodium_quinoa	77.612	67	15	0	130	196	67	1	4.51e-06	54.5
lncRNAPiRa.4403.1	CNT20236301_Vitis_vinifera	86.667	45	6	0	3	47	523	479	3.01e-07	55.4
lncRNAPiRa.3942.1	CNT20199555_Ananas_comosus	73.004	263	65	4	25	284	683	942	9.99e-33	142
lncRNAPiRa.25147.1	CNT20149117_Brassica_napus	74.242	132	34	0	187	318	1357	1226	2.88e-16	86
lncRNAPiRa.55425.1	CNT20133454_Oryza_rufipogon	92.308	52	4	0	509	560	395	446	3.09e-13	77
lncRNAPiRa.76533.1	CNT20201763_Ananas_comosus	73.006	163	42	2	207	368	279	118	6.01e-17	89.7
lncRNAPiRa.64407.1	CNT2087875_Arabidiopsis_thaliana	71.074	242	58	3	205	446	405	176	1.34e-25	119
lncRNAPiRa.64407.1	CNT2087875_Arabidiopsis_thaliana	70.391	179	49	1	19	193	678	500	2.75e-15	84.2
lncRNAPiRa.76415.1	CNT2050950_Chenopodium_quinoa	75.893	224	54	0	543	766	86	309	1.74e-38	161
lncRNAPiRa.76415.2	CNT2050950_Chenopodium_quinoa	75.893	224	54	0	511	734	86	309	1.7e-38	161
lncRNAPiRa.21538.1	CNT20150938_Brassica_napus	78.462	65	14	0	162	226	47	111	1.11e-06	55.4
lncRNAPiRa.11458.1	CNT20190600_Prunus_persica	72.165	97	27	0	74	170	270	366	1.11e-06	54.5
lncRNAPiRa.42668.1	CNT2038579_Malus_domestica	68.487	238	69	4	92	326	156	390	8.89e-14	79.7
lncRNAPiRa.15469.1	CNT20189150_Prunus_persica	83.158	95	16	0	93	187	260	166	2.07e-20	100
lncRNAPiRa.47362.1	CNT20219742_Zea_mays	78.571	98	21	0	12	109	581	484	5.18e-15	83.3
lncRNAPiRa.64648.1	CNT20135880_Oryza_rufipogon	67.429	175	57	0	28	202	296	470	2.46e-08	59.9
lncRNAPiRa.80396.1	CNT20214472_Zea_mays	78.125	64	14	0	371	434	293	356	4.45e-06	53.6
lncRNAPiRa.80397.1	CNT20214472_Zea_mays	78.125	64	14	0	371	434	293	356	4.45e-06	53.6
lncRNAPiRa.11219.1	CNT2073463_Populus_trichocarpa	72.222	108	30	0	690	797	191	84	3.89e-08	60.8
lncRNAPiRa.11219.2	CNT2073463_Populus_trichocarpa	72.222	108	30	0	589	696	191	84	3.5e-08	60.8
lncRNAPiRa.12775.1	CNT20195345_Ananas_comosus	79.433	141	29	0	189	329	616	756	1.24e-27	124
lncRNAPiRa.43583.1	CNT2050923_Chenopodium_quinoa	83.146	89	15	0	165	253	704	792	3.64e-18	94.2
lncRNAPiRa.1646.1	CNT2037989_Malus_domestica	79.31	87	17	1	208	294	9	94	2.38e-12	73.4
lncRNAPiRa.81282.1	CNT20237396_Vitis_vinifera	79.365	63	13	0	291	353	155	93	7.06e-07	56.3
lncRNAPiRa.49634.3	CNT20215216_Zea_mays	82.692	104	18	0	65	168	385	488	9.6e-23	107
lncRNAPiRa.63412.1	CNT2059517_Chenopodium_quinoa	82.653	98	17	0	165	262	3	100	1.05e-20	101
lncRNAPiRa.12517.1	CNT2075632_Populus_trichocarpa	77.108	83	19	0	275	357	1016	934	1.26e-09	65.3
lncRNAPiRa.61398.1	CNT2041761_Malus_domestica	77.885	104	23	0	289	392	88	191	2.84e-15	85.1
lncRNAPiRa.69894.1	CNT2089137_Arabidiopsis_thaliana	71.978	182	50	1	1	181	375	194	8.42e-19	96
lncRNAPiRa.1704.1	CNT20134080_Oryza_rufipogon	71.066	197	56	1	138	334	200	5	9.41e-19	96
lncRNAPiRa.79280.1	CNT20201704_Ananas_comosus	77.465	142	32	0	165	306	219	360	5.6e-24	113
lncRNAPiRa.15099.1	CNT2087782_Arabidiopsis_thaliana	75.661	189	46	0	884	1072	189	1	2.51e-30	134
lncRNAPiRa.49519.1	CNT20216781_Zea_mays	89.552	67	7	0	63	129	998	932	2.41e-17	90.6
lncRNAPiRa.75719.1	CNT2053962_Chenopodium_quinoa	86.416	346	47	0	831	1176	368	23	6.19e-114	413
lncRNAPiRa.75719.2	CNT2053962_Chenopodium_quinoa	86.127	346	48	0	831	1176	368	23	7.54e-113	408
lncRNAPiRa.38914.1	CNT20195403_Ananas_comosus	86.275	51	7	0	110	160	431	381	1.05e-08	61.7
lncRNAPiRa.38913.1	CNT20195403_Ananas_comosus	86.275	51	7	0	136	186	381	431	1.06e-08	61.7
lncRNAPiRa.63356.1	CNT20198896_Ananas_comosus	80	100	20	0	1	100	163	262	1.7e-17	91.5
lncRNAPiRa.63356.2	CNT20198896_Ananas_comosus	80	100	20	0	1	100	163	262	1.61e-17	91.5
lncRNAPiRa.6273.1	CNT2044033_Malus_domestica	65.992	247	80	2	190	436	503	745	4.92e-09	62.6
lncRNAPiRa.85690.1	CNT20190187_Prunus_persica	77.215	79	18	0	125	203	84	6	5.78e-09	62.6
lncRNAPiRa.47534.1	CNT2087091_Arabidiopsis_thaliana	91.489	47	4	0	553	599	695	741	2.41e-10	68
lncRNAPiRa.49278.2	CNT20198325_Ananas_comosus	71.935	310	87	0	408	717	350	659	2.51e-40	168
lncRNAPiRa.1558.1	CNT20200983_Ananas_comosus	75.159	157	35	2	401	555	283	437	1.06e-20	103
lncRNAPiRa.37907.1	CNT2073467_Populus_trichocarpa	78.652	89	16	1	38	126	864	779	1.28e-12	74.3
lncRNAPiRa.54008.1	CNT20149345_Brassica_napus	75.781	128	30	1	22	149	81	207	2.8e-16	88.7
lncRNAPiRa.58087.1	CNT2056645_Chenopodium_quinoa	75	260	65	0	213	472	221	480	4.5e-43	177
lncRNAPiRa.35711.1	CNT20154367_Brassica_napus	80.349	229	43	2	55	283	283	57	1.3e-51	204
lncRNAPiRa.59034.1	CNT2045107_Malus_domestica	75.281	89	22	0	1212	1300	305	393	1.8e-08	62.6
lncRNAPiRa.59034.2	CNT2045107_Malus_domestica	75.281	89	22	0	526	614	305	393	1.04e-08	62.6
lncRNAPiRa.59034.3	CNT2045107_Malus_domestica	75.281	89	22	0	624	712	305	393	1.15e-08	62.6
lncRNAPiRa.38639.1	CNT2060064_Chenopodium_quinoa	72.561	164	45	0	67	230	354	191	1.42e-18	94.2
lncRNAPiRa.63859.1	CNT2037764_Malus_domestica	88.636	44	4	1	424	467	739	781	5.73e-06	54.5
lncRNAPiRa.22800.1	CNT20147896_Brassica_napus	77.941	68	15	0	96	163	689	756	8.62e-07	56.3
lncRNAPiRa.22801.1	CNT20147896_Brassica_napus	77.941	68	15	0	145	212	756	689	4.6e-07	56.3
lncRNAPiRa.35491.1	CNT2085458_Arabidiopsis_thaliana	82.051	117	21	0	1	117	304	188	1.16e-25	117
lncRNAPiRa.35491.1	CNT2085458_Arabidiopsis_thaliana	77.273	110	25	0	111	220	114	5	1.97e-16	86.9
lncRNAPiRa.63055.2	CNT2044663_Malus_domestica	78.912	147	31	0	260	406	180	326	6.49e-28	126
lncRNAPiRa.13159.1	CNT20237450_Vitis_vinifera	69.231	208	60	3	3	207	432	226	9.2e-14	77.9
lncRNAPiRa.51467.1	CNT20152263_Brassica_napus	72.956	159	43	0	75	233	1484	1642	1.94e-18	94.2
lncRNAPiRa.40438.1	CNT2043035_Malus_domestica	70.588	136	39	1	1	136	399	533	6e-09	62.6
lncRNAPiRa.29180.1	CNT20153412_Brassica_napus	71.296	108	31	0	94	201	221	114	9.52e-07	56.3
lncRNAPiRa.84915.1	CNT2061654_Chenopodium_quinoa	70.764	301	58	6	359	641	193	481	3.29e-34	147
lncRNAPiRa.82146.1	CNT2072590_Populus_trichocarpa	93.333	45	3	0	517	561	1712	1668	2.81e-10	68.9
lncRNAPiRa.82146.2	CNT2072590_Populus_trichocarpa	93.333	45	3	0	256	300	1712	1668	2.11e-10	68.9
lncRNAPiRa.22186.1	CNT2059586_Chenopodium_quinoa	68.182	176	56	0	92	267	508	683	3.8e-10	66.2
lncRNAPiRa.32002.1	CNT2073336_Populus_trichocarpa	78.462	65	14	0	152	216	87	151	3.95e-07	55.4
lncRNAPiRa.1444.1	CNT20238733_Vitis_vinifera	74.825	143	33	2	20	159	582	440	4e-17	90.6
lncRNAPiRa.22110.2	CNT20147116_Brassica_napus	75	88	19	1	394	478	389	302	7.2e-08	59
lncRNAPiRa.6896.1	CNT2039517_Malus_domestica	87.234	47	6	0	210	256	294	340	5.7e-08	59
lncRNAPiRa.71732.1	CNT20135994_Oryza_rufipogon	73.913	92	21	1	540	631	312	224	3.37e-07	57.2
lncRNAPiRa.71732.2	CNT20135994_Oryza_rufipogon	73.913	92	21	1	229	320	312	224	1.82e-07	57.2
lncRNAPiRa.81589.1	CNT2038512_Malus_domestica	73.077	182	48	1	142	322	180	361	2.95e-21	104
lncRNAPiRa.81589.2	CNT2038514_Malus_domestica	73.656	186	48	1	142	326	180	365	2e-23	112
lncRNAPiRa.15083.1	CNT20135515_Oryza_rufipogon	71.963	107	30	0	1	107	89	195	6.67e-08	59
lncRNAPiRa.15084.3	CNT20193319_Ananas_comosus	79.333	150	26	3	163	309	61	208	8.38e-27	123
lncRNAPiRa.51065.1	CNT2037531_Malus_domestica	76.923	78	16	1	77	154	779	854	1.9e-07	58.1
lncRNAPiRa.40811.1	CNT2042508_Malus_domestica	75.94	133	30	2	114	244	88	220	4.7e-17	89.7
lncRNAPiRa.28962.1	CNT20189111_Prunus_persica	77.5	80	14	2	304	381	211	288	5.83e-08	59
lncRNAPiRa.27483.1	CNT20140158_Oryza_rufipogon	67.123	292	69	6	185	449	400	109	1.06e-17	92.4
lncRNAPiRa.27483.1	CNT20140158_Oryza_rufipogon	66.667	249	47	5	165	377	357	109	4.49e-16	86
lncRNAPiRa.27483.1	CNT20140158_Oryza_rufipogon	66.926	257	55	6	256	485	383	130	1.91e-14	81.5
lncRNAPiRa.44149.1	CNT20214667_Zea_mays	82.558	86	15	0	362	447	12	97	2.27e-16	88.7
lncRNAPiRa.70272.1	CNT2073368_Populus_trichocarpa	76	125	30	0	135	259	190	314	6.2e-18	91.5
lncRNAPiRa.6899.1	CNT2037601_Malus_domestica	83.824	68	5	3	49	113	324	388	5.19e-10	66.2
lncRNAPiRa.27276.2	CNT20212774_Zea_mays	83.871	62	10	0	157	218	295	234	1.43e-10	68
lncRNAPiRa.35316.5	CNT2047423_Chenopodium_quinoa	68.831	154	48	0	194	347	293	446	3.59e-09	62.6
lncRNAPiRa.35316.2	CNT2047423_Chenopodium_quinoa	68.831	154	48	0	554	707	293	446	7.6e-09	62.6
lncRNAPiRa.35316.3	CNT2047423_Chenopodium_quinoa	68.831	154	48	0	525	678	293	446	7.27e-09	62.6
lncRNAPiRa.35316.4	CNT2047423_Chenopodium_quinoa	77.143	70	16	0	441	510	377	446	8.01e-07	55.4
lncRNAPiRa.61943.1	CNT2062166_Chenopodium_quinoa	79.518	83	17	0	355	437	485	567	2.78e-12	74.3
lncRNAPiRa.83382.1	CNT2045054_Malus_domestica	68.205	195	62	0	75	269	372	566	2.8e-12	73.4
lncRNAPiRa.39837.1	CNT20189111_Prunus_persica	73.148	108	25	2	149	254	185	290	4.33e-08	59.9
lncRNAPiRa.42861.1	CNT20197711_Ananas_comosus	75.728	103	25	0	46	148	103	1	1.15e-12	74.3
lncRNAPiRa.26159.1	CNT2044964_Malus_domestica	74.419	129	29	2	365	492	972	1097	1.35e-13	79.7
lncRNAPiRa.39791.3	CNT20145664_Brassica_napus	80.508	354	65	3	165	518	1	350	7.42e-86	318
lncRNAPiRa.38.1	CNT20238952_Vitis_vinifera	75.229	109	27	0	74	182	483	375	4.57e-13	76.1
lncRNAPiRa.25292.1	CNT2058146_Chenopodium_quinoa	70.548	146	40	1	52	194	230	375	9.5e-11	68.9
lncRNAPiRa.78055.1	CNT2063241_Chenopodium_quinoa	76.647	167	39	0	219	385	203	369	7.47e-28	126
lncRNAPiRa.48187.1	CNT20189744_Prunus_persica	75.926	108	26	0	44	151	445	338	3.35e-14	78.8
lncRNAPiRa.72020.1	CNT2045594_Malus_domestica	75.342	146	36	0	227	372	69	214	4.42e-21	102
lncRNAPiRa.66181.1	CNT2057560_Chenopodium_quinoa	81.538	65	12	0	302	366	223	159	3.19e-09	64.4
lncRNAPiRa.74456.1	CNT20189194_Prunus_persica	84.615	52	8	0	204	255	113	164	3.18e-08	59
lncRNAPiRa.59066.1	CNT2075800_Populus_trichocarpa	84.444	90	14	0	170	259	661	572	3.36e-20	100
lncRNAPiRa.59066.1	CNT2075800_Populus_trichocarpa	85.185	81	11	1	253	333	265	186	6.07e-17	89.7
lncRNAPiRa.43300.1	CNT2088321_Arabidiopsis_thaliana	78.462	65	14	0	329	393	233	297	7.55e-07	55.4
lncRNAPiRa.59381.1	CNT20189279_Prunus_persica	77.143	70	16	0	133	202	323	254	1.18e-06	55.4
lncRNAPiRa.53871.1	CNT2048937_Chenopodium_quinoa	80.899	89	17	0	263	351	343	431	2.91e-15	85.1
lncRNAPiRa.74264.1	CNT20238530_Vitis_vinifera	74.274	241	59	3	94	332	3141	2902	7.83e-34	145
lncRNAPiRa.21260.1	CNT20238347_Vitis_vinifera	76.301	173	41	0	780	952	672	500	4.61e-28	128
lncRNAPiRa.19623.1	CNT2043693_Malus_domestica	80.597	134	26	0	1	134	717	584	4.51e-28	125
lncRNAPiRa.11529.1	CNT2057716_Chenopodium_quinoa	73.944	142	37	0	69	210	318	177	5.14e-17	90.6
lncRNAPiRa.27005.1	CNT2058056_Chenopodium_quinoa	80.328	183	33	1	214	393	234	416	3.37e-40	167
lncRNAPiRa.8303.1	CNT2057716_Chenopodium_quinoa	73.944	142	37	0	69	210	318	177	5.42e-17	90.6
lncRNAPiRa.67936.1	CNT2040319_Malus_domestica	78.689	61	13	0	172	232	304	364	9.36e-06	52.7
lncRNAPiRa.67936.2	CNT2040319_Malus_domestica	78.689	61	13	0	145	205	304	364	8.82e-06	52.7
lncRNAPiRa.78530.1	CNT2074988_Populus_trichocarpa	86.667	60	8	0	356	415	469	410	2.96e-12	73.4
lncRNAPiRa.17960.1	CNT2074894_Populus_trichocarpa	82.353	51	9	0	66	116	270	220	3.62e-06	52.7
lncRNAPiRa.3619.1	CNT20153616_Brassica_napus	77.273	66	9	1	605	664	218	153	6.04e-06	53.6
lncRNAPiRa.3619.2	CNT20153616_Brassica_napus	77.273	66	9	1	605	664	218	153	6.26e-06	53.6
lncRNAPiRa.20740.1	CNT20235317_Vitis_vinifera	79.71	69	13	1	748	815	131	199	1.13e-07	59
lncRNAPiRa.57923.1	CNT2049865_Chenopodium_quinoa	73.288	146	33	3	67	212	484	623	7.76e-15	80.6
lncRNAPiRa.54958.1	CNT2036818_Malus_domestica	85.075	67	10	0	190	256	329	395	2.37e-13	77
lncRNAPiRa.60816.1	CNT2060586_Chenopodium_quinoa	69.811	265	74	4	576	837	411	672	1.05e-21	105
lncRNAPiRa.75100.1	CNT20135994_Oryza_rufipogon	73.913	92	21	1	218	309	312	224	1.85e-07	57.2
lncRNAPiRa.44939.2	CNT2048484_Chenopodium_quinoa	75.758	99	21	2	481	577	365	462	2.97e-09	65.3
lncRNAPiRa.53980.1	CNT20236280_Vitis_vinifera	72.619	168	44	2	122	288	280	114	2.77e-17	89.7
lncRNAPiRa.25040.1	CNT20154367_Brassica_napus	84.242	165	25	1	16	179	283	119	3.54e-44	178
lncRNAPiRa.58122.1	CNT20196962_Ananas_comosus	69.082	207	64	0	226	432	3	209	8.94e-16	86
lncRNAPiRa.58122.2	CNT20196962_Ananas_comosus	69.082	207	64	0	141	347	3	209	9.18e-16	86
lncRNAPiRa.68674.1	CNT2039871_Malus_domestica	77.143	70	16	0	102	171	567	636	2.93e-07	55.4
lncRNAPiRa.67352.1	CNT20154197_Brassica_napus	76.238	101	24	0	108	208	515	415	3.44e-13	75.2
lncRNAPiRa.45969.1	CNT20148146_Brassica_napus	80.357	56	11	0	1	56	509	564	9.46e-06	52.7
lncRNAPiRa.9186.1	CNT20213738_Zea_mays	71.429	119	33	1	107	224	1	119	7.81e-08	59
lncRNAPiRa.18704.1	CNT2043130_Malus_domestica	73.504	117	26	5	832	946	326	213	8.8e-06	54.5
lncRNAPiRa.40906.1	CNT2059945_Chenopodium_quinoa	81.818	99	18	0	613	711	164	262	2.19e-19	98.7
lncRNAPiRa.43081.1	CNT20199850_Ananas_comosus	83.544	79	13	0	89	167	111	33	7.22e-15	85.1
lncRNAPiRa.56675.1	CNT20238432_Vitis_vinifera	80	65	13	0	243	307	288	224	7.05e-08	59.9
lncRNAPiRa.56675.2	CNT20238432_Vitis_vinifera	80	65	13	0	243	307	288	224	5.97e-08	59.9
lncRNAPiRa.75580.1	CNT2086602_Arabidiopsis_thaliana	70.5	200	57	2	619	817	512	314	3.18e-16	88.7
lncRNAPiRa.45845.2	CNT2050828_Chenopodium_quinoa	84.615	52	8	0	501	552	248	299	7.13e-08	59
lncRNAPiRa.18957.1	CNT20212748_Zea_mays	71.326	279	74	3	529	805	23	297	1.76e-30	135
lncRNAPiRa.64891.2	CNT20220873_Zea_mays	77.778	81	18	0	636	716	292	212	1.03e-09	66.2
lncRNAPiRa.21306.2	CNT20235196_Vitis_vinifera	89.744	39	4	0	344	382	220	258	8.78e-06	53.6
lncRNAPiRa.65526.1	CNT20236811_Vitis_vinifera	77.465	71	16	0	357	427	78	148	2.83e-07	57.2
lncRNAPiRa.22452.1	CNT2045594_Malus_domestica	75.342	146	36	0	165	310	69	214	3.63e-21	102
lncRNAPiRa.69026.1	CNT20196182_Ananas_comosus	80.723	83	16	0	326	408	279	361	6.82e-14	78.8
lncRNAPiRa.69026.2	CNT20196182_Ananas_comosus	80.723	83	16	0	300	382	279	361	6.45e-14	78.8
lncRNAPiRa.69026.3	CNT20196182_Ananas_comosus	80.723	83	16	0	297	379	279	361	6.4e-14	78.8
lncRNAPiRa.50286.1	CNT20154367_Brassica_napus	80.357	280	53	2	716	995	283	6	4.15e-65	251
lncRNAPiRa.69870.1	CNT20192384_Ananas_comosus	81.081	148	28	0	238	385	217	70	1.28e-32	141
lncRNAPiRa.21132.1	CNT20214392_Zea_mays	76.829	82	19	0	113	194	83	2	4.42e-09	63.5
lncRNAPiRa.81800.2	CNT20214769_Zea_mays	80	60	12	0	293	352	1364	1423	1.19e-06	55.4
lncRNAPiRa.81800.1	CNT20214769_Zea_mays	80	60	12	0	293	352	1364	1423	7.72e-07	55.4
lncRNAPiRa.8457.1	CNT20147116_Brassica_napus	74.468	94	21	1	190	280	396	303	3.28e-08	60.8
lncRNAPiRa.48461.1	CNT2085269_Arabidiopsis_thaliana	77.632	76	17	0	156	231	234	159	1.21e-08	61.7
lncRNAPiRa.48461.2	CNT2085269_Arabidiopsis_thaliana	77.632	76	17	0	160	235	234	159	1.23e-08	61.7
lncRNAPiRa.43999.1	CNT2061156_Chenopodium_quinoa	77.326	172	39	0	444	615	1282	1453	2.01e-30	135
lncRNAPiRa.43999.2	CNT2061156_Chenopodium_quinoa	77.326	172	39	0	571	742	1282	1453	2.28e-30	135
lncRNAPiRa.29833.1	CNT20145188_Brassica_napus	73.182	220	50	5	502	715	1284	1068	4.72e-25	117
lncRNAPiRa.29833.1	CNT20145188_Brassica_napus	72.398	221	50	5	502	715	1056	840	2.01e-23	112
lncRNAPiRa.29833.1	CNT20145188_Brassica_napus	72.642	212	49	5	504	709	1510	1302	2.45e-22	107
lncRNAPiRa.29833.1	CNT20145188_Brassica_napus	71.493	221	52	5	502	715	828	612	1.04e-20	103
lncRNAPiRa.29833.1	CNT20145188_Brassica_napus	78.75	80	17	0	630	709	469	390	2.15e-10	68.9
lncRNAPiRa.25166.1	CNT20149117_Brassica_napus	71.875	160	45	0	104	263	1404	1245	2.38e-16	86.9
lncRNAPiRa.85220.1	CNT2061787_Chenopodium_quinoa	68.443	244	65	6	179	416	197	434	4.23e-13	77.9
lncRNAPiRa.61694.2	CNT20217471_Zea_mays	69.886	176	53	0	1	176	667	492	1.89e-13	79.7
lncRNAPiRa.42763.1	CNT20219399_Zea_mays	74.026	154	34	3	225	377	103	251	3.15e-17	90.6
lncRNAPiRa.7441.1	CNT20215017_Zea_mays	74.157	89	23	0	322	410	8	96	3.86e-07	58.1
lncRNAPiRa.17217.4	CNT2071542_Populus_trichocarpa	77.654	179	37	1	81	259	192	17	8.55e-33	141
lncRNAPiRa.5194.1	CNT20196721_Ananas_comosus	80.667	150	28	1	129	277	1453	1602	2.71e-31	137
lncRNAPiRa.2967.1	CNT2053471_Chenopodium_quinoa	68.571	140	29	3	282	415	231	361	8.79e-07	55.4
lncRNAPiRa.2967.2	CNT2053471_Chenopodium_quinoa	69.388	147	30	3	89	229	224	361	3.86e-09	63.5
lncRNAPiRa.9972.1	CNT20189932_Prunus_persica	82.456	57	10	0	157	213	362	306	1.32e-07	59
lncRNAPiRa.9972.2	CNT20189932_Prunus_persica	82.456	57	10	0	157	213	362	306	1.26e-07	59
lncRNAPiRa.84304.1	CNT20193947_Ananas_comosus	74.747	198	48	2	13	209	403	599	1.5e-27	125
lncRNAPiRa.41044.1	CNT2036818_Malus_domestica	83.077	65	11	0	439	503	323	387	2.35e-10	68.9
lncRNAPiRa.41044.2	CNT2036818_Malus_domestica	83.077	65	11	0	412	476	323	387	2.28e-10	68.9
lncRNAPiRa.83573.1	CNT20154036_Brassica_napus	74.138	116	30	0	42	157	187	72	1.35e-12	75.2
lncRNAPiRa.83573.1	CNT20154036_Brassica_napus	73.81	84	22	0	72	155	367	284	4.4e-06	53.6
lncRNAPiRa.35678.1	CNT20235186_Vitis_vinifera	88.095	42	5	0	83	124	954	995	1.24e-06	54.5
lncRNAPiRa.15438.1	CNT2087782_Arabidiopsis_thaliana	75.661	189	46	0	913	1101	189	1	2.48e-30	134
lncRNAPiRa.73671.1	CNT20143394_Brassica_napus	77.108	83	18	1	123	205	220	139	3.93e-08	61.7
lncRNAPiRa.5297.1	CNT20215239_Zea_mays	96.61	118	3	1	82	198	936	1053	1.84e-48	192
lncRNAPiRa.5297.1	CNT20215239_Zea_mays	95.763	118	4	1	82	198	343	226	7.84e-47	187
lncRNAPiRa.49349.1	CNT2044146_Malus_domestica	72.593	135	37	0	628	762	136	2	1.18e-13	79.7
lncRNAPiRa.84378.1	CNT20137611_Oryza_rufipogon	81.579	76	14	0	237	312	103	28	1.24e-12	75.2
lncRNAPiRa.12453.1	CNT2047606_Chenopodium_quinoa	79.389	131	26	1	81	211	231	360	1.04e-23	112
lncRNAPiRa.26467.1	CNT2054861_Chenopodium_quinoa	75.532	94	19	2	339	430	198	289	2.89e-08	61.7
lncRNAPiRa.60285.1	CNT20196505_Ananas_comosus	74	200	52	0	186	385	160	359	1.23e-28	127
lncRNAPiRa.72496.1	CNT20196182_Ananas_comosus	76.768	99	21	1	241	339	279	375	3.66e-12	73.4
lncRNAPiRa.53675.1	CNT2040177_Malus_domestica	69.189	185	57	0	96	280	323	139	3.61e-16	86.9
lncRNAPiRa.42606.1	CNT2036384_Malus_domestica	81.538	65	12	0	228	292	281	217	1.36e-09	64.4
lncRNAPiRa.42547.1	CNT2048193_Chenopodium_quinoa	70.079	127	37	1	41	167	309	434	3.24e-07	55.4
lncRNAPiRa.55745.1	CNT2058146_Chenopodium_quinoa	70.548	146	40	1	61	203	230	375	9.68e-11	68.9
lncRNAPiRa.22151.1	CNT2043786_Malus_domestica	85.417	48	7	0	37	84	84	131	2.91e-07	56.3
lncRNAPiRa.4674.1	CNT2085148_Arabidiopsis_thaliana	69.091	165	49	2	538	701	346	183	3.19e-08	61.7
lncRNAPiRa.14368.1	CNT20215017_Zea_mays	74.157	89	23	0	295	383	8	96	3.73e-07	58.1
lncRNAPiRa.29353.1	CNT20188860_Prunus_persica	79.439	107	18	3	329	433	334	230	1.74e-15	85.1
lncRNAPiRa.29353.3	CNT20188860_Prunus_persica	78.302	106	21	2	335	439	334	230	3.1e-14	81.5
lncRNAPiRa.20090.1	CNT2072596_Populus_trichocarpa	84.783	46	7	0	227	272	180	225	4.95e-06	52.7
lncRNAPiRa.3629.1	CNT2038673_Malus_domestica	78.652	89	19	0	163	251	814	902	1.83e-13	77.9
lncRNAPiRa.3629.2	CNT2038673_Malus_domestica	78.652	89	19	0	163	251	814	902	1.83e-13	77.9
lncRNAPiRa.3629.3	CNT2038673_Malus_domestica	78.652	89	19	0	610	698	814	902	4.09e-13	77.9
lncRNAPiRa.13872.1	CNT2072468_Populus_trichocarpa	74.49	98	25	0	206	303	854	757	9.71e-10	65.3
lncRNAPiRa.86620.1	CNT2045814_Malus_domestica	73.759	141	36	1	536	676	41	180	2.28e-15	85.1
lncRNAPiRa.16167.1	CNT20196182_Ananas_comosus	77.108	83	19	0	189	271	279	361	1.45e-09	65.3
lncRNAPiRa.55801.1	CNT2045966_Malus_domestica	76.923	78	16	2	371	447	193	269	5.7e-06	53.6
lncRNAPiRa.55801.2	CNT2045966_Malus_domestica	76.923	78	16	2	217	293	193	269	4.81e-06	53.6
lncRNAPiRa.63854.1	CNT2045706_Malus_domestica	78.571	70	15	0	434	503	270	339	3.31e-08	61.7
lncRNAPiRa.77636.1	CNT2043992_Malus_domestica	71.681	113	29	1	245	354	270	382	2.36e-07	59
lncRNAPiRa.30912.1	CNT2045352_Malus_domestica	77.099	131	21	4	1071	1197	411	286	2.7e-17	92.4
lncRNAPiRa.30912.1	CNT2045352_Malus_domestica	80.645	62	12	0	341	402	718	657	1.6e-07	59
lncRNAPiRa.42445.1	CNT20136816_Oryza_rufipogon	73.684	95	17	1	111	197	1469	1563	5.21e-09	62.6
lncRNAPiRa.43487.1	CNT20221559_Zea_mays	81.119	143	27	0	2	144	126	268	1.62e-31	137
lncRNAPiRa.8214.1	CNT2084806_Arabidiopsis_thaliana	68.508	181	54	1	8	185	513	333	2.6e-10	68.9
lncRNAPiRa.25815.1	CNT2051588_Chenopodium_quinoa	85.135	74	9	2	137	209	330	402	6.6e-13	77.9
lncRNAPiRa.45017.1	CNT2075847_Populus_trichocarpa	80.645	124	24	0	1	124	377	500	4.28e-25	116
lncRNAPiRa.9768.1	CNT20199555_Ananas_comosus	73.004	263	65	4	5	264	683	942	8.93e-33	142
lncRNAPiRa.27458.1	CNT20212136_Zea_mays	66.162	198	67	0	235	432	186	383	1.35e-06	56.3
lncRNAPiRa.41151.1	CNT20201998_Ananas_comosus	73.043	115	27	2	289	401	875	987	9.15e-09	63.5
lncRNAPiRa.33749.2	CNT20133567_Oryza_rufipogon	74.286	105	27	0	209	313	380	276	2.39e-10	68.9
lncRNAPiRa.22130.2	CNT20221666_Zea_mays	72.131	122	34	0	674	795	284	163	2.65e-10	68
lncRNAPiRa.54115.1	CNT20147896_Brassica_napus	77.941	68	15	0	37	104	689	756	9.3e-07	56.3
lncRNAPiRa.48091.1	CNT2038365_Malus_domestica	66.409	259	81	5	7	262	646	901	8.14e-10	64.4
lncRNAPiRa.72290.1	CNT2056108_Chenopodium_quinoa	66.667	207	67	2	29	234	869	1074	5.56e-07	56.3
lncRNAPiRa.75457.1	CNT20139051_Oryza_rufipogon	74.486	243	57	1	199	441	349	112	2.24e-38	159
lncRNAPiRa.3134.1	CNT20146734_Brassica_napus	70.861	151	44	0	56	206	295	145	3.95e-13	75.2
lncRNAPiRa.25968.1	CNT2043947_Malus_domestica	76.471	85	16	2	92	174	439	521	8e-08	59
lncRNAPiRa.25968.2	CNT2043947_Malus_domestica	76.471	85	16	2	91	173	439	521	7.31e-08	59
lncRNAPiRa.82715.1	CNT20194281_Ananas_comosus	84.906	53	8	0	443	495	209	261	2.4e-08	60.8
lncRNAPiRa.73814.1	CNT20149508_Brassica_napus	76.316	114	25	2	232	344	216	104	2.18e-13	77.9
lncRNAPiRa.17997.1	CNT2047606_Chenopodium_quinoa	80.153	131	25	1	169	299	360	231	1.84e-25	116
lncRNAPiRa.56412.1	CNT2051748_Chenopodium_quinoa	74.468	94	23	1	1	93	1255	1348	3.16e-08	59
lncRNAPiRa.34159.1	CNT2038673_Malus_domestica	76	75	18	0	2	76	814	888	9.36e-07	57.2
lncRNAPiRa.12784.1	CNT20143394_Brassica_napus	77.215	79	17	1	143	221	216	139	1.07e-07	59
lncRNAPiRa.12784.2	CNT20143394_Brassica_napus	77.215	79	17	1	57	135	216	139	8.87e-08	59
lncRNAPiRa.86647.1	CNT2038149_Malus_domestica	76.398	161	38	0	177	337	77	237	3.94e-26	120
lncRNAPiRa.26428.1	CNT2052696_Chenopodium_quinoa	78.571	70	9	2	247	316	589	526	1.15e-06	56.3
lncRNAPiRa.70768.1	CNT20194871_Ananas_comosus	74.576	118	30	0	192	309	427	544	5.99e-14	78.8
lncRNAPiRa.7787.2	CNT2073650_Populus_trichocarpa	73.025	367	92	5	67	428	365	1	6.69e-50	200
lncRNAPiRa.7787.2	CNT2073650_Populus_trichocarpa	72.404	366	96	3	163	524	365	1	8.14e-49	196
lncRNAPiRa.7787.2	CNT2073650_Populus_trichocarpa	73.567	314	77	6	4	314	332	22	3.24e-41	171
lncRNAPiRa.7787.2	CNT2073650_Populus_trichocarpa	71.098	346	90	6	298	639	371	32	7.14e-37	156
lncRNAPiRa.7787.2	CNT2073650_Populus_trichocarpa	73.75	240	52	6	400	633	365	131	8.15e-30	132
lncRNAPiRa.8575.1	CNT20189111_Prunus_persica	77.5	80	14	2	232	309	211	288	4.85e-08	59
lncRNAPiRa.54732.1	CNT2047612_Chenopodium_quinoa	80.435	92	18	0	59	150	25	116	6.35e-16	86
lncRNAPiRa.68615.1	CNT20192032_Ananas_comosus	74.82	139	35	0	686	824	94	232	9.6e-18	94.2
lncRNAPiRa.34371.1	CNT20238116_Vitis_vinifera	85.417	48	7	0	306	353	331	284	1.15e-06	56.3
lncRNAPiRa.15961.1	CNT2056053_Chenopodium_quinoa	91.011	89	8	0	216	304	175	263	6.41e-28	125
lncRNAPiRa.70843.1	CNT20238128_Vitis_vinifera	75	92	22	1	12	103	110	20	2.7e-08	59.9
lncRNAPiRa.26782.1	CNT20220397_Zea_mays	93.506	77	5	0	202	278	91	167	3.72e-25	117
lncRNAPiRa.43692.1	CNT20135880_Oryza_rufipogon	74.747	99	25	0	31	129	313	215	2.35e-10	67.1
lncRNAPiRa.39106.1	CNT2074566_Populus_trichocarpa	83.929	56	9	0	142	197	496	551	1.46e-08	61.7
lncRNAPiRa.7059.1	CNT2072892_Populus_trichocarpa	80.826	339	65	0	725	1063	589	251	1.26e-85	319
lncRNAPiRa.7059.2	CNT2072892_Populus_trichocarpa	80.826	339	65	0	725	1063	589	251	1.27e-85	319
lncRNAPiRa.27804.1	CNT20190370_Prunus_persica	81.356	59	11	0	742	800	296	354	5.86e-07	58.1
lncRNAPiRa.4228.1	CNT2044394_Malus_domestica	79.221	77	16	0	91	167	576	652	1.08e-10	68
lncRNAPiRa.17350.1	CNT20191783_Ananas_comosus	75	140	35	0	1	140	927	1066	1.13e-18	96
lncRNAPiRa.55342.1	CNT2057710_Chenopodium_quinoa	73.837	172	43	2	78	248	1641	1811	3.1e-20	101
lncRNAPiRa.84824.1	CNT2062098_Chenopodium_quinoa	70.925	227	59	2	1	224	505	727	2.04e-23	110
lncRNAPiRa.13418.1	CNT2087782_Arabidiopsis_thaliana	76.19	189	45	0	1016	1204	189	1	2.08e-31	139
lncRNAPiRa.13418.2	CNT20154197_Brassica_napus	75.419	358	88	0	75	432	520	163	2.16e-65	250
lncRNAPiRa.81997.1	CNT2038208_Malus_domestica	70.155	258	73	3	3	258	709	964	4.63e-23	109
lncRNAPiRa.15241.1	CNT2087782_Arabidiopsis_thaliana	75.132	189	47	0	1996	2184	189	1	2.6e-28	130
lncRNAPiRa.84321.1	CNT2085875_Arabidiopsis_thaliana	70.769	260	76	0	189	448	263	4	2.54e-28	127
lncRNAPiRa.35219.1	CNT2075163_Populus_trichocarpa	80	60	12	0	339	398	79	20	1.89e-06	55.4
lncRNAPiRa.35219.2	CNT2075163_Populus_trichocarpa	80	60	12	0	332	391	79	20	1.88e-06	55.4
lncRNAPiRa.56023.1	CNT20220803_Zea_mays	74.892	231	52	1	700	924	1772	2002	7.9e-37	157
lncRNAPiRa.56023.1	CNT20220803_Zea_mays	80	75	15	0	1044	1118	2227	2301	3.15e-10	68.9
lncRNAPiRa.16640.1	CNT20152263_Brassica_napus	72.956	159	43	0	75	233	1484	1642	2.26e-18	94.2
lncRNAPiRa.16641.1	CNT20152263_Brassica_napus	71.698	159	45	0	111	269	1484	1642	1.9e-15	85.1
lncRNAPiRa.13828.1	CNT20239389_Vitis_vinifera	77.692	130	29	0	449	578	117	246	2.07e-21	104
lncRNAPiRa.28829.1	CNT20147410_Brassica_napus	90.456	723	56	5	36	757	1	711	0	983
lncRNAPiRa.19918.1	CNT20236237_Vitis_vinifera	83.333	102	17	0	1	102	142	41	1.3e-22	108
lncRNAPiRa.12932.1	CNT2044753_Malus_domestica	82.759	87	15	0	325	411	98	184	3.48e-17	90.6
lncRNAPiRa.20717.1	CNT2073085_Populus_trichocarpa	76.316	76	18	0	222	297	640	565	1.3e-07	57.2
lncRNAPiRa.15461.1	CNT2037024_Malus_domestica	79.688	64	13	0	33	96	493	556	8.71e-08	58.1
lncRNAPiRa.51368.1	CNT2060828_Chenopodium_quinoa	67.327	202	60	3	1	199	562	364	9.99e-08	59.9
lncRNAPiRa.22254.1	CNT2085804_Arabidiopsis_thaliana	71.77	209	54	4	447	652	355	149	1.32e-19	98.7
lncRNAPiRa.73775.1	CNT20200983_Ananas_comosus	75.159	157	35	2	401	555	283	437	1.06e-20	103
lncRNAPiRa.15637.1	CNT20188868_Prunus_persica	84.722	72	11	0	131	202	97	168	1.75e-14	81.5
lncRNAPiRa.38799.1	CNT20144169_Brassica_napus	77.914	163	36	0	1	163	304	142	2.48e-30	132
lncRNAPiRa.26665.1	CNT20235839_Vitis_vinifera	72.973	185	50	0	17	201	413	229	4.92e-23	109
lncRNAPiRa.67248.1	CNT2041894_Malus_domestica	69.697	198	58	2	7	203	541	737	2.54e-15	84.2
lncRNAPiRa.63471.1	CNT2039145_Malus_domestica	71.074	121	35	0	473	593	221	341	3.23e-08	61.7
lncRNAPiRa.36778.1	CNT20194871_Ananas_comosus	74.522	157	34	2	136	289	414	567	1.3e-20	100
lncRNAPiRa.85633.1	CNT20191434_Prunus_persica	72.619	168	46	0	204	371	121	288	4.51e-19	96.9
lncRNAPiRa.22886.2	CNT2048399_Chenopodium_quinoa	78.462	65	14	0	44	108	756	820	1.41e-06	55.4
lncRNAPiRa.46422.1	CNT20238862_Vitis_vinifera	78.462	65	14	0	38	102	381	317	9.75e-07	55.4
lncRNAPiRa.60184.1	CNT2057716_Chenopodium_quinoa	73.944	142	37	0	101	242	318	177	2.46e-17	90.6
lncRNAPiRa.82998.1	CNT2041631_Malus_domestica	69.925	266	78	2	148	412	76	340	6.05e-24	113
lncRNAPiRa.82998.2	CNT2041631_Malus_domestica	69.925	266	78	2	148	412	76	340	5.59e-24	113
lncRNAPiRa.82998.3	CNT2041631_Malus_domestica	69.925	266	78	2	148	412	76	340	5.42e-24	113
lncRNAPiRa.31598.1	CNT2074624_Populus_trichocarpa	79.167	72	15	0	179	250	285	214	7.05e-09	63.5
lncRNAPiRa.12841.2	CNT20190645_Prunus_persica	76.829	82	19	0	139	220	117	198	4.25e-09	63.5
lncRNAPiRa.60952.1	CNT2039627_Malus_domestica	78.235	170	37	0	228	397	170	1	3.58e-32	141
lncRNAPiRa.80052.2	CNT2035236_Malus_domestica	73.574	333	86	2	49	381	170	500	1.02e-51	205
lncRNAPiRa.84938.5	CNT20235715_Vitis_vinifera	69.611	283	85	1	1402	1683	477	195	1.33e-25	120
lncRNAPiRa.6187.1	CNT20238952_Vitis_vinifera	68	200	62	2	34	232	483	285	2.19e-10	66.2
lncRNAPiRa.648.1	CNT20216779_Zea_mays	73.5	200	53	0	213	412	531	332	5.84e-27	123
lncRNAPiRa.52835.1	CNT20196976_Ananas_comosus	91.358	81	7	0	104	184	138	218	1.14e-24	115
lncRNAPiRa.85811.6	CNT2045628_Malus_domestica	87.5	48	6	0	629	676	1223	1270	3.64e-08	60.8
lncRNAPiRa.4834.1	CNT20145772_Brassica_napus	78.846	104	22	0	1	104	282	179	6.88e-17	89.7
lncRNAPiRa.15361.1	CNT20189857_Prunus_persica	74.138	116	30	0	146	261	438	323	4.34e-13	75.2
lncRNAPiRa.82855.2	CNT2035373_Malus_domestica	85.417	48	7	0	263	310	150	197	6.91e-07	56.3
lncRNAPiRa.11361.1	CNT20153037_Brassica_napus	79.104	67	14	0	209	275	194	128	8.44e-08	59
lncRNAPiRa.75005.1	CNT2039293_Malus_domestica	78.125	64	14	0	172	235	196	259	1.93e-06	53.6
lncRNAPiRa.54232.1	CNT2036313_Malus_domestica	79.775	89	18	0	263	351	437	525	3.96e-14	80.6
lncRNAPiRa.63426.1	CNT20189857_Prunus_persica	73.214	112	30	0	673	784	410	299	2.06e-10	68
lncRNAPiRa.30644.1	CNT2088798_Arabidiopsis_thaliana	67.463	335	104	5	10	341	617	285	1.86e-18	96
lncRNAPiRa.64532.1	CNT2087007_Arabidiopsis_thaliana	81.609	87	16	0	89	175	1118	1032	3.44e-16	86
lncRNAPiRa.29815.1	CNT2075800_Populus_trichocarpa	84.444	90	14	0	510	599	661	572	3.57e-20	100
lncRNAPiRa.29815.1	CNT2075800_Populus_trichocarpa	85.185	81	11	1	593	673	265	186	6.46e-17	89.7
lncRNAPiRa.27139.1	CNT2074827_Populus_trichocarpa	73.846	130	34	0	222	351	643	514	7.78e-15	82.4
lncRNAPiRa.75969.1	CNT2061156_Chenopodium_quinoa	76.163	172	41	0	428	599	1282	1453	7.77e-28	126
lncRNAPiRa.18527.1	CNT2071528_Populus_trichocarpa	74.79	119	26	1	113	231	1292	1178	4.86e-14	79.7
lncRNAPiRa.27726.1	CNT20139005_Oryza_rufipogon	74.251	167	43	0	106	272	436	270	1.6e-22	108
lncRNAPiRa.11532.1	CNT20196104_Ananas_comosus	73.864	88	23	0	247	334	357	444	6.74e-07	56.3
lncRNAPiRa.2902.1	CNT2044286_Malus_domestica	66.436	289	89	7	1	284	820	535	1.01e-08	60.8
lncRNAPiRa.18265.1	CNT2043183_Malus_domestica	71	200	58	0	1	200	389	588	1.17e-20	100
lncRNAPiRa.80305.1	CNT20136210_Oryza_rufipogon	69.925	133	40	0	102	234	359	227	1.93e-08	60.8
lncRNAPiRa.64707.1	CNT2073363_Populus_trichocarpa	77.143	70	16	0	145	214	70	1	4.95e-07	55.4
lncRNAPiRa.28302.1	CNT2086891_Arabidiopsis_thaliana	70.37	135	27	2	35	156	333	199	2.31e-10	67.1
lncRNAPiRa.55505.1	CNT20191451_Prunus_persica	80.645	62	9	1	1304	1365	70	12	1.13e-06	57.2
lncRNAPiRa.13562.1	CNT20153951_Brassica_napus	74	100	26	0	228	327	434	533	4.3e-09	64.4
lncRNAPiRa.13562.2	CNT20153951_Brassica_napus	74	100	26	0	228	327	434	533	1.62e-09	64.4
lncRNAPiRa.55473.1	CNT20188908_Prunus_persica	84.071	113	18	0	272	384	286	174	2.69e-27	123
lncRNAPiRa.72299.1	CNT20132745_Oryza_rufipogon	83.784	74	12	0	123	196	850	777	4.08e-14	80.6
lncRNAPiRa.54085.1	CNT20239110_Vitis_vinifera	76.744	86	19	1	2706	2790	848	763	3.73e-08	62.6
lncRNAPiRa.49787.1	CNT20196721_Ananas_comosus	80.667	150	28	1	137	285	1453	1602	2.74e-31	137
lncRNAPiRa.17304.1	CNT20238347_Vitis_vinifera	70.807	322	80	2	230	537	839	518	2.02e-38	161
lncRNAPiRa.85194.1	CNT2058056_Chenopodium_quinoa	79.121	182	35	1	77	255	235	416	4.96e-37	156
lncRNAPiRa.5822.5	CNT2074457_Populus_trichocarpa	88.764	89	10	0	692	780	836	748	6.1e-25	116
lncRNAPiRa.5822.5	CNT2074457_Populus_trichocarpa	80	110	22	0	671	780	629	520	4.69e-20	100
lncRNAPiRa.5822.5	CNT2074457_Populus_trichocarpa	80	105	21	0	671	775	401	297	1.99e-18	96
lncRNAPiRa.5822.5	CNT2074457_Populus_trichocarpa	73.41	173	38	4	274	442	792	624	1.99e-18	95.1
lncRNAPiRa.5822.5	CNT2074457_Populus_trichocarpa	69.811	212	49	6	240	441	603	397	4.39e-14	81.5
lncRNAPiRa.5822.5	CNT2074457_Populus_trichocarpa	71.429	140	21	2	551	672	661	523	4.39e-14	81.5
lncRNAPiRa.5822.5	CNT2074457_Populus_trichocarpa	78	100	21	1	545	644	439	341	1.53e-13	78.8
lncRNAPiRa.5822.5	CNT2074457_Populus_trichocarpa	70	180	47	4	232	405	383	205	7.94e-11	70.7
lncRNAPiRa.5822.5	CNT2074457_Populus_trichocarpa	71.667	120	22	2	820	939	746	639	9.67e-10	66.2
lncRNAPiRa.5822.5	CNT2074457_Populus_trichocarpa	91.892	37	3	0	638	674	785	749	6.1e-06	54.5
lncRNAPiRa.38126.2	CNT20212064_Zea_mays	70.139	144	40	1	176	319	571	431	2.57e-09	65.3
lncRNAPiRa.37178.1	CNT20237089_Vitis_vinifera	96.875	32	1	0	190	221	393	362	2.25e-06	54.5
lncRNAPiRa.53443.1	CNT2075460_Populus_trichocarpa	78.022	91	19	1	420	510	168	79	1.2e-11	71.6
lncRNAPiRa.9883.1	CNT20190267_Prunus_persica	83.529	85	14	0	377	461	773	689	1.01e-17	91.5
lncRNAPiRa.84943.1	CNT2041175_Malus_domestica	76.389	72	17	0	85	156	229	300	2.62e-06	54.5
lncRNAPiRa.72460.1	CNT20190046_Prunus_persica	72.205	331	85	4	64	390	82	409	1.1e-41	171
lncRNAPiRa.72460.1	CNT20190046_Prunus_persica	71.959	296	76	5	103	395	82	373	1.53e-33	144
lncRNAPiRa.72460.1	CNT20190046_Prunus_persica	67.778	360	107	4	31	384	89	445	2.13e-25	117
lncRNAPiRa.72460.1	CNT20190046_Prunus_persica	66.409	259	78	4	33	285	154	409	3.38e-10	66.2
lncRNAPiRa.72460.1	CNT20190046_Prunus_persica	64.773	264	90	1	107	370	318	578	6.11e-07	56.3
lncRNAPiRa.61639.1	CNT20191399_Prunus_persica	86.207	58	8	0	175	232	1795	1738	3.49e-11	69.8
lncRNAPiRa.15499.1	CNT20152263_Brassica_napus	73.134	134	36	0	85	218	1482	1615	8.26e-15	80.6
lncRNAPiRa.4611.1	CNT2071564_Populus_trichocarpa	76.543	81	19	0	90	170	489	409	1.04e-08	61.7
lncRNAPiRa.31944.1	CNT20214667_Zea_mays	82.558	86	15	0	322	407	12	97	2.17e-16	88.7
lncRNAPiRa.70763.1	CNT20189150_Prunus_persica	82.292	96	17	0	279	374	260	165	3.88e-19	97.8
lncRNAPiRa.54452.1	CNT20196104_Ananas_comosus	72.727	88	24	0	207	294	357	444	7.34e-06	51.8
lncRNAPiRa.39389.1	CNT20197702_Ananas_comosus	73.288	146	38	1	37	182	609	753	1.75e-15	85.1
lncRNAPiRa.79425.1	CNT2038954_Malus_domestica	77.54	187	42	0	3	189	26	212	2.1e-35	150
lncRNAPiRa.39485.1	CNT2073547_Populus_trichocarpa	78.75	80	17	0	164	243	157	78	1.79e-10	68.9
lncRNAPiRa.2634.1	CNT20236811_Vitis_vinifera	77.465	71	16	0	82	152	78	148	3.43e-07	57.2
lncRNAPiRa.66308.1	CNT20200755_Ananas_comosus	74.016	127	33	0	108	234	397	523	2.57e-14	81.5
lncRNAPiRa.45973.1	CNT2073779_Populus_trichocarpa	76.984	126	29	0	33	158	195	320	9.72e-20	97.8
lncRNAPiRa.85347.1	CNT20192534_Ananas_comosus	72.222	162	42	1	69	227	89	250	9.66e-17	88.7
lncRNAPiRa.85349.1	CNT20137125_Oryza_rufipogon	83.077	65	11	0	2	66	1	65	6.18e-11	68.9
lncRNAPiRa.14216.1	CNT20236808_Vitis_vinifera	77.5	80	18	0	509	588	1324	1245	1.79e-09	64.4
lncRNAPiRa.40953.1	CNT20239389_Vitis_vinifera	76.316	152	33	1	130	281	117	265	9.75e-24	111
lncRNAPiRa.63021.1	CNT2044169_Malus_domestica	72	175	43	3	238	409	678	849	2.06e-16	87.8
lncRNAPiRa.19267.1	CNT20238347_Vitis_vinifera	70.807	322	80	2	253	560	839	518	1.82e-38	161
lncRNAPiRa.5263.1	CNT20220445_Zea_mays	76.471	102	24	0	182	283	3496	3395	5.11e-13	77
lncRNAPiRa.63556.1	CNT2056133_Chenopodium_quinoa	68.367	196	53	3	450	642	192	3	8.51e-11	69.8
lncRNAPiRa.63556.1	CNT2056133_Chenopodium_quinoa	66.857	175	55	1	540	714	174	3	6.54e-06	53.6
lncRNAPiRa.32162.1	CNT2052325_Chenopodium_quinoa	75.362	138	34	0	105	242	413	550	2.46e-19	96.9
lncRNAPiRa.64535.1	CNT2040319_Malus_domestica	80.328	61	12	0	74	134	304	364	1.16e-07	57.2
lncRNAPiRa.70999.1	CNT2039517_Malus_domestica	87.234	47	6	0	210	256	294	340	5.87e-08	59
lncRNAPiRa.74875.1	CNT2073907_Populus_trichocarpa	78.03	132	29	0	36	167	164	33	2.58e-22	108
lncRNAPiRa.12940.1	CNT20132885_Oryza_rufipogon	75.309	81	20	0	65	145	1194	1114	1.15e-07	57.2
lncRNAPiRa.80275.1	CNT2039984_Malus_domestica	78.75	80	17	0	161	240	1035	1114	3.26e-11	70.7
lncRNAPiRa.33557.1	CNT20140158_Oryza_rufipogon	67.123	292	69	6	209	473	400	109	1.14e-17	92.4
lncRNAPiRa.33557.1	CNT20140158_Oryza_rufipogon	66.667	249	47	5	189	401	357	109	4.86e-16	86
lncRNAPiRa.33557.1	CNT20140158_Oryza_rufipogon	66.926	257	55	6	280	509	383	130	2.07e-14	81.5
lncRNAPiRa.86702.1	CNT20195333_Ananas_comosus	71.206	257	74	0	2	258	1030	1286	6.18e-30	131
lncRNAPiRa.82736.1	CNT2047423_Chenopodium_quinoa	76.636	107	25	0	45	151	406	512	7.64e-15	81.5
lncRNAPiRa.46479.1	CNT20137524_Oryza_rufipogon	79.032	62	13	0	96	157	905	844	2.79e-06	54.5
lncRNAPiRa.13390.1	CNT20239263_Vitis_vinifera	81.111	90	17	0	267	356	188	277	3.82e-16	86.9
lncRNAPiRa.14676.1	CNT20154197_Brassica_napus	73.288	146	39	0	89	234	512	367	5.9e-17	88.7
lncRNAPiRa.9076.1	CNT2049199_Chenopodium_quinoa	74.194	217	54	2	64	279	241	456	4.27e-30	132
lncRNAPiRa.35381.1	CNT2040787_Malus_domestica	68.28	186	54	3	494	675	332	148	2.53e-08	61.7
lncRNAPiRa.40973.1	CNT2072177_Populus_trichocarpa	85.915	71	10	0	186	256	188	258	3.25e-15	84.2
lncRNAPiRa.73652.1	CNT20200709_Ananas_comosus	72.826	184	50	0	10	193	609	792	2.09e-22	107
lncRNAPiRa.19356.1	CNT2036818_Malus_domestica	83.077	65	11	0	413	477	323	387	2.11e-10	68.9
lncRNAPiRa.10145.1	CNT2054690_Chenopodium_quinoa	78.261	69	15	0	295	363	1077	1145	2.22e-07	58.1
lncRNAPiRa.66694.1	CNT2086793_Arabidiopsis_thaliana	78.022	91	20	0	262	352	370	280	8.3e-13	75.2
lncRNAPiRa.85485.1	CNT20192786_Ananas_comosus	75.446	224	55	0	95	318	46	269	5.16e-37	157
lncRNAPiRa.6674.1	CNT2075761_Populus_trichocarpa	66.957	230	76	0	70	299	305	76	1.68e-12	73.4
lncRNAPiRa.60304.1	CNT2088195_Arabidiopsis_thaliana	70.225	178	53	0	330	507	329	152	5.71e-15	83.3
lncRNAPiRa.78305.1	CNT2040374_Malus_domestica	68.276	290	92	0	131	420	364	653	5.8e-23	109
lncRNAPiRa.38279.1	CNT2038917_Malus_domestica	82.258	62	11	0	466	527	467	528	7.11e-09	63.5
lncRNAPiRa.68157.1	CNT2035291_Malus_domestica	69.697	132	40	0	27	158	547	678	7.6e-08	59
