# Supplementary material for: Genome-wide identification and characterization of Fusarium circinatum-responsive lncRNAs in Pinus radiata
Source: BMC Genomics. 2022 Mar 10;23:194. doi: 10.1186/s12864-022-08408-9 (PMC8908662; doi:10.1186/s12864-022-08408-9)
Supplement: Supplementary file 5 — Additional file 5. [file 12864_2022_8408_MOESM5_ESM.xlsx]

## Sheet: Table S5 
Table S5: The alignment of lncRNAs in Pinus radiata and the reported lncRNAs in GreeNc db
Query sequence id	Species	Subject sequence id	Percentage identity	length	mismatch	gap openings	qstart	qend	sstart	send	evalue	bitscore
GreeNc db
lncRNAPiRa.73275.1	Glycine_max	_Glyma.01G096700.5	79.221	77	13	2	147	222	203	277	1.27e-08	61.7		Amborella trichopoda	108
lncRNAPiRa.21673.1	Glycine_max	_Glyma.01G118100.1	65.405	185	40	1	135	295	154	338	1.35e-08	63.5		Glycine max	104
lncRNAPiRa.69144.1	Glycine_max	_Glyma.01G163700.1	77.273	66	15	0	168	233	134	199	9.16e-06	52.7		Arabidopsis lyrata	50
lncRNAPiRa.38813.1	Glycine_max	_Glyma.01G204100.1	70.073	137	36	2	706	838	276	411	1.85e-07	59		Brachypodium distachyon	10
lncRNAPiRa.38813.2	Glycine_max	_Glyma.01G204100.1	70.073	137	36	2	483	615	276	411	1.37e-07	59		Capsella grandiflora	8
lncRNAPiRa.40241.1	Glycine_max	_Glyma.02G017300.1	73.636	110	25	4	99	205	57	165	3.56e-06	54.5		Capsella rubella	10
lncRNAPiRa.59893.1	Glycine_max	_Glyma.02G017600.1	66.509	212	65	2	56	264	292	500	5.19e-08	59.9		Carica papaya	16
lncRNAPiRa.57512.1	Glycine_max	_Glyma.03G009300.1	77.5	120	27	0	128	247	347	466	2.28e-18	96		Citrus sinensis	41
lncRNAPiRa.6177.1	Glycine_max	_Glyma.03G102200.1	73.6	125	25	2	191	311	32	152	8.08e-13	76.1		Citrus clementina	31
lncRNAPiRa.83382.1	Glycine_max	_Glyma.04G001200.6	70.707	198	58	0	75	272	433	630	3.91e-19	96.9		Cucumis sativus	36
lncRNAPiRa.38799.1	Glycine_max	_Glyma.04G128200.1	73.214	112	30	0	1	112	80	191	1.38e-10	68		Eucalyptus grandis	45
lncRNAPiRa.39389.1	Glycine_max	_Glyma.05G025800.1	73.418	158	42	0	13	170	8	165	4.43e-19	96.9		Eutrema salsugineum	7
lncRNAPiRa.25498.1	Glycine_max	_Glyma.05G138500.5	73.626	182	48	0	259	440	231	412	4.64e-24	113		Fragaria vesca	11
lncRNAPiRa.39692.1	Glycine_max	_Glyma.05G216200.1	73.438	192	42	3	1	191	509	692	2.45e-23	112		Gossypium raimondii	53
lncRNAPiRa.60258.1	Glycine_max	_Glyma.06G207900.2	81.034	58	11	0	77	134	921	978	1.22e-06	56.3		Linum usitatissimum	41
lncRNAPiRa.74423.1	Glycine_max	_Glyma.06G267100.1	72.393	163	43	2	4	165	172	333	1.92e-15	85.1		Manihot esculenta	46
lncRNAPiRa.74423.2	Glycine_max	_Glyma.06G267100.1	72.414	145	38	2	4	147	172	315	9.83e-13	75.2		Medicago truncatula	63
lncRNAPiRa.40651.1	Glycine_max	_Glyma.06G276500.1	83.333	54	9	0	240	293	259	206	4.29e-07	58.1		Mimulus guttatus	41
lncRNAPiRa.74788.1	Glycine_max	_Glyma.06G303100.1	83.75	80	13	0	237	316	195	274	9.21e-16	86.9		Musa acuminata	139
lncRNAPiRa.69925.1	Glycine_max	_Glyma.06G303100.1	83.75	80	13	0	750	829	195	274	1.95e-15	86.9		Ostreococcus lucimarinus	1
lncRNAPiRa.69925.2	Glycine_max	_Glyma.06G303100.1	83.75	80	13	0	333	412	195	274	1.3e-15	86.9		Phaseolus vulgaris	44
lncRNAPiRa.52424.1	Glycine_max	_Glyma.06G319400.1	76.389	72	14	1	44	115	206	274	7.99e-06	52.7		Physcomitrella patens	35
lncRNAPiRa.40811.1	Glycine_max	_Glyma.08G130200.1	81.356	118	22	0	136	253	36	153	1.89e-24	114		Ricinus communis	22
lncRNAPiRa.46189.1	Glycine_max	_Glyma.10G088300.1	74.684	79	20	0	318	396	70	148	4.45e-06	53.6		Selaginella moellendorffii	5
lncRNAPiRa.39910.1	Glycine_max	_Glyma.10G142700.1	74.809	131	33	0	94	224	174	304	8.85e-17	88.7		Setaria italica	10
lncRNAPiRa.39911.1	Glycine_max	_Glyma.10G142700.1	75	148	37	0	147	294	182	329	2.79e-20	101		Solanum lycopersicum	32
lncRNAPiRa.39567.1	Glycine_max	_Glyma.10G142700.1	76.667	150	35	0	171	320	180	329	6.27e-24	113		Solanum tuberosum	97
lncRNAPiRa.39568.1	Glycine_max	_Glyma.10G142700.1	80.597	67	13	0	164	230	246	180	5.31e-09	63.5		Sorghum bicolor	16
lncRNAPiRa.1646.1	Glycine_max	_Glyma.10G142700.1	75	148	37	0	147	294	182	329	2.73e-20	101		Spirodela polyrhiza	19
lncRNAPiRa.51467.1	Glycine_max	_Glyma.10G142700.1	75.817	153	37	0	82	234	174	326	4.03e-23	110		Theobroma cacao	26
lncRNAPiRa.16640.1	Glycine_max	_Glyma.10G142700.1	75.817	153	37	0	82	234	174	326	4.68e-23	110		Triticum aestivum	230
lncRNAPiRa.15499.1	Glycine_max	_Glyma.10G142700.1	74.809	131	33	0	94	224	174	304	8.85e-17	88.7		Zostera marina	24
lncRNAPiRa.59719.1	Glycine_max	_Glyma.12G241000.1	68.293	164	34	3	276	439	124	269	2.24e-09	65.3
lncRNAPiRa.59719.2	Glycine_max	_Glyma.12G241000.1	68.293	164	34	3	250	413	124	269	2.1e-09	65.3
lncRNAPiRa.25040.1	Glycine_max	_Glyma.13G012100.1	85.484	186	25	2	1	184	289	104	1.16e-52	207
lncRNAPiRa.46200.1	Glycine_max	_Glyma.13G021100.1	82.47	251	41	3	3	252	250	2	5.99e-64	244
lncRNAPiRa.27085.1	Glycine_max	_Glyma.13G021100.1	89.518	477	49	1	1	476	582	106	2.37e-180	632
lncRNAPiRa.58491.1	Glycine_max	_Glyma.13G021100.1	88.79	785	84	4	137	920	784	3	0	1005
lncRNAPiRa.58491.2	Glycine_max	_Glyma.13G021100.1	87.688	731	86	4	1	730	730	3	0	899
lncRNAPiRa.76775.6	Glycine_max	_Glyma.13G021100.1	88.333	780	86	5	205	983	777	2	0	979
lncRNAPiRa.76775.10	Glycine_max	_Glyma.13G021100.1	88.804	786	83	5	216	999	784	2	0	1003
lncRNAPiRa.48003.1	Glycine_max	_Glyma.13G021100.1	88.55	786	86	4	122	906	784	2	0	998
lncRNAPiRa.48003.3	Glycine_max	_Glyma.13G021100.1	87.368	570	69	3	1	569	569	2	0	693
lncRNAPiRa.48003.2	Glycine_max	_Glyma.13G021100.1	87.544	570	68	3	1	569	569	2	0	698
lncRNAPiRa.48004.1	Glycine_max	_Glyma.13G021100.1	85.714	210	27	3	6	214	18	225	8.96e-61	233
lncRNAPiRa.28194.2	Glycine_max	_Glyma.13G021100.1	90.594	606	56	1	233	838	784	180	0	833
lncRNAPiRa.28194.3	Glycine_max	_Glyma.13G021100.1	89.929	566	53	3	1	564	669	106	0	755
lncRNAPiRa.28194.4	Glycine_max	_Glyma.13G021100.1	90.015	681	64	3	342	1020	784	106	0	912
lncRNAPiRa.74542.1	Glycine_max	_Glyma.13G021100.1	86.111	252	35	0	1	252	465	214	1.08e-79	297
lncRNAPiRa.64519.1	Glycine_max	_Glyma.13G021100.1	85.376	465	64	4	1	463	464	2	3.51e-146	518
lncRNAPiRa.64519.2	Glycine_max	_Glyma.13G021100.1	85.28	428	60	3	1	427	427	2	9.85e-134	478
lncRNAPiRa.43203.1	Glycine_max	_Glyma.13G021100.1	85.163	492	65	4	1	488	508	21	7.65e-155	548
lncRNAPiRa.43203.2	Glycine_max	_Glyma.13G021100.1	86.057	459	57	3	1	456	475	21	1.57e-150	533
lncRNAPiRa.50624.1	Glycine_max	_Glyma.13G021100.1	87.913	786	91	4	236	1020	784	2	0	976
lncRNAPiRa.75719.1	Glycine_max	_Glyma.13G021100.1	89.186	786	81	4	102	886	784	2	0	1021
lncRNAPiRa.75719.2	Glycine_max	_Glyma.13G021100.1	89.186	786	81	4	102	886	784	2	0	1021
lncRNAPiRa.50286.1	Glycine_max	_Glyma.13G021100.1	87.15	786	90	5	214	991	784	2	0	950
lncRNAPiRa.85485.1	Glycine_max	_Glyma.13G269700.1	79.07	215	45	0	105	319	295	509	1.7e-45	186
lncRNAPiRa.69984.1	Glycine_max	_Glyma.13G278900.4	69.919	123	37	0	524	646	1076	1198	4.63e-06	56.3
lncRNAPiRa.69984.2	Glycine_max	_Glyma.13G278900.4	69.919	123	37	0	109	231	1076	1198	1.8e-06	56.3
lncRNAPiRa.39118.1	Glycine_max	_Glyma.15G006200.3	79.518	83	17	0	139	221	846	764	8.11e-12	74.3
lncRNAPiRa.81007.2	Glycine_max	_Glyma.15G006200.3	82.759	58	10	0	363	420	821	764	6.18e-08	60.8
lncRNAPiRa.16533.1	Glycine_max	_Glyma.15G006200.3	78.75	80	17	0	164	243	821	742	2.69e-10	68.9
lncRNAPiRa.43153.1	Glycine_max	_Glyma.15G006200.3	74	100	23	1	453	549	863	764	1.97e-08	62.6
lncRNAPiRa.43153.2	Glycine_max	_Glyma.15G006200.3	74	100	23	1	474	570	863	764	2.01e-08	62.6
lncRNAPiRa.19642.1	Glycine_max	_Glyma.15G006200.3	79.518	83	17	0	397	479	846	764	5.59e-12	74.3
lncRNAPiRa.19642.2	Glycine_max	_Glyma.15G006200.3	79.518	83	17	0	315	397	846	764	4.78e-12	74.3
lncRNAPiRa.20643.1	Glycine_max	_Glyma.15G006200.3	75.325	77	19	0	208	284	840	764	5.24e-06	54.5
lncRNAPiRa.20643.2	Glycine_max	_Glyma.15G006200.3	75.325	77	19	0	205	281	840	764	5.21e-06	54.5
lncRNAPiRa.80844.1	Glycine_max	_Glyma.15G006200.3	77.5	80	18	0	749	828	821	742	7.11e-09	64.4
lncRNAPiRa.80844.2	Glycine_max	_Glyma.15G006200.3	77.5	80	18	0	661	740	821	742	6.66e-09	64.4
lncRNAPiRa.80844.3	Glycine_max	_Glyma.15G006200.3	77.5	80	18	0	403	482	821	742	5.34e-09	64.4
lncRNAPiRa.49333.1	Glycine_max	_Glyma.15G006200.3	77.108	83	19	0	443	525	846	764	5.36e-09	65.3
lncRNAPiRa.49333.2	Glycine_max	_Glyma.15G006200.3	81.481	54	10	0	478	531	846	793	4.68e-06	53.6
lncRNAPiRa.84136.1	Glycine_max	_Glyma.15G006200.3	73.077	104	28	0	1453	1556	867	764	3.67e-08	62.6
lncRNAPiRa.84136.3	Glycine_max	_Glyma.15G006200.3	73.077	104	28	0	1417	1520	867	764	3.6e-08	62.6
lncRNAPiRa.84136.4	Glycine_max	_Glyma.15G006200.3	73.077	104	28	0	693	796	867	764	2.32e-08	62.6
lncRNAPiRa.84136.6	Glycine_max	_Glyma.15G006200.3	73.077	104	28	0	373	476	867	764	1.75e-08	62.6
lncRNAPiRa.39482.1	Glycine_max	_Glyma.15G006200.3	82.143	56	10	0	44	99	846	791	5.76e-07	57.2
lncRNAPiRa.48818.1	Glycine_max	_Glyma.15G006200.3	79.518	83	17	0	255	337	846	764	1.1e-11	74.3
lncRNAPiRa.81085.1	Glycine_max	_Glyma.15G006200.3	73.077	104	28	0	208	311	867	764	2.38e-08	62.6
lncRNAPiRa.81085.2	Glycine_max	_Glyma.15G006200.3	73.077	104	28	0	388	491	867	764	2.69e-08	62.6
lncRNAPiRa.61966.1	Glycine_max	_Glyma.15G006200.3	82.143	56	10	0	496	551	846	791	1.02e-06	57.2
lncRNAPiRa.8457.1	Glycine_max	_Glyma.15G006200.3	74	100	23	1	188	284	863	764	1.5e-08	62.6
lncRNAPiRa.32162.1	Glycine_max	_Glyma.15G168600.1	77.465	142	32	0	110	251	355	496	5.1e-24	113
lncRNAPiRa.62529.1	Glycine_max	_Glyma.16G098500.1	73.626	91	24	0	34	124	672	762	7.46e-07	57.2
lncRNAPiRa.19125.1	Glycine_max	_Glyma.16G166600.1	71.032	252	69	3	73	322	158	407	5.36e-25	116
lncRNAPiRa.63471.1	Glycine_max	_Glyma.18G279700.2	80.556	72	14	0	450	521	238	309	3.47e-10	68
lncRNAPiRa.28693.1	Glycine_max	_Glyma.19G104100.1	71.127	142	33	4	74	214	514	648	2.57e-08	61.7
lncRNAPiRa.29074.1	Glycine_max	_Glyma.19G131100.1	82.5	80	14	0	216	295	222	301	8.53e-15	82.4
lncRNAPiRa.75141.1	Glycine_max	_Glyma.19G131100.1	80	80	16	0	210	289	222	301	5.32e-12	73.4
lncRNAPiRa.42878.1	Glycine_max	_Glyma.19G131100.1	80.247	81	16	0	268	348	222	302	1.68e-12	75.2
lncRNAPiRa.68119.1	Glycine_max	_Glyma.19G131100.1	80.247	81	16	0	268	348	222	302	1.68e-12	75.2
lncRNAPiRa.69026.1	Glycine_max	_Glyma.19G131100.1	85	80	12	0	332	411	222	301	1.72e-17	91.5
lncRNAPiRa.69026.2	Glycine_max	_Glyma.19G131100.1	85	80	12	0	306	385	222	301	1.63e-17	91.5
lncRNAPiRa.69026.3	Glycine_max	_Glyma.19G131100.1	85	80	12	0	303	382	222	301	1.62e-17	91.5
lncRNAPiRa.72496.1	Glycine_max	_Glyma.19G131100.1	76.25	80	19	0	247	326	222	301	1.29e-07	59.9
lncRNAPiRa.4423.1	Glycine_max	_Glyma.19G189800.1	80	65	13	0	166	230	608	672	9.86e-08	59.9
lncRNAPiRa.39912.1	Glycine_max	_Glyma.19G224800.1	70.186	161	35	1	161	321	121	268	1.03e-14	82.4
lncRNAPiRa.55132.1	Glycine_max	_Glyma.20G027600.1	69.512	164	47	3	210	372	281	442	4.75e-08	60.8
lncRNAPiRa.71261.1	Glycine_max	_Glyma.20G227800.1	71.311	122	33	2	9	129	494	614	1.75e-06	56.3
lncRNAPiRa.21556.2	Glycine_max	_Glyma.U022200.2	80	80	12	2	295	372	399	476	1.46e-10	68
lncRNAPiRa.85501.1	Glycine_max	_Glyma.U038400.4	72	200	45	2	575	774	302	490	1.17e-22	110
lncRNAPiRa.85501.4	Glycine_max	_Glyma.U038400.4	72	200	45	2	549	748	302	490	1.13e-22	110
lncRNAPiRa.86647.1	Theobroma_cacao	ao_Thecc1EG000175t1	79.375	160	33	0	177	336	31	190	6.71e-32	141
lncRNAPiRa.63055.2	Theobroma_cacao	ao_Thecc1EG007961t2	79.592	147	30	0	260	406	301	447	2.44e-29	131
lncRNAPiRa.81589.1	Theobroma_cacao	ao_Thecc1EG015942t1	78.667	150	32	0	173	322	203	352	4.13e-28	127
lncRNAPiRa.55801.1	Theobroma_cacao	ao_Thecc1EG020613t1	79.412	102	18	1	346	447	115	213	4.41e-16	88.7
lncRNAPiRa.55801.2	Theobroma_cacao	ao_Thecc1EG020613t1	79.412	102	18	1	192	293	115	213	3.72e-16	88.7
lncRNAPiRa.85448.1	Theobroma_cacao	ao_Thecc1EG020757t1	72.973	185	50	0	173	357	129	313	8.68e-23	109
lncRNAPiRa.58087.1	Theobroma_cacao	ao_Thecc1EG021451t1	77.978	277	59	1	197	473	95	369	5.53e-57	223
lncRNAPiRa.78055.1	Theobroma_cacao	ao_Thecc1EG029047t1	70.186	161	48	0	228	388	220	380	1.89e-12	75.2
lncRNAPiRa.68638.1	Theobroma_cacao	ao_Thecc1EG029436t1	78.218	101	22	0	109	209	262	362	1.71e-15	84.2
lncRNAPiRa.84191.1	Theobroma_cacao	ao_Thecc1EG029436t1	78.218	101	22	0	401	501	262	362	3.79e-15	84.2
lncRNAPiRa.47839.1	Theobroma_cacao	ao_Thecc1EG029816t1	81.481	54	10	0	95	148	506	559	6.41e-06	53.6
lncRNAPiRa.40973.1	Theobroma_cacao	ao_Thecc1EG029816t1	84.615	78	12	0	182	259	485	562	4.25e-16	87.8
lncRNAPiRa.47244.1	Theobroma_cacao	ao_Thecc1EG032469t1	73.826	149	39	0	1488	1636	174	322	2.46e-17	94.2
lncRNAPiRa.47244.2	Theobroma_cacao	ao_Thecc1EG032469t1	73.006	163	44	0	372	534	174	336	1.46e-18	96.9
lncRNAPiRa.47244.3	Theobroma_cacao	ao_Thecc1EG032469t1	73.006	163	44	0	1388	1550	174	336	2.34e-18	96.9
lncRNAPiRa.47244.4	Theobroma_cacao	ao_Thecc1EG032469t1	73.826	149	39	0	1467	1615	174	322	2.54e-17	94.2
lncRNAPiRa.52021.1	Theobroma_cacao	ao_Thecc1EG035332t1	71.93	114	32	0	204	317	107	220	6.81e-09	62.6
lncRNAPiRa.52021.2	Theobroma_cacao	ao_Thecc1EG035332t1	71.93	114	32	0	204	317	107	220	6.7e-09	62.6
lncRNAPiRa.31347.1	Theobroma_cacao	ao_Thecc1EG042161t1	82.692	104	18	0	61	164	946	1049	5.34e-22	107
lncRNAPiRa.31347.2	Theobroma_cacao	ao_Thecc1EG042161t1	82.692	104	18	0	2	105	946	1049	5.09e-22	107
lncRNAPiRa.60106.1	Theobroma_cacao	ao_Thecc1EG042267t1	79.661	59	12	0	404	462	277	335	6.6e-06	53.6
lncRNAPiRa.83528.2	Theobroma_cacao	ao_Thecc1EG045079t1	71.707	205	57	1	205	409	214	417	1.69e-21	105
lncRNAPiRa.76415.1	Theobroma_cacao	ao_Thecc1EG045255t1	83.333	180	30	0	589	768	124	303	5.75e-47	190
lncRNAPiRa.76415.2	Theobroma_cacao	ao_Thecc1EG045255t1	83.333	180	30	0	557	736	124	303	5.61e-47	190
lncRNAPiRa.48005.3	Theobroma_cacao	ao_Thecc1EG046338t1	97.753	178	4	0	1	178	178	1	6.26e-82	304
lncRNAPiRa.51208.1	Theobroma_cacao	ao_Thecc1EG046338t1	93.534	232	14	1	37	268	231	1	1.07e-94	348
lncRNAPiRa.31598.1	Arabidopsis_lyrata	ata_314991	81.25	96	18	0	56	151	12	107	6.66e-18	93.3
lncRNAPiRa.69926.1	Arabidopsis_lyrata	ata_327672	76.271	118	28	0	174	291	112	229	2.74e-16	87.8
lncRNAPiRa.69926.2	Arabidopsis_lyrata	ata_327672	76.271	118	28	0	199	316	112	229	2.5e-16	87.8
lncRNAPiRa.9533.1	Arabidopsis_lyrata	ata_332687	77.401	177	40	0	53	229	67	243	7.29e-32	140
lncRNAPiRa.79784.1	Arabidopsis_lyrata	ata_471284	82.178	202	36	0	77	278	99	300	5.68e-51	203
lncRNAPiRa.79786.1	Arabidopsis_lyrata	ata_471284	82.178	202	36	0	76	277	99	300	5.67e-51	203
lncRNAPiRa.34100.1	Arabidopsis_lyrata	ata_471284	81.026	195	37	0	144	338	99	293	1.4e-45	186
lncRNAPiRa.5194.1	Arabidopsis_lyrata	ata_472502	84.663	163	25	0	101	263	323	485	1.16e-44	182
lncRNAPiRa.49787.1	Arabidopsis_lyrata	ata_472502	84.663	163	25	0	109	271	323	485	1.17e-44	182
lncRNAPiRa.48232.1	Arabidopsis_lyrata	ata_480876	72.917	144	34	4	5	144	105	247	1.73e-11	71.6
lncRNAPiRa.7029.1	Arabidopsis_lyrata	ata_480876	86.538	52	5	2	40	90	197	247	1.14e-06	56.3
lncRNAPiRa.46168.1	Arabidopsis_lyrata	ata_480876	72.642	106	27	2	1	105	143	247	3.27e-06	54.5
lncRNAPiRa.45738.1	Arabidopsis_lyrata	ata_483915	76.087	92	22	0	150	241	148	239	3.17e-10	68
lncRNAPiRa.39287.1	Arabidopsis_lyrata	ata_483915	75.949	158	36	2	128	284	99	255	2.33e-22	107
lncRNAPiRa.31632.1	Arabidopsis_lyrata	ata_485026	75.773	194	47	0	389	582	97	290	3.03e-31	139
lncRNAPiRa.78016.1	Arabidopsis_lyrata	ata_487805	76.836	177	41	0	78	254	104	280	2.61e-30	135
lncRNAPiRa.71929.1	Arabidopsis_lyrata	ata_901363	80.374	107	20	1	1	106	22	128	5.88e-19	96
lncRNAPiRa.78487.1	Arabidopsis_lyrata	ata_913868	72.277	101	28	0	527	627	1	101	1.09e-06	57.2
lncRNAPiRa.78487.3	Arabidopsis_lyrata	ata_913868	72.277	101	28	0	424	524	1	101	9.92e-07	57.2
lncRNAPiRa.52766.1	Arabidopsis_lyrata	ata_913868	73.267	101	22	2	415	510	1	101	5.34e-07	57.2
lncRNAPiRa.58492.1	Arabidopsis_lyrata	ata_931993	93.281	253	17	0	2	254	970	718	1.17e-104	380
lncRNAPiRa.77281.1	Arabidopsis_lyrata	ata_931993	90.937	331	30	0	1	331	785	1115	1.73e-129	462
lncRNAPiRa.46199.1	Arabidopsis_lyrata	ata_931994	93.348	466	27	1	6	471	892	431	0	700
lncRNAPiRa.27085.2	Arabidopsis_lyrata	ata_931994	88.661	1023	108	5	448	1470	1440	426	0	1307
lncRNAPiRa.27085.3	Arabidopsis_lyrata	ata_931994	88.484	1016	109	5	450	1465	1438	431	0	1290
lncRNAPiRa.27085.4	Arabidopsis_lyrata	ata_931994	88.484	1016	109	5	450	1465	1438	431	0	1290
lncRNAPiRa.27085.5	Arabidopsis_lyrata	ata_931994	90.18	611	54	3	322	932	1030	426	0	824
lncRNAPiRa.27085.6	Arabidopsis_lyrata	ata_931994	89.111	1001	101	5	113	1113	1440	448	0	1299
lncRNAPiRa.27085.7	Arabidopsis_lyrata	ata_931994	89.111	1001	101	5	294	1294	1440	448	0	1299
lncRNAPiRa.27085.8	Arabidopsis_lyrata	ata_931994	88.484	1016	109	5	450	1465	1438	431	0	1290
lncRNAPiRa.39773.1	Arabidopsis_lyrata	ata_931994	93.867	375	19	1	411	785	805	435	3.47e-162	572
lncRNAPiRa.39773.5	Arabidopsis_lyrata	ata_931994	96.736	337	7	1	245	581	780	448	5.1e-158	558
lncRNAPiRa.74177.4	Arabidopsis_lyrata	ata_931994	89.122	1002	99	5	98	1098	1440	448	0	1303
lncRNAPiRa.76776.1	Arabidopsis_lyrata	ata_932001	86.58	231	24	2	1	231	899	676	3.19e-73	275
lncRNAPiRa.50287.1	Arabidopsis_lyrata	ata_932001	88.401	319	30	2	3	321	979	668	1.08e-112	407
lncRNAPiRa.32960.3	Arabidopsis_lyrata	ata_932003	77.844	334	60	5	33	364	340	19	4.04e-68	260
lncRNAPiRa.32960.4	Arabidopsis_lyrata	ata_932003	77.844	334	60	5	29	360	340	19	3.99e-68	260
lncRNAPiRa.66658.1	Arabidopsis_lyrata	ata_932003	87.063	858	107	4	804	1661	1327	474	0	1033
lncRNAPiRa.66658.2	Arabidopsis_lyrata	ata_932003	87.063	858	107	4	575	1432	1327	474	0	1033
lncRNAPiRa.13410.1	Arabidopsis_lyrata	ata_932008	95.699	93	4	0	3	95	256	348	9.03e-36	150
lncRNAPiRa.39949.1	Arabidopsis_lyrata	ata_932008	86.345	249	34	0	1	249	343	95	1.06e-79	297
lncRNAPiRa.80681.1	Arabidopsis_lyrata	ata_933138	82.143	56	10	0	39	94	79	24	2.88e-07	57.2
lncRNAPiRa.36856.1	Arabidopsis_lyrata	ata_946011	77.273	66	15	0	10	75	2	67	6.7e-06	52.7
lncRNAPiRa.55597.1	Arabidopsis_lyrata	ata_949137	84.043	94	14	1	425	518	38	130	2.69e-19	99.6
lncRNAPiRa.55597.2	Arabidopsis_lyrata	ata_949137	73.367	199	50	2	425	621	38	235	3.11e-24	114
lncRNAPiRa.55597.3	Arabidopsis_lyrata	ata_949137	84.043	94	14	1	425	518	38	130	2.59e-19	99.6
lncRNAPiRa.55597.4	Arabidopsis_lyrata	ata_949137	82.787	122	20	1	425	546	38	158	2.12e-26	123
lncRNAPiRa.34522.1	Arabidopsis_lyrata	ata_950037	77.941	68	15	0	69	136	87	154	6.75e-07	56.3
lncRNAPiRa.7059.1	Arabidopsis_lyrata	ata_952058	78.322	143	31	0	726	868	19	161	3.64e-25	119
lncRNAPiRa.7059.2	Arabidopsis_lyrata	ata_952058	78.322	143	31	0	726	868	19	161	3.69e-25	119
lncRNAPiRa.82417.2	Carica_papaya	aya_evm.model.supercontig_151.56	77.5	120	27	0	1	120	190	309	1.32e-18	96
lncRNAPiRa.37959.1	Carica_papaya	aya_evm.model.supercontig_3.488	75.595	168	39	2	11	177	7	173	2.35e-23	112
lncRNAPiRa.62505.1	Carica_papaya	aya_evm.model.supercontig_37.59	71.937	253	70	1	2378	2630	81	332	3.61e-29	133
lncRNAPiRa.62505.2	Carica_papaya	aya_evm.model.supercontig_37.59	71.937	253	70	1	2203	2455	81	332	3.4e-29	133
lncRNAPiRa.62505.5	Carica_papaya	aya_evm.model.supercontig_37.59	71.937	253	70	1	2279	2531	81	332	3.5e-29	133
lncRNAPiRa.62505.6	Carica_papaya	aya_evm.model.supercontig_37.59	71.937	253	70	1	2510	2762	81	332	3.77e-29	133
lncRNAPiRa.62505.7	Carica_papaya	aya_evm.model.supercontig_37.59	71.937	253	70	1	2019	2271	81	332	3.18e-29	133
lncRNAPiRa.62505.8	Carica_papaya	aya_evm.model.supercontig_37.59	71.937	253	70	1	2633	2885	81	332	3.91e-29	133
lncRNAPiRa.62505.9	Carica_papaya	aya_evm.model.supercontig_37.59	71.937	253	70	1	1929	2181	81	332	3.08e-29	133
lncRNAPiRa.51359.2	Carica_papaya	aya_evm.model.supercontig_56.32	92.105	38	3	0	304	341	217	180	2.67e-06	56.3
lncRNAPiRa.26588.1	Carica_papaya	aya_evm.model.supercontig_66.37	68.31	142	45	0	697	838	113	254	7.75e-06	54.5
lncRNAPiRa.24714.1	Carica_papaya	aya_evm.model.supercontig_8.20	87.5	48	6	0	93	140	34	81	3.86e-08	60.8
lncRNAPiRa.40767.2	Carica_papaya	aya_evm.model.supercontig_9.170	68.387	155	24	6	134	282	52	187	1.81e-06	55.4
lncRNAPiRa.40767.3	Carica_papaya	aya_evm.model.supercontig_9.170	68.387	155	24	6	130	278	52	187	1.42e-06	55.4
lncRNAPiRa.80444.1	Carica_papaya	aya_evm.TU.contig_38191.1	83.784	74	12	0	324	397	178	251	3.02e-14	80.6
lncRNAPiRa.83629.1	Carica_papaya	aya_evm.TU.contig_39194.1	77.027	74	17	0	1	74	49	122	7.25e-07	58.1
lncRNAPiRa.64226.1	Fragaria_vesca	ca_mrna02469.1-v1.0-hybrid	95.122	41	2	0	473	513	19	59	8.76e-10	66.2
lncRNAPiRa.64226.2	Fragaria_vesca	ca_mrna02469.1-v1.0-hybrid	95.122	41	2	0	597	637	19	59	1.05e-09	66.2
lncRNAPiRa.63874.1	Fragaria_vesca	ca_mrna02544.1-v1.0-hybrid	80.328	183	36	0	275	457	1	183	1.37e-40	168
lncRNAPiRa.49067.1	Fragaria_vesca	ca_mrna19120.1-v1.0-hybrid	75.904	83	20	0	27	109	409	491	3.83e-08	60.8
lncRNAPiRa.69894.1	Fragaria_vesca	ca_mrna19188.1-v1.0-hybrid	87.5	64	8	0	78	141	540	477	2.96e-14	80.6
lncRNAPiRa.3720.2	Fragaria_vesca	ca_mrna19329.1-v1.0-hybrid	83.721	86	14	0	162	247	526	441	1.02e-17	93.3
lncRNAPiRa.47473.2	Fragaria_vesca	ca_mrna26781.1-v1.0-hybrid	70.566	265	78	0	494	758	62	326	6.08e-28	127
lncRNAPiRa.85252.1	Fragaria_vesca	ca_mrna27906.1-v1.0-hybrid	75	144	36	0	153	296	152	9	6.69e-20	98.7
lncRNAPiRa.64676.1	Fragaria_vesca	ca_mrna29892.1-v1.0-hybrid	78.723	141	30	0	130	270	237	97	8.8e-26	120
lncRNAPiRa.60614.1	Fragaria_vesca	ca_mrna30417.1-v1.0-hybrid	69.173	133	41	0	97	229	188	56	5.42e-07	56.3
lncRNAPiRa.35016.1	Fragaria_vesca	ca_mrna30827.1-v1.0-hybrid	69.939	163	36	7	42	204	180	31	2.76e-06	54.5
lncRNAPiRa.77606.1	Amborella_trichopoda	chopoda_evm_27.model.AmTr_v1.0_scaffold00001.462	72.263	137	34	2	2	136	31	165	7.81e-12	71.6
lncRNAPiRa.80181.1	Amborella_trichopoda	chopoda_evm_27.model.AmTr_v1.0_scaffold00002.321	80.5	200	35	2	308	505	6	203	1.03e-43	180
lncRNAPiRa.84943.1	Amborella_trichopoda	chopoda_evm_27.model.AmTr_v1.0_scaffold00002.544	75.556	90	22	0	82	171	130	219	2.31e-09	64.4
lncRNAPiRa.70867.1	Amborella_trichopoda	chopoda_evm_27.model.AmTr_v1.0_scaffold00002.659	78.077	260	57	0	501	760	38	297	1.8e-53	213
lncRNAPiRa.64307.1	Amborella_trichopoda	chopoda_evm_27.model.AmTr_v1.0_scaffold00003.13	72.917	96	22	2	20	113	226	133	6.96e-06	51.8
lncRNAPiRa.38157.1	Amborella_trichopoda	chopoda_evm_27.model.AmTr_v1.0_scaffold00003.182	70.711	239	63	6	144	378	1	236	1.38e-18	96
lncRNAPiRa.83622.1	Amborella_trichopoda	chopoda_evm_27.model.AmTr_v1.0_scaffold00003.48	69.782	321	67	3	211	530	19	310	1.12e-36	156
lncRNAPiRa.78079.1	Amborella_trichopoda	chopoda_evm_27.model.AmTr_v1.0_scaffold00009.30	77.528	89	20	0	9	97	10	98	1.69e-11	71.6
lncRNAPiRa.22489.1	Amborella_trichopoda	chopoda_evm_27.model.AmTr_v1.0_scaffold00009.30	75.281	89	22	0	3	91	10	98	6.38e-09	62.6
lncRNAPiRa.24005.2	Amborella_trichopoda	chopoda_evm_27.model.AmTr_v1.0_scaffold00009.30	75.248	101	25	0	443	543	1	101	7.37e-11	70.7
lncRNAPiRa.9553.1	Amborella_trichopoda	chopoda_evm_27.model.AmTr_v1.0_scaffold00009.30	73.034	89	24	0	1	89	10	98	2.25e-06	53.6
lncRNAPiRa.25147.1	Amborella_trichopoda	chopoda_evm_27.model.AmTr_v1.0_scaffold00009.30	75.281	89	22	0	4	92	10	98	5.26e-09	62.6
lncRNAPiRa.25166.1	Amborella_trichopoda	chopoda_evm_27.model.AmTr_v1.0_scaffold00009.30	73.034	89	24	0	1	89	10	98	2.25e-06	53.6
lncRNAPiRa.54854.1	Amborella_trichopoda	chopoda_evm_27.model.AmTr_v1.0_scaffold00010.83	84	50	8	0	929	978	243	292	3.3e-06	55.4
lncRNAPiRa.85445.6	Amborella_trichopoda	chopoda_evm_27.model.AmTr_v1.0_scaffold00012.206	70.732	123	36	0	351	473	61	183	3.22e-08	60.8
lncRNAPiRa.82093.1	Amborella_trichopoda	chopoda_evm_27.model.AmTr_v1.0_scaffold00013.10	76.098	205	49	0	143	347	1	205	1.28e-34	150
lncRNAPiRa.82093.3	Amborella_trichopoda	chopoda_evm_27.model.AmTr_v1.0_scaffold00013.10	75.61	205	49	1	124	327	1	205	1.86e-32	141
lncRNAPiRa.82093.4	Amborella_trichopoda	chopoda_evm_27.model.AmTr_v1.0_scaffold00013.10	74.146	205	46	2	113	310	1	205	1.15e-28	129
lncRNAPiRa.85349.1	Amborella_trichopoda	chopoda_evm_27.model.AmTr_v1.0_scaffold00015.50	70.588	204	60	0	1	204	216	13	5.84e-20	98.7
lncRNAPiRa.86981.1	Amborella_trichopoda	chopoda_evm_27.model.AmTr_v1.0_scaffold00016.318	76.296	135	32	0	442	576	24	158	5.86e-20	100
lncRNAPiRa.86981.2	Amborella_trichopoda	chopoda_evm_27.model.AmTr_v1.0_scaffold00016.318	76.296	135	32	0	442	576	24	158	9.78e-20	100
lncRNAPiRa.4894.1	Amborella_trichopoda	chopoda_evm_27.model.AmTr_v1.0_scaffold00017.1	75	148	37	0	101	248	172	319	4.17e-20	101
lncRNAPiRa.48921.1	Amborella_trichopoda	chopoda_evm_27.model.AmTr_v1.0_scaffold00017.1	75	148	37	0	104	251	172	319	3.96e-20	101
lncRNAPiRa.25101.1	Amborella_trichopoda	chopoda_evm_27.model.AmTr_v1.0_scaffold00019.244	73.438	192	48	1	8	196	163	354	1.14e-24	115
lncRNAPiRa.25292.1	Amborella_trichopoda	chopoda_evm_27.model.AmTr_v1.0_scaffold00019.244	73.438	192	48	1	13	201	163	354	1.16e-24	115
lncRNAPiRa.25292.2	Amborella_trichopoda	chopoda_evm_27.model.AmTr_v1.0_scaffold00019.244	71.354	192	47	2	13	196	163	354	3.08e-19	97.8
lncRNAPiRa.55745.1	Amborella_trichopoda	chopoda_evm_27.model.AmTr_v1.0_scaffold00019.244	73.438	192	48	1	22	210	163	354	1.18e-24	115
lncRNAPiRa.49507.1	Amborella_trichopoda	chopoda_evm_27.model.AmTr_v1.0_scaffold00020.73	84.058	69	11	0	237	305	50	118	1.34e-12	76.1
lncRNAPiRa.79773.1	Amborella_trichopoda	chopoda_evm_27.model.AmTr_v1.0_scaffold00021.89	75.455	220	54	0	59	278	10	229	2.09e-36	154
lncRNAPiRa.9076.1	Amborella_trichopoda	chopoda_evm_27.model.AmTr_v1.0_scaffold00021.89	75.455	220	54	0	60	279	10	229	2.09e-36	154
lncRNAPiRa.30401.1	Amborella_trichopoda	chopoda_evm_27.model.AmTr_v1.0_scaffold00023.174	81.319	91	17	0	124	214	282	192	8.41e-17	88.7
lncRNAPiRa.39106.1	Amborella_trichopoda	chopoda_evm_27.model.AmTr_v1.0_scaffold00024.226	79.688	192	39	0	8	199	92	283	1.79e-41	171
lncRNAPiRa.12253.1	Amborella_trichopoda	chopoda_evm_27.model.AmTr_v1.0_scaffold00028.63	73.109	238	64	0	71	308	1	238	1.7e-32	141
lncRNAPiRa.28987.1	Amborella_trichopoda	chopoda_evm_27.model.AmTr_v1.0_scaffold00028.63	71.849	238	67	0	217	454	1	238	4.45e-28	128
lncRNAPiRa.7006.1	Amborella_trichopoda	chopoda_evm_27.model.AmTr_v1.0_scaffold00033.116	78.788	66	8	2	3	62	28	93	6.7e-06	53.6
lncRNAPiRa.7006.2	Amborella_trichopoda	chopoda_evm_27.model.AmTr_v1.0_scaffold00033.116	78.788	66	8	2	3	62	28	93	6.73e-06	53.6
lncRNAPiRa.48461.1	Amborella_trichopoda	chopoda_evm_27.model.AmTr_v1.0_scaffold00037.36	79.221	77	16	0	212	288	246	170	1.3e-10	68
lncRNAPiRa.48461.2	Amborella_trichopoda	chopoda_evm_27.model.AmTr_v1.0_scaffold00037.36	79.221	77	16	0	216	292	246	170	1.32e-10	68
lncRNAPiRa.32002.1	Amborella_trichopoda	chopoda_evm_27.model.AmTr_v1.0_scaffold00038.224	76.19	105	19	6	130	231	129	28	6.32e-07	56.3
lncRNAPiRa.63485.1	Amborella_trichopoda	chopoda_evm_27.model.AmTr_v1.0_scaffold00040.53	82.819	227	39	0	134	360	1	227	3.62e-60	234
lncRNAPiRa.30160.2	Amborella_trichopoda	chopoda_evm_27.model.AmTr_v1.0_scaffold00040.53	82.379	227	40	0	243	469	1	227	3.73e-59	230
lncRNAPiRa.30160.1	Amborella_trichopoda	chopoda_evm_27.model.AmTr_v1.0_scaffold00040.53	82.379	227	40	0	252	478	1	227	4.18e-59	230
lncRNAPiRa.30160.4	Amborella_trichopoda	chopoda_evm_27.model.AmTr_v1.0_scaffold00040.53	74.449	227	35	4	308	511	1	227	3.05e-35	151
lncRNAPiRa.11034.1	Amborella_trichopoda	chopoda_evm_27.model.AmTr_v1.0_scaffold00040.53	79.503	161	33	0	37	197	67	227	4.89e-33	142
lncRNAPiRa.70572.1	Amborella_trichopoda	chopoda_evm_27.model.AmTr_v1.0_scaffold00045.18	68.889	180	53	1	252	428	45	224	1.47e-11	71.6
lncRNAPiRa.70573.1	Amborella_trichopoda	chopoda_evm_27.model.AmTr_v1.0_scaffold00045.18	69.101	178	52	1	1	175	47	224	1.9e-11	72.5
lncRNAPiRa.21738.1	Amborella_trichopoda	chopoda_evm_27.model.AmTr_v1.0_scaffold00045.236	82.857	70	9	1	556	625	201	267	2.95e-11	71.6
lncRNAPiRa.21740.1	Amborella_trichopoda	chopoda_evm_27.model.AmTr_v1.0_scaffold00045.236	82.812	64	11	0	390	453	201	264	8.2e-10	67.1
lncRNAPiRa.18572.1	Amborella_trichopoda	chopoda_evm_27.model.AmTr_v1.0_scaffold00045.236	74.39	82	21	0	150	231	201	282	5.65e-06	54.5
lncRNAPiRa.29437.1	Amborella_trichopoda	chopoda_evm_27.model.AmTr_v1.0_scaffold00045.259	72.325	271	49	1	391	661	1	245	4.86e-41	170
lncRNAPiRa.29437.2	Amborella_trichopoda	chopoda_evm_27.model.AmTr_v1.0_scaffold00045.259	80	245	49	0	391	635	1	245	2.21e-56	222
lncRNAPiRa.44149.1	Amborella_trichopoda	chopoda_evm_27.model.AmTr_v1.0_scaffold00045.259	80	245	49	0	221	465	1	245	2.43e-56	222
lncRNAPiRa.31944.1	Amborella_trichopoda	chopoda_evm_27.model.AmTr_v1.0_scaffold00045.259	79.184	245	51	0	181	425	1	245	1.21e-53	213
lncRNAPiRa.25363.1	Amborella_trichopoda	chopoda_evm_27.model.AmTr_v1.0_scaffold00045.320	73.377	154	41	0	90	243	143	296	5.34e-18	94.2
lncRNAPiRa.65149.2	Amborella_trichopoda	chopoda_evm_27.model.AmTr_v1.0_scaffold00045.344	80.337	178	35	0	519	696	83	260	6.95e-39	164
lncRNAPiRa.65149.3	Amborella_trichopoda	chopoda_evm_27.model.AmTr_v1.0_scaffold00045.344	87.356	87	11	0	7	93	83	169	1.79e-21	108
lncRNAPiRa.31688.2	Amborella_trichopoda	chopoda_evm_27.model.AmTr_v1.0_scaffold00046.161	73.399	203	54	0	275	477	11	213	4.78e-27	123
lncRNAPiRa.45077.1	Amborella_trichopoda	chopoda_evm_27.model.AmTr_v1.0_scaffold00052.100	77.249	189	43	0	339	527	31	219	5.4e-34	148
lncRNAPiRa.45077.2	Amborella_trichopoda	chopoda_evm_27.model.AmTr_v1.0_scaffold00052.100	77.249	189	43	0	390	578	31	219	5.68e-34	148
lncRNAPiRa.45077.3	Amborella_trichopoda	chopoda_evm_27.model.AmTr_v1.0_scaffold00052.100	77.249	189	43	0	479	667	31	219	6.17e-34	148
lncRNAPiRa.45077.4	Amborella_trichopoda	chopoda_evm_27.model.AmTr_v1.0_scaffold00052.100	77.249	189	43	0	309	497	31	219	5.24e-34	148
lncRNAPiRa.19918.1	Amborella_trichopoda	chopoda_evm_27.model.AmTr_v1.0_scaffold00052.61	76	75	18	0	2	76	13	87	1.15e-06	55.4
lncRNAPiRa.43039.1	Amborella_trichopoda	chopoda_evm_27.model.AmTr_v1.0_scaffold00052.92	75.839	149	36	0	113	261	61	209	1.27e-22	107
lncRNAPiRa.82736.1	Amborella_trichopoda	chopoda_evm_27.model.AmTr_v1.0_scaffold00052.92	71.264	174	48	2	36	208	37	209	3.48e-15	82.4
lncRNAPiRa.55473.1	Amborella_trichopoda	chopoda_evm_27.model.AmTr_v1.0_scaffold00053.81	76.617	201	47	0	233	433	19	219	3.08e-35	151
lncRNAPiRa.3578.2	Amborella_trichopoda	chopoda_evm_27.model.AmTr_v1.0_scaffold00056.132	71.429	168	46	2	216	382	127	293	5.69e-14	80.6
lncRNAPiRa.85194.1	Amborella_trichopoda	chopoda_evm_27.model.AmTr_v1.0_scaffold00062.20	80.851	188	33	1	79	263	43	230	8.45e-43	176
lncRNAPiRa.36086.1	Amborella_trichopoda	chopoda_evm_27.model.AmTr_v1.0_scaffold00065.85	69.318	176	51	2	231	403	127	302	2.26e-10	68.9
lncRNAPiRa.15605.1	Amborella_trichopoda	chopoda_evm_27.model.AmTr_v1.0_scaffold00068.13	77.922	77	15	2	125	200	1	76	1.85e-06	56.3
lncRNAPiRa.15605.2	Amborella_trichopoda	chopoda_evm_27.model.AmTr_v1.0_scaffold00068.13	77.922	77	15	2	107	182	1	76	1.8e-06	56.3
lncRNAPiRa.81685.1	Amborella_trichopoda	chopoda_evm_27.model.AmTr_v1.0_scaffold00071.37	76.355	203	44	2	565	765	13	213	2.63e-33	145
lncRNAPiRa.81685.2	Amborella_trichopoda	chopoda_evm_27.model.AmTr_v1.0_scaffold00071.37	76.355	203	44	2	309	509	13	213	1.85e-33	145
lncRNAPiRa.81685.3	Amborella_trichopoda	chopoda_evm_27.model.AmTr_v1.0_scaffold00071.37	76.355	203	44	2	396	596	13	213	1.86e-33	145
lncRNAPiRa.81685.4	Amborella_trichopoda	chopoda_evm_27.model.AmTr_v1.0_scaffold00071.37	76.355	203	44	2	26	226	13	213	1.14e-33	145
lncRNAPiRa.9297.1	Amborella_trichopoda	chopoda_evm_27.model.AmTr_v1.0_scaffold00081.23	77.236	246	56	0	362	607	1	246	8.7e-48	192
lncRNAPiRa.60471.1	Amborella_trichopoda	chopoda_evm_27.model.AmTr_v1.0_scaffold00087.3	92.5	40	3	0	393	432	184	223	1.88e-07	59.9
lncRNAPiRa.60471.2	Amborella_trichopoda	chopoda_evm_27.model.AmTr_v1.0_scaffold00087.3	92.5	40	3	0	195	234	184	223	1.34e-07	59.9
lncRNAPiRa.42903.1	Amborella_trichopoda	chopoda_evm_27.model.AmTr_v1.0_scaffold00088.104	78.571	224	48	0	1	224	68	291	1.52e-46	188
lncRNAPiRa.32890.1	Amborella_trichopoda	chopoda_evm_27.model.AmTr_v1.0_scaffold00092.146	79.57	93	19	0	190	282	52	144	1.26e-14	83.3
lncRNAPiRa.84073.2	Amborella_trichopoda	chopoda_evm_27.model.AmTr_v1.0_scaffold00101.119	65.779	263	87	1	268	530	1	260	4.54e-10	68
lncRNAPiRa.40899.1	Amborella_trichopoda	chopoda_evm_27.model.AmTr_v1.0_scaffold00102.6	75.238	105	26	0	55	159	227	331	2.89e-12	73.4
lncRNAPiRa.51442.1	Amborella_trichopoda	chopoda_evm_27.model.AmTr_v1.0_scaffold00109.43	74.453	274	66	4	206	477	1	272	1.85e-39	165
lncRNAPiRa.71229.3	Amborella_trichopoda	chopoda_evm_27.model.AmTr_v1.0_scaffold00111.129	81.944	72	13	0	381	452	85	156	2.32e-11	72.5
lncRNAPiRa.11505.1	Amborella_trichopoda	chopoda_evm_27.model.AmTr_v1.0_scaffold00114.20	70.93	172	50	0	58	229	2	173	4.24e-16	86
lncRNAPiRa.7670.1	Amborella_trichopoda	chopoda_evm_27.model.AmTr_v1.0_scaffold00126.44	78.205	78	17	0	1	78	67	144	7.63e-09	65.3
lncRNAPiRa.7670.2	Amborella_trichopoda	chopoda_evm_27.model.AmTr_v1.0_scaffold00126.44	78.205	78	17	0	1	78	67	144	8.01e-09	65.3
lncRNAPiRa.7670.3	Amborella_trichopoda	chopoda_evm_27.model.AmTr_v1.0_scaffold00126.44	78.205	78	17	0	1	78	67	144	6.24e-09	65.3
lncRNAPiRa.7670.4	Amborella_trichopoda	chopoda_evm_27.model.AmTr_v1.0_scaffold00126.44	78.205	78	17	0	1	78	67	144	4.28e-09	65.3
lncRNAPiRa.6590.1	Amborella_trichopoda	chopoda_evm_27.model.AmTr_v1.0_scaffold00126.44	78.205	78	17	0	1	78	67	144	7.85e-09	65.3
lncRNAPiRa.6590.2	Amborella_trichopoda	chopoda_evm_27.model.AmTr_v1.0_scaffold00126.44	78.205	78	17	0	1	78	67	144	6.81e-09	65.3
lncRNAPiRa.6590.3	Amborella_trichopoda	chopoda_evm_27.model.AmTr_v1.0_scaffold00126.44	78.205	78	17	0	1	78	67	144	6.18e-09	65.3
lncRNAPiRa.8894.1	Amborella_trichopoda	chopoda_evm_27.model.AmTr_v1.0_scaffold00126.44	78.205	78	17	0	2	79	67	144	2.28e-09	65.3
lncRNAPiRa.8894.2	Amborella_trichopoda	chopoda_evm_27.model.AmTr_v1.0_scaffold00126.44	78.205	78	17	0	2	79	67	144	2.28e-09	65.3
lncRNAPiRa.8894.3	Amborella_trichopoda	chopoda_evm_27.model.AmTr_v1.0_scaffold00126.44	78.205	78	17	0	2	79	67	144	3.33e-09	65.3
lncRNAPiRa.54619.1	Amborella_trichopoda	chopoda_evm_27.model.AmTr_v1.0_scaffold00140.13	77.193	171	39	0	248	418	26	196	1.01e-29	133
lncRNAPiRa.54619.2	Amborella_trichopoda	chopoda_evm_27.model.AmTr_v1.0_scaffold00140.13	77.193	171	39	0	237	407	26	196	9.95e-30	133
lncRNAPiRa.33393.3	Amborella_trichopoda	chopoda_evm_27.model.AmTr_v1.0_scaffold00147.46	74.074	108	28	0	167	274	99	206	4.31e-11	69.8
lncRNAPiRa.33393.4	Amborella_trichopoda	chopoda_evm_27.model.AmTr_v1.0_scaffold00147.46	72.072	111	28	1	167	277	99	206	7.86e-08	59.9
lncRNAPiRa.34181.1	Amborella_trichopoda	chopoda_evm_27.model.AmTr_v1.0_scaffold00165.41	77.523	218	49	0	311	528	1	218	7.23e-42	173
lncRNAPiRa.38262.1	Amborella_trichopoda	chopoda_evm_27.model.AmTr_v1.0_scaffold00190.2	71.845	103	29	0	723	825	112	214	6.43e-06	56.3
lncRNAPiRa.38262.2	Amborella_trichopoda	chopoda_evm_27.model.AmTr_v1.0_scaffold00190.2	71.845	103	29	0	667	769	112	214	2.05e-06	56.3
lncRNAPiRa.38262.3	Amborella_trichopoda	chopoda_evm_27.model.AmTr_v1.0_scaffold00190.2	71.845	103	29	0	550	652	112	214	1.75e-06	56.3
lncRNAPiRa.44041.1	Amborella_trichopoda	chopoda_evm_27.model.AmTr_v1.0_scaffold00234.1	78.481	79	15	2	1197	1274	96	19	3.01e-07	59.9
lncRNAPiRa.53872.1	Amborella_trichopoda	chopoda_evm_27.model.AmTr_v1.0_scaffold00353.4	75.082	305	75	1	273	577	16	319	3.04e-51	205
lncRNAPiRa.53872.2	Amborella_trichopoda	chopoda_evm_27.model.AmTr_v1.0_scaffold00353.4	75.163	306	72	4	410	712	16	320	1.39e-48	196
lncRNAPiRa.7787.2	Amborella_trichopoda	chopoda_evm_27.model.AmTr_v1.0_scaffold00353.4	73.397	312	79	2	208	516	16	326	8.22e-45	184
lncRNAPiRa.48704.2	Amborella_trichopoda	chopoda_evm_27.model.AmTr_v1.0_scaffold00934.2	71.837	245	67	2	420	663	1	244	5.67e-27	124
lncRNAPiRa.21132.1	Amborella_trichopoda	chopoda_evm_27.model.AmTr_v1.0_scaffold00934.2	70.918	196	55	2	228	422	10	204	5.07e-17	90.6
lncRNAPiRa.72020.1	Capsella_rubella	ella_Carubv10006089m	78.947	133	28	0	241	373	70	202	1.12e-24	114
lncRNAPiRa.22452.1	Capsella_rubella	ella_Carubv10006089m	78.947	133	28	0	179	311	70	202	9.22e-25	114
lncRNAPiRa.75615.1	Capsella_rubella	ella_Carubv10006102m	74.419	86	22	0	309	394	47	132	2.79e-07	57.2
lncRNAPiRa.75615.2	Capsella_rubella	ella_Carubv10006102m	74.419	86	22	0	205	290	47	132	2.01e-07	57.2
lncRNAPiRa.11848.1	Capsella_rubella	ella_Carubv10006102m	74.419	86	22	0	287	372	47	132	2.62e-07	57.2
lncRNAPiRa.11848.2	Capsella_rubella	ella_Carubv10006102m	74.419	86	22	0	183	268	47	132	1.84e-07	57.2
lncRNAPiRa.44939.2	Capsella_rubella	ella_Carubv10010689m	69.427	157	43	3	120	274	131	284	2.02e-07	59
lncRNAPiRa.85415.2	Capsella_rubella	ella_Carubv10015723m	84.314	51	7	1	230	279	114	164	8.32e-06	53.6
lncRNAPiRa.50280.1	Capsella_rubella	ella_Carubv10021648m	82.692	52	9	0	1	52	266	317	5.26e-06	54.5
lncRNAPiRa.50280.2	Capsella_rubella	ella_Carubv10021648m	82.692	52	9	0	1	52	266	317	6.1e-06	54.5
lncRNAPiRa.67276.1	Physcomitrella_patens	ens_Pp3c1_13270V3.2	71.795	195	47	3	809	996	380	573	3.81e-19	98.7
lncRNAPiRa.28721.1	Physcomitrella_patens	ens_Pp3c1_19750V3.1	88.235	51	6	0	104	154	247	297	1.4e-09	66.2
lncRNAPiRa.12402.1	Physcomitrella_patens	ens_Pp3c1_27270V3.2	91.892	37	3	0	238	274	234	270	4.93e-06	54.5
lncRNAPiRa.12402.2	Physcomitrella_patens	ens_Pp3c1_27270V3.2	91.892	37	3	0	237	273	234	270	4.68e-06	54.5
lncRNAPiRa.30873.1	Physcomitrella_patens	ens_Pp3c1_27270V3.2	91.892	37	3	0	239	275	234	270	4.93e-06	54.5
lncRNAPiRa.30873.2	Physcomitrella_patens	ens_Pp3c1_27270V3.2	91.892	37	3	0	238	274	234	270	4.69e-06	54.5
lncRNAPiRa.70696.1	Physcomitrella_patens	ens_Pp3c1_27270V3.2	91.892	37	3	0	237	273	234	270	4.86e-06	54.5
lncRNAPiRa.36186.1	Physcomitrella_patens	ens_Pp3c1_27270V3.2	91.892	37	3	0	222	258	234	270	4.04e-06	54.5
lncRNAPiRa.69242.1	Physcomitrella_patens	ens_Pp3c10_11440V3.3	73.786	103	27	0	7	109	1830	1728	3.21e-09	65.3
lncRNAPiRa.69242.2	Physcomitrella_patens	ens_Pp3c10_11440V3.3	73.786	103	27	0	7	109	1830	1728	2.9e-09	65.3
lncRNAPiRa.69242.3	Physcomitrella_patens	ens_Pp3c10_11440V3.3	73.786	103	27	0	7	109	1830	1728	2.04e-09	65.3
lncRNAPiRa.49804.2	Physcomitrella_patens	ens_Pp3c10_8040V3.1	79.464	112	21	1	168	277	160	271	6.95e-19	96.9
lncRNAPiRa.49804.1	Physcomitrella_patens	ens_Pp3c14_7570V3.1	79.464	112	21	1	193	302	113	224	7.16e-19	96.9
lncRNAPiRa.62644.1	Physcomitrella_patens	ens_Pp3c16_12160V3.1	72.368	152	39	1	164	315	24	172	1.9e-15	84.2
lncRNAPiRa.62644.2	Physcomitrella_patens	ens_Pp3c16_12160V3.1	75	116	29	0	344	459	57	172	1.14e-13	79.7
lncRNAPiRa.24009.3	Physcomitrella_patens	ens_Pp3c17_15580V3.1	70.807	161	47	0	75	235	169	9	1.97e-13	79.7
lncRNAPiRa.24009.4	Physcomitrella_patens	ens_Pp3c17_15580V3.1	70.807	161	47	0	75	235	169	9	2e-13	79.7
lncRNAPiRa.24465.2	Physcomitrella_patens	ens_Pp3c19_6660V3.3	73.214	112	23	4	222	331	470	364	2.8e-06	56.3
lncRNAPiRa.24465.3	Physcomitrella_patens	ens_Pp3c19_6660V3.3	73.214	112	23	4	222	331	470	364	2.8e-06	56.3
lncRNAPiRa.24466.1	Physcomitrella_patens	ens_Pp3c19_6660V3.3	73.214	112	23	4	397	506	364	470	1.27e-06	56.3
lncRNAPiRa.71878.1	Physcomitrella_patens	ens_Pp3c2_13670V3.6	91.892	37	3	0	210	246	249	285	3.98e-06	54.5
lncRNAPiRa.1336.1	Physcomitrella_patens	ens_Pp3c2_13670V3.6	91.892	37	3	0	197	233	249	285	2.74e-06	54.5
lncRNAPiRa.50421.1	Physcomitrella_patens	ens_Pp3c2_13670V3.6	91.892	37	3	0	234	270	249	285	5.69e-06	54.5
lncRNAPiRa.67936.1	Physcomitrella_patens	ens_Pp3c2_13670V3.6	91.892	37	3	0	172	208	249	285	4.28e-06	54.5
lncRNAPiRa.67936.2	Physcomitrella_patens	ens_Pp3c2_13670V3.6	91.892	37	3	0	145	181	249	285	4.03e-06	54.5
lncRNAPiRa.78246.1	Physcomitrella_patens	ens_Pp3c21_7830V3.4	73.387	124	31	2	278	400	47	169	4.15e-10	68.9
lncRNAPiRa.63556.1	Physcomitrella_patens	ens_Pp3c24_13596V3.1	66.548	281	82	2	385	662	56	327	1.77e-15	86
lncRNAPiRa.1504.1	Physcomitrella_patens	ens_Pp3c26_2950V3.1	70.47	149	44	0	130	278	1564	1416	2.33e-11	71.6
lncRNAPiRa.1504.2	Physcomitrella_patens	ens_Pp3c26_2950V3.1	70.47	149	44	0	130	278	1564	1416	2.35e-11	71.6
lncRNAPiRa.5332.1	Physcomitrella_patens	ens_Pp3c5_1480V3.3	78.788	66	14	0	200	265	184	249	3.78e-07	57.2
lncRNAPiRa.52553.1	Physcomitrella_patens	ens_Pp3c5_1480V3.3	78.788	66	14	0	200	265	184	249	3.78e-07	57.2
lncRNAPiRa.45862.1	Physcomitrella_patens	ens_Pp3c9_14340V3.2	76.923	91	19	2	317	405	2130	2220	1.13e-08	63.5
lncRNAPiRa.59426.1	Physcomitrella_patens	ens_Pp3c9_14340V3.2	78.571	84	18	0	200	283	2137	2220	2.1e-11	71.6
lncRNAPiRa.23358.1	Physcomitrella_patens	ens_Pp3c9_14340V3.2	76.238	101	20	3	646	745	2137	2234	9.87e-09	65.3
lncRNAPiRa.23358.2	Physcomitrella_patens	ens_Pp3c9_14340V3.2	76.238	101	20	3	197	296	2137	2234	3.54e-09	65.3
lncRNAPiRa.26625.1	Citrus_sinensis	ensis_orange1.1g033508m	75.325	154	38	0	186	339	231	384	1.56e-22	107
lncRNAPiRa.21302.1	Citrus_sinensis	ensis_orange1.1g033696m	77.778	117	26	0	33	149	383	499	6.81e-19	95.1
lncRNAPiRa.69460.1	Citrus_sinensis	ensis_orange1.1g034091m	70.611	262	68	4	1	259	50	305	7.12e-25	116
lncRNAPiRa.69460.2	Citrus_sinensis	ensis_orange1.1g034091m	70.611	262	68	4	1	259	50	305	7.69e-25	116
lncRNAPiRa.78901.1	Citrus_sinensis	ensis_orange1.1g034746m	77.778	153	34	0	565	717	168	320	9.52e-27	123
lncRNAPiRa.78901.2	Citrus_sinensis	ensis_orange1.1g034746m	77.778	153	34	0	310	462	168	320	7.21e-27	123
lncRNAPiRa.78901.3	Citrus_sinensis	ensis_orange1.1g034746m	77.778	153	34	0	285	437	168	320	7.02e-27	123
lncRNAPiRa.78901.4	Citrus_sinensis	ensis_orange1.1g034746m	77.778	153	34	0	175	327	168	320	5.86e-27	123
lncRNAPiRa.70171.2	Citrus_sinensis	ensis_orange1.1g035023m	76.667	90	21	0	99	188	584	495	3.5e-10	68.9
lncRNAPiRa.70171.1	Citrus_sinensis	ensis_orange1.1g035023m	76.404	89	21	0	219	307	583	495	1.4e-09	67.1
lncRNAPiRa.27005.1	Citrus_sinensis	ensis_orange1.1g035098m	79.612	206	39	1	201	403	87	292	2.44e-44	181
lncRNAPiRa.25930.1	Citrus_sinensis	ensis_orange1.1g035210m	77.143	70	16	0	138	207	649	580	4.78e-07	55.4
lncRNAPiRa.62111.1	Citrus_sinensis	ensis_orange1.1g035229m	74.866	187	47	0	48	234	11	197	1.01e-27	126
lncRNAPiRa.6899.1	Citrus_sinensis	ensis_orange1.1g035229m	74.866	187	47	0	48	234	11	197	1.01e-27	126
lncRNAPiRa.59565.1	Citrus_sinensis	ensis_orange1.1g035312m	81.429	70	13	0	316	385	348	417	2.16e-10	68.9
lncRNAPiRa.60194.1	Citrus_sinensis	ensis_orange1.1g035370m	79.121	91	15	2	131	219	43	131	6.18e-12	74.3
lncRNAPiRa.29267.1	Citrus_sinensis	ensis_orange1.1g035464m	77	100	23	0	109	208	674	773	4.64e-13	77.9
lncRNAPiRa.78397.1	Citrus_sinensis	ensis_orange1.1g035464m	80	100	20	0	126	225	674	773	1.82e-17	91.5
lncRNAPiRa.50496.1	Citrus_sinensis	ensis_orange1.1g038026m	77.778	90	20	0	1	90	154	243	5.55e-12	73.4
lncRNAPiRa.50496.2	Citrus_sinensis	ensis_orange1.1g038026m	76.543	81	19	0	1	81	160	240	3.61e-08	61.7
lncRNAPiRa.2070.1	Citrus_sinensis	ensis_orange1.1g042040m	81.053	95	18	0	255	349	1	95	1.29e-17	91.5
lncRNAPiRa.82715.1	Citrus_sinensis	ensis_orange1.1g042347m	78.313	83	18	0	440	522	105	187	7.42e-11	69.8
lncRNAPiRa.2405.1	Citrus_sinensis	ensis_orange1.1g042587m	75.949	79	13	1	42	114	163	241	5.69e-08	59
lncRNAPiRa.2405.2	Citrus_sinensis	ensis_orange1.1g042587m	75.949	79	13	1	42	114	163	241	5.76e-08	59
lncRNAPiRa.71962.1	Citrus_sinensis	ensis_orange1.1g042951m	75.472	159	39	0	676	834	67	225	4.11e-23	112
lncRNAPiRa.71962.2	Citrus_sinensis	ensis_orange1.1g042951m	75.472	159	39	0	429	587	67	225	3.14e-23	112
lncRNAPiRa.71962.3	Citrus_sinensis	ensis_orange1.1g042951m	75.472	159	39	0	676	834	67	225	3.92e-23	112
lncRNAPiRa.86220.19	Citrus_sinensis	ensis_orange1.1g043375m	73.077	156	42	0	14	169	205	50	4.27e-17	93.3
lncRNAPiRa.20388.1	Citrus_sinensis	ensis_orange1.1g043375m	71.585	183	48	2	798	977	249	68	7.29e-17	91.5
lncRNAPiRa.23125.1	Citrus_sinensis	ensis_orange1.1g043375m	77.246	167	35	1	233	396	257	91	4.34e-28	129
lncRNAPiRa.23125.3	Citrus_sinensis	ensis_orange1.1g043375m	77.246	167	35	1	30	193	257	91	3.73e-28	129
lncRNAPiRa.71969.1	Citrus_sinensis	ensis_orange1.1g043375m	79.07	129	25	2	579	706	255	128	6.45e-21	104
lncRNAPiRa.52198.1	Citrus_sinensis	ensis_orange1.1g045206m	90	40	4	0	650	689	196	235	2.81e-06	55.4
lncRNAPiRa.61240.1	Citrus_sinensis	ensis_orange1.1g045980m	79.71	69	14	0	78	146	152	84	9.94e-09	62.6
lncRNAPiRa.6273.1	Citrus_sinensis	ensis_orange1.1g046225m	72.222	180	45	5	162	340	7	182	8.38e-15	82.4
lncRNAPiRa.54438.1	Citrus_sinensis	ensis_orange1.1g046545m	70.339	236	56	6	217	448	8	233	4.7e-19	96.9
lncRNAPiRa.38743.3	Citrus_sinensis	ensis_orange1.1g047743m	79.091	110	23	0	656	765	195	86	3.25e-18	96
lncRNAPiRa.38743.4	Citrus_sinensis	ensis_orange1.1g047743m	81.188	101	19	0	664	764	186	86	9.32e-19	97.8
lncRNAPiRa.29833.1	Citrus_sinensis	ensis_orange1.1g047743m	72.727	154	31	5	512	658	169	20	6.61e-13	77
lncRNAPiRa.5822.5	Citrus_sinensis	ensis_orange1.1g047743m	81.188	101	19	0	680	780	186	86	9.13e-19	97.8
lncRNAPiRa.39555.2	Citrus_sinensis	ensis_orange1.1g048356m	81.25	64	12	0	202	265	54	117	2.6e-08	62.6
lncRNAPiRa.76311.1	Solanum_tuberosum	erosum_PGSC0003DMT400000461	70.776	219	64	0	263	481	281	499	2.18e-22	107
lncRNAPiRa.56751.1	Solanum_tuberosum	erosum_PGSC0003DMT400001684	67.969	256	80	2	472	726	172	426	1.4e-15	86
lncRNAPiRa.85597.6	Solanum_tuberosum	erosum_PGSC0003DMT400003908	68.349	218	63	2	338	552	1386	1172	6.6e-13	79.7
lncRNAPiRa.4511.1	Solanum_tuberosum	erosum_PGSC0003DMT400003908	68.349	218	63	2	503	717	1386	1172	1.65e-13	79.7
lncRNAPiRa.4511.3	Solanum_tuberosum	erosum_PGSC0003DMT400003908	68.349	218	63	2	496	710	1386	1172	1.63e-13	79.7
lncRNAPiRa.56023.1	Solanum_tuberosum	erosum_PGSC0003DMT400003908	72.759	290	79	0	666	955	1146	1435	6.98e-40	168
lncRNAPiRa.15637.1	Solanum_tuberosum	erosum_PGSC0003DMT400004633	78.571	98	21	0	126	223	216	313	8e-15	83.3
lncRNAPiRa.2289.1	Solanum_tuberosum	erosum_PGSC0003DMT400005440	71.654	127	33	1	81	204	152	278	8.71e-10	66.2
lncRNAPiRa.82595.1	Solanum_tuberosum	erosum_PGSC0003DMT400006483	68.571	175	55	0	7	181	124	298	4.2e-10	68.9
lncRNAPiRa.82595.2	Solanum_tuberosum	erosum_PGSC0003DMT400006483	68.571	175	53	1	7	179	124	298	1.64e-09	66.2
lncRNAPiRa.85256.1	Solanum_tuberosum	erosum_PGSC0003DMT400006504	73.711	194	51	0	100	293	241	434	2.05e-26	121
lncRNAPiRa.85256.2	Solanum_tuberosum	erosum_PGSC0003DMT400006504	73.797	187	49	0	118	304	248	434	2.59e-25	117
lncRNAPiRa.85256.3	Solanum_tuberosum	erosum_PGSC0003DMT400006504	73.797	187	49	0	132	318	248	434	2.72e-25	117
lncRNAPiRa.85256.4	Solanum_tuberosum	erosum_PGSC0003DMT400006504	73.656	186	49	0	43	228	249	434	6.6e-25	115
lncRNAPiRa.22886.2	Solanum_tuberosum	erosum_PGSC0003DMT400006705	88.608	79	9	0	323	401	206	284	1.72e-20	103
lncRNAPiRa.32693.1	Solanum_tuberosum	erosum_PGSC0003DMT400008842	81.457	151	28	0	334	484	692	842	2.56e-34	147
lncRNAPiRa.18288.1	Solanum_tuberosum	erosum_PGSC0003DMT400009784	74.275	276	71	0	158	433	427	152	2.16e-43	178
lncRNAPiRa.86214.1	Solanum_tuberosum	erosum_PGSC0003DMT400009784	73.944	284	74	0	182	465	435	152	6.23e-44	179
lncRNAPiRa.9775.1	Solanum_tuberosum	erosum_PGSC0003DMT400009784	80	120	24	0	158	277	427	308	3.71e-23	109
lncRNAPiRa.52518.1	Solanum_tuberosum	erosum_PGSC0003DMT400011733	77.6	125	28	0	141	265	1040	1164	3.67e-20	100
lncRNAPiRa.43300.1	Solanum_tuberosum	erosum_PGSC0003DMT400011733	67.073	410	115	9	9	405	762	1164	6.23e-23	109
lncRNAPiRa.45973.1	Solanum_tuberosum	erosum_PGSC0003DMT400011733	76.056	71	17	0	40	110	1341	1411	5.76e-06	52.7
lncRNAPiRa.38920.1	Solanum_tuberosum	erosum_PGSC0003DMT400012741	77.647	85	15	2	1	83	1797	1715	4.15e-09	63.5
lncRNAPiRa.48592.1	Solanum_tuberosum	erosum_PGSC0003DMT400012741	76.923	78	14	2	125	200	1715	1790	4.6e-07	55.4
lncRNAPiRa.48593.1	Solanum_tuberosum	erosum_PGSC0003DMT400012741	76.923	78	14	2	1	76	1790	1715	4.6e-07	55.4
lncRNAPiRa.55451.2	Solanum_tuberosum	erosum_PGSC0003DMT400017827	70.796	113	33	0	668	780	212	324	2.63e-06	56.3
lncRNAPiRa.76136.2	Solanum_tuberosum	erosum_PGSC0003DMT400020931	78.205	78	17	0	1	78	902	979	5.05e-09	65.3
lncRNAPiRa.42560.1	Solanum_tuberosum	erosum_PGSC0003DMT400023914	76.582	158	35	2	113	269	422	578	1.33e-23	112
lncRNAPiRa.4732.1	Solanum_tuberosum	erosum_PGSC0003DMT400024110	73.563	87	23	0	40	126	988	902	2.37e-06	54.5
lncRNAPiRa.79425.1	Solanum_tuberosum	erosum_PGSC0003DMT400025824	78.836	189	40	0	3	191	848	1036	1.85e-38	161
lncRNAPiRa.71101.1	Solanum_tuberosum	erosum_PGSC0003DMT400026860	75.269	93	21	2	1518	1609	876	785	1.2e-06	58.1
lncRNAPiRa.50006.1	Solanum_tuberosum	erosum_PGSC0003DMT400027837	77.477	111	25	0	214	324	1013	1123	4.48e-16	88.7
lncRNAPiRa.19834.1	Solanum_tuberosum	erosum_PGSC0003DMT400029970	76.768	99	23	0	6	104	2252	2350	1.7e-12	76.1
lncRNAPiRa.86981.3	Solanum_tuberosum	erosum_PGSC0003DMT400030756	78.049	82	18	0	436	517	143	224	3.19e-10	68
lncRNAPiRa.40953.1	Solanum_tuberosum	erosum_PGSC0003DMT400030756	80.583	103	20	0	144	246	143	245	3.42e-19	96.9
lncRNAPiRa.2372.1	Solanum_tuberosum	erosum_PGSC0003DMT400031632	76.316	152	36	0	66	217	326	477	3.36e-24	113
lncRNAPiRa.48656.1	Solanum_tuberosum	erosum_PGSC0003DMT400031632	78.261	115	25	0	1	115	363	477	2.7e-18	96
lncRNAPiRa.13943.1	Solanum_tuberosum	erosum_PGSC0003DMT400032387	73.267	101	21	2	1	101	49	143	3.68e-07	58.1
lncRNAPiRa.5263.1	Solanum_tuberosum	erosum_PGSC0003DMT400034879	74.627	134	34	0	38	171	161	294	1.29e-16	89.7
lncRNAPiRa.84588.2	Solanum_tuberosum	erosum_PGSC0003DMT400035315	76.852	108	25	0	739	846	944	1051	2.53e-14	83.3
lncRNAPiRa.84588.4	Solanum_tuberosum	erosum_PGSC0003DMT400035315	76.852	108	25	0	517	624	944	1051	2.1e-14	83.3
lncRNAPiRa.27842.1	Solanum_tuberosum	erosum_PGSC0003DMT400035315	76.852	108	25	0	105	212	944	1051	1.79e-14	83.3
lncRNAPiRa.12373.1	Solanum_tuberosum	erosum_PGSC0003DMT400035459	74.312	109	28	0	111	219	447	339	2.33e-11	71.6
lncRNAPiRa.56185.1	Solanum_tuberosum	erosum_PGSC0003DMT400035543	81.081	74	14	0	153	226	257	330	1.09e-11	71.6
lncRNAPiRa.16152.1	Solanum_tuberosum	erosum_PGSC0003DMT400036660	76.25	80	19	0	676	755	225	304	3.67e-07	59.9
lncRNAPiRa.30266.2	Solanum_tuberosum	erosum_PGSC0003DMT400037594	75.51	196	48	0	332	527	100	295	2.24e-31	138
lncRNAPiRa.50101.1	Solanum_tuberosum	erosum_PGSC0003DMT400040425	74.892	231	56	2	175	404	56	285	1.29e-34	149
lncRNAPiRa.50101.2	Solanum_tuberosum	erosum_PGSC0003DMT400040425	82.258	124	20	2	313	435	163	285	2.24e-25	118
lncRNAPiRa.80895.1	Solanum_tuberosum	erosum_PGSC0003DMT400042017	72.566	113	30	1	603	714	2413	2525	6.76e-08	61.7
lncRNAPiRa.80895.2	Solanum_tuberosum	erosum_PGSC0003DMT400042017	72.566	113	30	1	206	317	2413	2525	4.17e-08	61.7
lncRNAPiRa.18704.1	Solanum_tuberosum	erosum_PGSC0003DMT400047159	79.452	73	14	1	988	1060	462	533	9.46e-08	61.7
lncRNAPiRa.13839.1	Solanum_tuberosum	erosum_PGSC0003DMT400051437	75.641	78	19	0	173	250	478	555	9.31e-07	56.3
lncRNAPiRa.34554.1	Solanum_tuberosum	erosum_PGSC0003DMT400051437	75.641	78	19	0	8	85	478	555	4.97e-07	56.3
lncRNAPiRa.21605.1	Solanum_tuberosum	erosum_PGSC0003DMT400055832	84.746	59	9	0	558	616	223	281	1.3e-09	67.1
lncRNAPiRa.34651.3	Solanum_tuberosum	erosum_PGSC0003DMT400059538	69.874	239	66	3	105	338	118	355	1.95e-19	99.6
lncRNAPiRa.4090.2	Solanum_tuberosum	erosum_PGSC0003DMT400059604	69.182	159	44	3	1320	1477	67	221	1.97e-06	58.1
lncRNAPiRa.14076.1	Solanum_tuberosum	erosum_PGSC0003DMT400060569	68.391	174	55	0	309	482	684	511	1.88e-09	67.1
lncRNAPiRa.26024.1	Solanum_tuberosum	erosum_PGSC0003DMT400065109	70.229	131	39	0	511	641	315	445	3.82e-08	61.7
lncRNAPiRa.86702.1	Solanum_tuberosum	erosum_PGSC0003DMT400065558	71.93	228	64	0	1	228	28	255	1.47e-27	123
lncRNAPiRa.41602.1	Solanum_tuberosum	erosum_PGSC0003DMT400066515	70.707	198	58	0	1	198	55	252	6.91e-19	96.9
lncRNAPiRa.8790.1	Solanum_tuberosum	erosum_PGSC0003DMT400068940	70.857	175	47	2	56	228	888	716	8.08e-14	81.5
lncRNAPiRa.78263.1	Solanum_tuberosum	erosum_PGSC0003DMT400069932	70.982	224	63	2	235	457	40	262	6.14e-21	104
lncRNAPiRa.52839.1	Solanum_tuberosum	erosum_PGSC0003DMT400070166	78.302	106	23	0	271	376	171	276	6.29e-16	88.7
lncRNAPiRa.66387.1	Solanum_tuberosum	erosum_PGSC0003DMT400070166	74.528	106	27	0	194	299	171	276	9.34e-11	70.7
lncRNAPiRa.53330.1	Solanum_tuberosum	erosum_PGSC0003DMT400070166	78.095	105	23	0	27	131	171	275	4.73e-16	86.9
lncRNAPiRa.12841.2	Solanum_tuberosum	erosum_PGSC0003DMT400070166	76.415	106	25	0	125	230	170	275	8.81e-14	79.7
lncRNAPiRa.79225.1	Solanum_tuberosum	erosum_PGSC0003DMT400075039	76.429	140	33	0	177	316	1	140	1.69e-21	104
lncRNAPiRa.61398.1	Solanum_tuberosum	erosum_PGSC0003DMT400075779	78.846	104	22	0	289	392	113	216	1.07e-16	89.7
lncRNAPiRa.56313.1	Solanum_tuberosum	erosum_PGSC0003DMT400076510	75.796	157	36	2	103	258	894	1049	4.12e-22	105
lncRNAPiRa.79630.1	Solanum_tuberosum	erosum_PGSC0003DMT400076718	72.603	146	40	0	3	148	861	1006	3.81e-15	84.2
lncRNAPiRa.79630.2	Solanum_tuberosum	erosum_PGSC0003DMT400076718	73.684	152	40	0	40	191	855	1006	2.24e-18	95.1
lncRNAPiRa.20090.1	Solanum_tuberosum	erosum_PGSC0003DMT400077394	80.282	71	14	0	197	267	20	90	3.6e-10	66.2
lncRNAPiRa.63705.2	Solanum_tuberosum	erosum_PGSC0003DMT400081317	72.632	95	26	0	273	367	114	208	8.99e-07	55.4
lncRNAPiRa.85455.1	Solanum_tuberosum	erosum_PGSC0003DMT400083983	68.79	314	96	2	149	461	139	451	3.73e-25	118
lncRNAPiRa.60840.2	Phaseolus_vulgaris	garis_Phvul.001G029200.1	79.412	68	14	0	33	100	205	272	1.37e-08	60.8
lncRNAPiRa.50713.1	Phaseolus_vulgaris	garis_Phvul.002G203900.1	76.25	80	19	0	238	317	632	711	7.86e-08	59.9
lncRNAPiRa.83947.1	Phaseolus_vulgaris	garis_Phvul.002G244400.1	74.419	86	22	0	276	361	486	401	2.55e-07	57.2
lncRNAPiRa.10108.1	Phaseolus_vulgaris	garis_Phvul.002G284100.1	76.923	78	15	1	229	306	727	801	6.08e-08	59
lncRNAPiRa.78231.1	Phaseolus_vulgaris	garis_Phvul.003G092900.1	74.879	207	52	0	122	328	338	132	2.43e-32	140
lncRNAPiRa.34256.1	Phaseolus_vulgaris	garis_Phvul.003G220800.1	82.166	157	28	0	2	158	181	337	6.45e-38	158
lncRNAPiRa.51805.1	Phaseolus_vulgaris	garis_Phvul.003G220800.1	80.729	192	37	0	257	448	146	337	8.17e-44	180
lncRNAPiRa.51807.1	Phaseolus_vulgaris	garis_Phvul.003G220800.1	82.447	188	33	0	341	528	150	337	9.33e-47	191
lncRNAPiRa.51807.2	Phaseolus_vulgaris	garis_Phvul.003G220800.1	82.447	188	33	0	250	437	150	337	8.86e-47	191
lncRNAPiRa.51807.3	Phaseolus_vulgaris	garis_Phvul.003G220800.1	82.447	188	33	0	341	528	150	337	9.31e-47	191
lncRNAPiRa.51807.4	Phaseolus_vulgaris	garis_Phvul.003G220800.1	82.447	188	33	0	270	457	150	337	8.78e-47	191
lncRNAPiRa.73740.2	Phaseolus_vulgaris	garis_Phvul.005G028000.1	94.118	34	2	0	298	331	100	67	5.33e-06	53.6
lncRNAPiRa.73740.3	Phaseolus_vulgaris	garis_Phvul.005G028000.1	94.118	34	2	0	224	257	100	67	3.3e-06	53.6
lncRNAPiRa.34442.3	Phaseolus_vulgaris	garis_Phvul.006G058100.1	84.071	113	18	0	1765	1877	190	302	1.64e-26	123
lncRNAPiRa.34442.5	Phaseolus_vulgaris	garis_Phvul.006G058100.1	84.071	113	18	0	4549	4661	190	302	3.36e-26	123
lncRNAPiRa.34442.6	Phaseolus_vulgaris	garis_Phvul.006G058100.1	84.071	113	18	0	1349	1461	190	302	1.38e-26	123
lncRNAPiRa.79044.1	Phaseolus_vulgaris	garis_Phvul.006G199300.1	86.301	73	10	0	627	699	219	291	3.43e-16	87.8
lncRNAPiRa.79044.2	Phaseolus_vulgaris	garis_Phvul.006G199300.1	86.301	73	10	0	581	653	219	291	3.22e-16	87.8
lncRNAPiRa.79044.6	Phaseolus_vulgaris	garis_Phvul.006G199300.1	86.301	73	10	0	570	642	219	291	3.13e-16	87.8
lncRNAPiRa.79044.3	Phaseolus_vulgaris	garis_Phvul.006G199300.1	86.301	73	10	0	570	642	219	291	3.17e-16	87.8
lncRNAPiRa.79044.4	Phaseolus_vulgaris	garis_Phvul.006G199300.1	86.301	73	10	0	570	642	219	291	3.17e-16	87.8
lncRNAPiRa.79044.5	Phaseolus_vulgaris	garis_Phvul.006G199300.1	86.301	73	10	0	570	642	219	291	3.17e-16	87.8
lncRNAPiRa.79044.7	Phaseolus_vulgaris	garis_Phvul.006G199300.1	86.301	73	10	0	570	642	219	291	3.17e-16	87.8
lncRNAPiRa.79044.9	Phaseolus_vulgaris	garis_Phvul.006G199300.1	86.301	73	10	0	475	547	219	291	2.71e-16	87.8
lncRNAPiRa.79044.10	Phaseolus_vulgaris	garis_Phvul.006G199300.1	86.301	73	10	0	475	547	219	291	2.76e-16	87.8
lncRNAPiRa.79044.11	Phaseolus_vulgaris	garis_Phvul.006G199300.1	86.301	73	10	0	487	559	219	291	2.81e-16	87.8
lncRNAPiRa.79044.12	Phaseolus_vulgaris	garis_Phvul.006G199300.1	86.301	73	10	0	475	547	219	291	2.76e-16	87.8
lncRNAPiRa.79044.13	Phaseolus_vulgaris	garis_Phvul.006G199300.1	86.301	73	10	0	475	547	219	291	2.76e-16	87.8
lncRNAPiRa.79044.8	Phaseolus_vulgaris	garis_Phvul.006G199300.1	86.301	73	10	0	475	547	219	291	2.76e-16	87.8
lncRNAPiRa.79044.14	Phaseolus_vulgaris	garis_Phvul.006G199300.1	86.301	73	10	0	474	546	219	291	2.75e-16	87.8
lncRNAPiRa.79044.15	Phaseolus_vulgaris	garis_Phvul.006G199300.1	86.301	73	10	0	394	466	219	291	2.39e-16	87.8
lncRNAPiRa.29617.1	Phaseolus_vulgaris	garis_Phvul.006G199300.1	79.73	74	13	1	195	266	208	281	1.89e-09	64.4
lncRNAPiRa.16167.1	Phaseolus_vulgaris	garis_Phvul.006G199300.1	82.432	74	11	1	202	273	208	281	4.45e-12	73.4
lncRNAPiRa.77327.1	Phaseolus_vulgaris	garis_Phvul.007G205000.1	73.592	284	69	4	537	817	136	416	2.57e-38	162
lncRNAPiRa.60816.1	Phaseolus_vulgaris	garis_Phvul.007G205000.1	72.183	284	73	4	557	837	136	416	6.64e-33	144
lncRNAPiRa.71229.1	Phaseolus_vulgaris	garis_Phvul.011G019000.1	76.442	208	49	0	411	618	237	444	2.87e-36	155
lncRNAPiRa.71229.2	Phaseolus_vulgaris	garis_Phvul.011G019000.1	76.442	208	49	0	252	459	237	444	2.29e-36	155
lncRNAPiRa.59034.1	Phaseolus_vulgaris	garis_Phvul.011G103100.1	79.762	84	17	0	1233	1316	326	409	4.56e-12	76.1
lncRNAPiRa.59034.2	Phaseolus_vulgaris	garis_Phvul.011G103100.1	79.762	84	17	0	547	630	326	409	2.63e-12	76.1
lncRNAPiRa.59034.3	Phaseolus_vulgaris	garis_Phvul.011G103100.1	79.762	84	17	0	645	728	326	409	2.91e-12	76.1
lncRNAPiRa.57923.1	Phaseolus_vulgaris	garis_Phvul.011G106900.1	80.612	98	19	0	71	168	118	215	6.83e-18	92.4
lncRNAPiRa.37258.1	Phaseolus_vulgaris	garis_Phvul.011G114200.1	87.931	58	7	0	600	657	317	374	9.5e-12	74.3
lncRNAPiRa.37258.2	Phaseolus_vulgaris	garis_Phvul.011G114200.1	87.931	58	7	0	577	634	317	374	9.28e-12	74.3
lncRNAPiRa.37258.3	Phaseolus_vulgaris	garis_Phvul.011G114200.1	83.562	73	11	1	461	532	302	374	2.38e-12	75.2
lncRNAPiRa.28829.1	Ostreococcus_lucimarinus	imarinus_6597	86.647	337	30	4	1	337	322	1	1.13e-110	401
lncRNAPiRa.81372.1	Zostera_marina	ina_Zosma106g00730.1	73.729	118	27	2	247	362	345	460	2.93e-10	68.9
lncRNAPiRa.1424.1	Zostera_marina	ina_Zosma13g01270.1	73.214	112	21	2	219	330	190	88	7.28e-10	67.1
lncRNAPiRa.14293.1	Zostera_marina	ina_Zosma13g01270.1	68.539	178	50	3	3	177	188	14	6.6e-08	61.7
lncRNAPiRa.77833.1	Zostera_marina	ina_Zosma1430g00010.1	82.143	56	7	1	391	446	177	125	2.24e-06	55.4
lncRNAPiRa.27483.1	Zostera_marina	ina_Zosma1430g00010.1	70.563	231	47	8	165	392	218	6	4.82e-18	94.2
lncRNAPiRa.33557.1	Zostera_marina	ina_Zosma1430g00010.1	70.563	231	47	8	189	416	218	6	5.23e-18	94.2
lncRNAPiRa.33392.1	Zostera_marina	ina_Zosma14g00650.1	81.69	71	13	0	154	224	241	311	9.09e-11	70.7
lncRNAPiRa.67509.1	Zostera_marina	ina_Zosma1g02730.1	84.746	59	9	0	504	562	186	244	1.08e-09	67.1
lncRNAPiRa.72988.2	Zostera_marina	ina_Zosma267g00160.1	81.818	66	11	1	375	440	237	301	1.68e-08	62.6
lncRNAPiRa.53151.1	Zostera_marina	ina_Zosma267g00160.1	83.019	53	9	0	217	269	237	289	6.43e-07	56.3
lncRNAPiRa.83533.2	Zostera_marina	ina_Zosma28g00260.1	72.587	259	68	2	213	471	123	378	3.12e-32	141
lncRNAPiRa.83533.1	Zostera_marina	ina_Zosma28g00260.1	72.587	259	68	2	213	471	123	378	3.12e-32	141
lncRNAPiRa.64401.2	Zostera_marina	ina_Zosma29g00830.1	77.236	123	28	0	1505	1627	31	153	1.38e-18	96.9
lncRNAPiRa.40906.1	Zostera_marina	ina_Zosma2g00410.1	82.828	99	17	0	606	704	108	206	2.87e-20	103
lncRNAPiRa.72376.1	Zostera_marina	ina_Zosma33g00720.1	82.353	68	10	1	242	307	200	267	8.14e-10	67.1
lncRNAPiRa.85347.1	Zostera_marina	ina_Zosma345g00070.1	78.289	152	33	0	85	236	22	173	6.12e-28	126
lncRNAPiRa.46629.1	Zostera_marina	ina_Zosma367g00020.1	73.563	87	23	0	86	172	263	349	1.83e-06	54.5
lncRNAPiRa.86599.1	Zostera_marina	ina_Zosma38g00010.1	73.636	110	25	2	125	232	309	202	3.96e-09	63.5
lncRNAPiRa.81365.4	Zostera_marina	ina_Zosma504g00010.1	73.881	134	33	2	469	601	35	167	5.04e-13	77.9
lncRNAPiRa.81365.3	Zostera_marina	ina_Zosma504g00010.1	73.881	134	33	2	419	551	35	167	4.63e-13	77.9
lncRNAPiRa.81365.5	Zostera_marina	ina_Zosma504g00010.1	73.282	131	33	2	269	398	38	167	1.44e-11	72.5
lncRNAPiRa.81366.1	Zostera_marina	ina_Zosma504g00010.1	73.684	133	33	2	885	1016	35	166	3.87e-12	76.1
lncRNAPiRa.81366.2	Zostera_marina	ina_Zosma504g00010.1	73.684	133	33	2	847	978	35	166	3.58e-12	76.1
lncRNAPiRa.14845.1	Zostera_marina	ina_Zosma85g00600.1	70.192	208	56	2	22	226	17	221	3.49e-18	93.3
lncRNAPiRa.62298.1	Solanum_tuberosum	iva_LOC_Os01g10400.1	81.667	60	11	0	220	279	145	204	1.4e-07	59.9
lncRNAPiRa.62298.2	Solanum_tuberosum	iva_LOC_Os01g10400.1	81.667	60	11	0	220	279	145	204	1.21e-07	59.9
lncRNAPiRa.34306.1	Solanum_tuberosum	iva_LOC_Os01g34614.1	80.556	144	28	0	384	527	176	319	2.9e-30	134
lncRNAPiRa.34306.2	Solanum_tuberosum	iva_LOC_Os01g34614.1	80.556	144	28	0	360	503	176	319	2.76e-30	134
lncRNAPiRa.74256.1	Solanum_tuberosum	iva_LOC_Os01g72590.1	77.907	86	19	0	503	588	53	138	1.33e-10	70.7
lncRNAPiRa.74256.2	Solanum_tuberosum	iva_LOC_Os01g72590.1	77.907	86	19	0	503	588	53	138	1.31e-10	70.7
lncRNAPiRa.74256.3	Solanum_tuberosum	iva_LOC_Os01g72590.1	77.907	86	19	0	503	588	53	138	9.95e-11	70.7
lncRNAPiRa.81301.1	Solanum_tuberosum	iva_LOC_Os02g33670.1	83.929	56	9	0	158	213	214	159	1.19e-08	61.7
lncRNAPiRa.81301.2	Solanum_tuberosum	iva_LOC_Os02g33670.1	83.929	56	9	0	393	448	214	159	2.65e-08	61.7
lncRNAPiRa.79325.1	Solanum_tuberosum	iva_LOC_Os05g07260.4	67.857	224	70	2	17	239	780	1002	6.32e-12	73.4
lncRNAPiRa.40847.1	Solanum_tuberosum	iva_LOC_Os05g08554.1	82.424	165	29	0	143	307	183	347	2.53e-40	168
lncRNAPiRa.40847.2	Solanum_tuberosum	iva_LOC_Os05g08554.1	82.424	165	29	0	139	303	183	347	2.48e-40	168
lncRNAPiRa.53954.1	Solanum_tuberosum	iva_LOC_Os05g08554.1	82	100	14	3	275	371	249	347	8.83e-17	90.6
lncRNAPiRa.53954.2	Solanum_tuberosum	iva_LOC_Os05g08554.1	82.581	155	27	0	83	237	193	347	1.39e-37	159
lncRNAPiRa.53954.3	Solanum_tuberosum	iva_LOC_Os05g08554.1	82.581	155	27	0	107	261	193	347	1.21e-37	159
lncRNAPiRa.53954.4	Solanum_tuberosum	iva_LOC_Os05g08554.1	82	100	14	3	275	371	249	347	8.7e-17	90.6
lncRNAPiRa.65084.1	Solanum_tuberosum	iva_LOC_Os05g08554.1	77.419	155	35	0	107	261	193	347	6.68e-27	123
lncRNAPiRa.27926.1	Solanum_tuberosum	iva_LOC_Os05g08554.1	82.581	155	27	0	82	236	193	347	9.76e-38	159
lncRNAPiRa.27927.1	Solanum_tuberosum	iva_LOC_Os05g08554.1	81.935	155	28	0	82	236	193	347	2.08e-36	154
lncRNAPiRa.28891.1	Solanum_tuberosum	iva_LOC_Os08g03579.2	93.59	78	5	0	234	311	73	150	1.57e-25	119
lncRNAPiRa.15961.1	Solanum_tuberosum	iva_LOC_Os08g03579.2	93.59	78	5	0	216	293	73	150	1.52e-25	119
lncRNAPiRa.51540.1	Solanum_tuberosum	iva_LOC_Os08g17060.1	78.641	103	22	0	192	294	120	222	1.69e-16	87.8
lncRNAPiRa.51540.2	Solanum_tuberosum	iva_LOC_Os08g17060.1	78.641	103	22	0	165	267	120	222	1.98e-16	87.8
lncRNAPiRa.82146.1	Cucumis_sativus	ivus_Cucsa.068400.2	84.615	78	12	0	516	593	489	566	4.79e-16	87.8
lncRNAPiRa.82146.2	Cucumis_sativus	ivus_Cucsa.068400.2	84.615	78	12	0	255	332	489	566	3.59e-16	87.8
lncRNAPiRa.11106.1	Cucumis_sativus	ivus_Cucsa.083500.1	67.143	210	69	0	296	505	218	427	3.25e-10	68.9
lncRNAPiRa.3025.2	Cucumis_sativus	ivus_Cucsa.089480.1	80.46	87	17	0	266	352	128	42	8.83e-14	81.5
lncRNAPiRa.76479.1	Cucumis_sativus	ivus_Cucsa.099430.1	78.505	107	20	2	149	254	322	218	1.33e-15	84.2
lncRNAPiRa.53443.1	Cucumis_sativus	ivus_Cucsa.105320.2	74.857	175	42	2	346	519	466	639	2.18e-23	111
lncRNAPiRa.83609.4	Cucumis_sativus	ivus_Cucsa.114970.4	84.314	51	8	0	2643	2693	2270	2320	2.61e-06	57.2
lncRNAPiRa.83609.6	Cucumis_sativus	ivus_Cucsa.114970.4	84.314	51	8	0	2505	2555	2270	2320	2.51e-06	57.2
lncRNAPiRa.71747.1	Cucumis_sativus	ivus_Cucsa.150540.1	73.118	93	25	0	650	742	109	17	3.92e-06	56.3
lncRNAPiRa.71747.4	Cucumis_sativus	ivus_Cucsa.150540.1	73.118	93	25	0	2292	2384	109	17	9.07e-06	56.3
lncRNAPiRa.71747.7	Cucumis_sativus	ivus_Cucsa.150540.1	73.118	93	25	0	2203	2295	109	17	8.19e-06	56.3
lncRNAPiRa.71747.10	Cucumis_sativus	ivus_Cucsa.150540.1	73.118	93	25	0	325	417	109	17	3.33e-06	56.3
lncRNAPiRa.15217.2	Cucumis_sativus	ivus_Cucsa.150540.1	73.118	93	25	0	1918	2010	109	17	7.57e-06	56.3
lncRNAPiRa.15217.1	Cucumis_sativus	ivus_Cucsa.150540.1	73.118	93	25	0	404	496	109	17	3.39e-06	56.3
lncRNAPiRa.15217.8	Cucumis_sativus	ivus_Cucsa.150540.1	73.118	93	25	0	2375	2467	109	17	8.72e-06	56.3
lncRNAPiRa.15217.9	Cucumis_sativus	ivus_Cucsa.150540.1	73.118	93	25	0	404	496	109	17	4.34e-06	56.3
lncRNAPiRa.82894.1	Cucumis_sativus	ivus_Cucsa.150540.1	76.087	92	22	0	414	505	109	18	2.19e-10	68
lncRNAPiRa.24197.1	Cucumis_sativus	ivus_Cucsa.174440.1	69.036	197	61	0	90	286	7	203	2.94e-14	81.5
lncRNAPiRa.17646.2	Cucumis_sativus	ivus_Cucsa.174440.1	69.036	197	61	0	103	299	7	203	3.06e-14	81.5
lncRNAPiRa.22186.1	Cucumis_sativus	ivus_Cucsa.174440.1	68.528	197	62	0	92	288	7	203	3.35e-13	77
lncRNAPiRa.65149.1	Cucumis_sativus	ivus_Cucsa.181870.1	76.132	243	58	0	438	680	209	451	3.1e-43	178
lncRNAPiRa.77863.1	Cucumis_sativus	ivus_Cucsa.191000.1	71.569	102	29	0	167	268	64	165	2.79e-06	54.5
lncRNAPiRa.41044.1	Cucumis_sativus	ivus_Cucsa.193410.1	81.579	76	13	1	429	503	287	362	3.07e-11	71.6
lncRNAPiRa.41044.2	Cucumis_sativus	ivus_Cucsa.193410.1	81.579	76	13	1	402	476	287	362	2.98e-11	71.6
lncRNAPiRa.19356.1	Cucumis_sativus	ivus_Cucsa.193410.1	81.579	76	13	1	403	477	287	362	2.76e-11	71.6
lncRNAPiRa.81542.1	Cucumis_sativus	ivus_Cucsa.235570.1	81.356	59	11	0	483	541	106	164	6.12e-07	58.1
lncRNAPiRa.45622.1	Cucumis_sativus	ivus_Cucsa.266750.1	75	252	61	2	73	323	122	372	3.79e-39	164
lncRNAPiRa.45622.2	Cucumis_sativus	ivus_Cucsa.266750.1	75	252	61	2	177	427	122	372	4.53e-39	164
lncRNAPiRa.37811.3	Cucumis_sativus	ivus_Cucsa.298360.1	74.757	206	52	0	9	214	228	433	2.14e-31	138
lncRNAPiRa.15407.1	Cucumis_sativus	ivus_Cucsa.301770.1	69.697	165	48	2	357	520	511	348	2.09e-09	66.2
lncRNAPiRa.60775.1	Cucumis_sativus	ivus_Cucsa.303740.1	72.436	156	43	0	211	366	139	294	2.73e-16	88.7
lncRNAPiRa.60775.2	Cucumis_sativus	ivus_Cucsa.303740.1	72.436	156	43	0	210	365	139	294	2.72e-16	88.7
lncRNAPiRa.30545.1	Cucumis_sativus	ivus_Cucsa.306650.1	75.248	101	25	0	105	205	1	101	8.7e-11	70.7
lncRNAPiRa.74628.1	Cucumis_sativus	ivus_Cucsa.382150.1	75.497	151	37	0	226	376	113	263	9.37e-22	106
lncRNAPiRa.1558.1	Cucumis_sativus	ivus_Cucsa.394830.1	71.552	232	64	2	323	553	91	321	2.67e-24	114
lncRNAPiRa.73775.1	Cucumis_sativus	ivus_Cucsa.394830.1	71.552	232	64	2	323	553	91	321	2.68e-24	114
lncRNAPiRa.59974.1	Setaria_italica	lica_Seita.3G028700.1	80.247	81	16	0	23	103	109	189	2.18e-12	75.2
lncRNAPiRa.59974.2	Setaria_italica	lica_Seita.3G028700.1	77.778	81	16	1	21	99	109	189	1.37e-08	63.5
lncRNAPiRa.55401.1	Setaria_italica	lica_Seita.3G268300.1	81.034	58	11	0	85	142	198	255	1.04e-06	56.3
lncRNAPiRa.41299.1	Setaria_italica	lica_Seita.5G451000.1	84.058	69	11	0	212	280	290	358	1.25e-12	76.1
lncRNAPiRa.41299.2	Setaria_italica	lica_Seita.5G451000.1	84.058	69	11	0	228	296	290	358	1.29e-12	76.1
lncRNAPiRa.51541.3	Setaria_italica	lica_Seita.6G251000.1	86.364	44	6	0	58	101	132	89	2.36e-06	53.6
lncRNAPiRa.52132.1	Setaria_italica	lica_Seita.6G251000.1	86.364	44	6	0	38	81	89	132	1.7e-06	53.6
lncRNAPiRa.15320.1	Setaria_italica	lica_Seita.8G100400.1	75	144	35	1	99	242	79	221	1.43e-18	95.1
lncRNAPiRa.83501.2	Setaria_italica	lica_Seita.8G117300.1	84.615	52	8	0	440	491	104	155	1.46e-07	59
lncRNAPiRa.37912.1	Setaria_italica	lica_Seita.9G050200.1	71.212	198	54	1	540	737	508	702	1.92e-19	99.6
lncRNAPiRa.65590.1	Selaginella_moellendorffii	llendorffii_17708	81.667	60	11	0	777	836	148	89	3.04e-07	59.9
lncRNAPiRa.65590.2	Selaginella_moellendorffii	llendorffii_17708	82.692	52	9	0	2	53	140	89	7.62e-06	54.5
lncRNAPiRa.30499.2	Selaginella_moellendorffii	llendorffii_29398	75	132	33	0	105	236	117	248	7.07e-17	90.6
lncRNAPiRa.30499.1	Selaginella_moellendorffii	llendorffii_29398	74.49	98	25	0	1	98	151	248	2.11e-09	65.3
lncRNAPiRa.51668.1	Selaginella_moellendorffii	llendorffii_7568	72	150	38	4	72	219	407	260	1.01e-10	68
lncRNAPiRa.3486.1	Citrus_clementina	mentina_Ciclev10002991m	76.596	94	22	0	978	1071	227	134	5.23e-11	71.6
lncRNAPiRa.3486.2	Citrus_clementina	mentina_Ciclev10002991m	77.66	94	21	0	1756	1849	227	134	6.49e-12	76.1
lncRNAPiRa.3486.3	Citrus_clementina	mentina_Ciclev10002991m	77.778	90	20	0	1646	1735	223	134	2.15e-11	73.4
lncRNAPiRa.3486.4	Citrus_clementina	mentina_Ciclev10002991m	77.66	94	21	0	1756	1849	227	134	6.74e-12	76.1
lncRNAPiRa.2200.1	Citrus_clementina	mentina_Ciclev10002991m	76.596	94	22	0	231	324	227	134	2.79e-11	71.6
lncRNAPiRa.9197.2	Citrus_clementina	mentina_Ciclev10002991m	77.66	94	21	0	1601	1694	227	134	4.82e-12	76.1
lncRNAPiRa.57549.1	Citrus_clementina	mentina_Ciclev10004084m	65.827	278	87	4	1	274	274	547	4.46e-09	63.5
lncRNAPiRa.21949.1	Citrus_clementina	mentina_Ciclev10006352m	70.339	118	35	0	93	210	1320	1203	6.83e-07	56.3
lncRNAPiRa.38818.1	Citrus_clementina	mentina_Ciclev10006354m	80.745	161	29	2	15	174	76	235	5.24e-33	144
lncRNAPiRa.38818.2	Citrus_clementina	mentina_Ciclev10006354m	80.745	161	29	2	15	174	76	235	4.9e-33	144
lncRNAPiRa.86981.4	Citrus_clementina	mentina_Ciclev10013313m	76.296	135	32	0	355	489	61	195	9.16e-20	100
lncRNAPiRa.86981.5	Citrus_clementina	mentina_Ciclev10013313m	76.296	135	32	0	231	365	61	195	8.28e-20	100
lncRNAPiRa.13296.1	Citrus_clementina	mentina_Ciclev10013313m	77.037	135	31	0	450	584	61	195	3.31e-21	104
lncRNAPiRa.13828.1	Citrus_clementina	mentina_Ciclev10013313m	77.037	135	31	0	450	584	61	195	3.31e-21	104
lncRNAPiRa.59246.1	Citrus_clementina	mentina_Ciclev10013942m	67.797	236	66	6	21	251	328	558	3.31e-10	66.2
lncRNAPiRa.59246.2	Citrus_clementina	mentina_Ciclev10013942m	69.718	142	42	1	21	162	328	468	4.34e-08	59.9
lncRNAPiRa.60285.1	Citrus_clementina	mentina_Ciclev10022998m	74.742	194	49	0	193	386	178	371	5.61e-29	130
lncRNAPiRa.16547.3	Citrus_clementina	mentina_Ciclev10023138m	71.311	122	29	2	13	131	352	234	8.36e-08	59.9
lncRNAPiRa.30471.1	Citrus_clementina	mentina_Ciclev10023138m	73.585	106	28	0	64	169	348	243	3.19e-10	66.2
lncRNAPiRa.27804.1	Citrus_clementina	mentina_Ciclev10023158m	80.556	72	14	0	734	805	333	404	5.18e-10	68
lncRNAPiRa.12517.1	Citrus_clementina	mentina_Ciclev10024440m	80.247	81	16	0	323	403	1	81	1.11e-12	75.2
lncRNAPiRa.86509.1	Citrus_clementina	mentina_Ciclev10029720m	79.592	98	20	0	965	1062	501	404	8.69e-16	87.8
lncRNAPiRa.86509.5	Citrus_clementina	mentina_Ciclev10029720m	79.592	98	20	0	1045	1142	501	404	5.77e-16	87.8
lncRNAPiRa.41212.1	Citrus_clementina	mentina_Ciclev10029803m	83.607	61	7	2	103	161	198	257	6.06e-08	59.9
lncRNAPiRa.4801.1	Citrus_clementina	mentina_Ciclev10029803m	83.607	61	7	2	103	161	198	257	6.06e-08	59.9
lncRNAPiRa.37286.1	Citrus_clementina	mentina_Ciclev10029907m	72	150	36	3	5	151	379	525	3.09e-12	74.3
lncRNAPiRa.37288.1	Citrus_clementina	mentina_Ciclev10029907m	73.913	161	36	3	5	162	379	536	4.46e-18	94.2
lncRNAPiRa.20642.1	Citrus_clementina	mentina_Ciclev10029907m	73.913	161	36	3	5	162	379	536	4.46e-18	94.2
lncRNAPiRa.58582.1	Citrus_clementina	mentina_Ciclev10033162m	79.167	96	20	0	756	851	63	158	7.79e-15	84.2
lncRNAPiRa.85690.1	Citrus_clementina	mentina_Ciclev10033195m	73.118	186	50	0	35	220	144	329	2.03e-23	111
lncRNAPiRa.21133.2	Citrus_clementina	mentina_Ciclev10033558m	69.767	129	39	0	6	134	138	10	2.58e-07	58.1
lncRNAPiRa.77718.1	Musa_acuminata	minata_GSMUA_Achr10T00060_001	79	100	21	0	1	100	195	294	1.48e-15	86.9
lncRNAPiRa.63412.1	Musa_acuminata	minata_GSMUA_Achr10T00060_001	85.714	98	14	0	153	250	86	183	7.66e-25	114
lncRNAPiRa.14658.1	Musa_acuminata	minata_GSMUA_Achr10T09220_001	77.5	120	27	0	512	631	154	273	2.44e-18	96
lncRNAPiRa.14658.2	Musa_acuminata	minata_GSMUA_Achr10T09220_001	77.5	120	27	0	415	534	154	273	2.06e-18	96
lncRNAPiRa.77857.1	Musa_acuminata	minata_GSMUA_Achr10T11110_001	74.129	201	47	2	150	346	129	328	7.48e-27	124
lncRNAPiRa.77857.2	Musa_acuminata	minata_GSMUA_Achr10T11110_001	75.622	201	48	1	150	350	129	328	1.61e-31	139
lncRNAPiRa.13901.1	Musa_acuminata	minata_GSMUA_Achr10T19250_001	70.286	175	52	0	57	231	95	269	9.96e-15	82.4
lncRNAPiRa.8669.1	Musa_acuminata	minata_GSMUA_Achr10T19250_001	70.186	161	48	0	57	217	95	255	1.61e-12	75.2
lncRNAPiRa.77779.1	Musa_acuminata	minata_GSMUA_Achr10T19250_001	72	175	49	0	1	175	95	269	1.3e-18	96
lncRNAPiRa.77779.2	Musa_acuminata	minata_GSMUA_Achr10T19250_001	72	175	49	0	22	196	95	269	1.29e-18	96
lncRNAPiRa.86488.1	Musa_acuminata	minata_GSMUA_Achr10T22120_001	73.729	236	60	2	479	713	32	266	6.47e-32	140
lncRNAPiRa.86488.2	Musa_acuminata	minata_GSMUA_Achr10T22120_001	72.727	220	58	2	457	675	48	266	5.69e-26	120
lncRNAPiRa.26904.1	Musa_acuminata	minata_GSMUA_Achr10T22950_001	69.565	138	42	0	145	282	107	244	2.91e-08	60.8
lncRNAPiRa.81528.1	Musa_acuminata	minata_GSMUA_Achr10T26030_001	67.427	307	98	2	195	500	14	319	1.06e-18	96.9
lncRNAPiRa.42961.1	Musa_acuminata	minata_GSMUA_Achr10T29370_001	73.881	134	35	0	156	289	121	254	2.43e-15	85.1
lncRNAPiRa.42961.2	Musa_acuminata	minata_GSMUA_Achr10T29370_001	73.881	134	35	0	177	310	121	254	2.54e-15	85.1
lncRNAPiRa.42963.1	Musa_acuminata	minata_GSMUA_Achr10T29370_001	73.881	134	35	0	212	345	254	121	1.79e-15	85.1
lncRNAPiRa.69870.1	Musa_acuminata	minata_GSMUA_Achr10T30720_001	81.25	144	27	0	238	381	313	456	2.48e-31	139
lncRNAPiRa.84026.1	Musa_acuminata	minata_GSMUA_Achr10T30750_001	75.829	211	51	0	234	444	72	282	3.37e-35	151
lncRNAPiRa.84026.2	Musa_acuminata	minata_GSMUA_Achr10T30750_001	76.303	211	50	0	84	294	72	282	6.14e-37	156
lncRNAPiRa.84026.3	Musa_acuminata	minata_GSMUA_Achr10T30750_001	76.303	211	50	0	84	294	72	282	8.64e-37	156
lncRNAPiRa.84026.4	Musa_acuminata	minata_GSMUA_Achr10T30750_001	75.829	211	51	0	234	444	72	282	3.88e-35	151
lncRNAPiRa.84026.5	Musa_acuminata	minata_GSMUA_Achr10T30750_001	75.829	211	51	0	234	444	72	282	3.84e-35	151
lncRNAPiRa.84026.7	Musa_acuminata	minata_GSMUA_Achr10T30750_001	76.303	211	50	0	84	294	72	282	6.82e-37	156
lncRNAPiRa.50506.1	Musa_acuminata	minata_GSMUA_Achr11T01940_001	77.869	122	27	0	2	123	208	329	3.12e-19	99.6
lncRNAPiRa.32293.1	Musa_acuminata	minata_GSMUA_Achr11T06080_001	70.222	225	60	4	1	220	222	444	4.35e-18	93.3
lncRNAPiRa.32293.2	Musa_acuminata	minata_GSMUA_Achr11T06080_001	70.222	225	60	4	1	220	222	444	4.35e-18	93.3
lncRNAPiRa.32293.3	Musa_acuminata	minata_GSMUA_Achr11T06080_001	70.186	161	44	3	1	159	286	444	1.92e-09	65.3
lncRNAPiRa.53871.1	Musa_acuminata	minata_GSMUA_Achr11T08230_001	78.388	273	57	2	214	485	130	401	8.93e-56	220
lncRNAPiRa.23654.1	Musa_acuminata	minata_GSMUA_Achr11T11340_001	85.714	56	8	0	10	65	67	122	3.94e-10	66.2
lncRNAPiRa.23654.2	Musa_acuminata	minata_GSMUA_Achr11T11340_001	85.714	56	8	0	10	65	67	122	3.92e-10	66.2
lncRNAPiRa.80050.1	Musa_acuminata	minata_GSMUA_Achr11T11370_001	72.414	290	80	0	284	573	3	292	9.65e-39	163
lncRNAPiRa.80050.2	Musa_acuminata	minata_GSMUA_Achr11T11370_001	72.414	290	80	0	224	513	3	292	9.19e-39	163
lncRNAPiRa.83000.1	Musa_acuminata	minata_GSMUA_Achr11T21400_001	75.152	165	41	0	260	424	191	355	1.51e-23	113
lncRNAPiRa.68237.1	Musa_acuminata	minata_GSMUA_Achr11T26090_001	85.455	55	8	0	333	387	61	7	2.4e-09	64.4
lncRNAPiRa.28058.1	Musa_acuminata	minata_GSMUA_Achr1T00780_001	75.49	204	50	0	322	525	159	362	7.57e-33	143
lncRNAPiRa.28058.2	Musa_acuminata	minata_GSMUA_Achr1T00780_001	76.471	136	32	0	565	700	227	362	2.67e-20	102
lncRNAPiRa.43999.1	Musa_acuminata	minata_GSMUA_Achr1T04960_001	78.857	175	37	0	444	618	180	354	1.45e-34	150
lncRNAPiRa.43999.2	Musa_acuminata	minata_GSMUA_Achr1T04960_001	78.857	175	37	0	571	745	180	354	1.65e-34	150
lncRNAPiRa.75969.1	Musa_acuminata	minata_GSMUA_Achr1T04960_001	78.286	175	38	0	428	602	180	354	1.32e-33	145
lncRNAPiRa.34944.1	Musa_acuminata	minata_GSMUA_Achr1T07350_001	70.183	218	56	2	121	335	32	243	5.65e-20	100
lncRNAPiRa.80608.2	Musa_acuminata	minata_GSMUA_Achr1T07800_001	69.302	215	53	4	2	208	124	333	3.97e-15	85.1
lncRNAPiRa.63977.1	Musa_acuminata	minata_GSMUA_Achr1T15810_001	83.951	162	26	0	172	333	45	206	6.21e-43	176
lncRNAPiRa.75561.1	Musa_acuminata	minata_GSMUA_Achr1T16710_001	75	160	40	0	132	291	1	160	8.7e-23	109
lncRNAPiRa.75561.2	Musa_acuminata	minata_GSMUA_Achr1T16710_001	75	160	40	0	181	340	1	160	9.35e-23	109
lncRNAPiRa.75561.3	Musa_acuminata	minata_GSMUA_Achr1T16710_001	75	160	40	0	234	393	1	160	1.01e-22	109
lncRNAPiRa.1381.1	Musa_acuminata	minata_GSMUA_Achr1T19550_001	74.691	162	38	2	2	162	93	252	5.14e-21	102
lncRNAPiRa.12729.1	Musa_acuminata	minata_GSMUA_Achr1T23330_001	75.325	77	19	0	180	256	158	234	4.15e-06	54.5
lncRNAPiRa.66513.1	Musa_acuminata	minata_GSMUA_Achr2T04990_001	79.779	272	55	0	335	606	93	364	9.14e-63	243
lncRNAPiRa.66513.2	Musa_acuminata	minata_GSMUA_Achr2T04990_001	78.571	196	42	0	384	579	169	364	1.96e-39	165
lncRNAPiRa.4496.1	Musa_acuminata	minata_GSMUA_Achr2T04990_001	83.333	138	23	0	335	472	93	230	8.5e-34	146
lncRNAPiRa.82889.1	Musa_acuminata	minata_GSMUA_Achr2T15570_001	71.795	234	64	2	237	469	1	233	2.57e-25	118
lncRNAPiRa.82889.2	Musa_acuminata	minata_GSMUA_Achr2T15570_001	71.839	174	47	2	227	399	1	173	1.47e-15	86.9
lncRNAPiRa.74596.1	Musa_acuminata	minata_GSMUA_Achr2T15570_001	73.295	176	41	5	308	480	1	173	6.4e-17	89.7
lncRNAPiRa.74596.2	Musa_acuminata	minata_GSMUA_Achr2T15570_001	73.295	176	41	5	249	421	1	173	5.64e-17	89.7
lncRNAPiRa.84378.1	Musa_acuminata	minata_GSMUA_Achr3T04880_001	78.281	221	48	0	233	453	82	302	5.31e-45	183
lncRNAPiRa.34535.1	Musa_acuminata	minata_GSMUA_Achr3T06250_001	78.621	145	31	0	86	230	299	443	4.58e-27	123
lncRNAPiRa.34535.2	Musa_acuminata	minata_GSMUA_Achr3T06250_001	78.621	145	31	0	221	365	299	443	7.48e-27	123
lncRNAPiRa.34535.3	Musa_acuminata	minata_GSMUA_Achr3T06250_001	78.621	145	31	0	204	348	299	443	7.11e-27	123
lncRNAPiRa.70416.1	Musa_acuminata	minata_GSMUA_Achr3T06250_001	81.053	95	18	0	191	285	299	393	2.43e-17	91.5
lncRNAPiRa.46929.1	Musa_acuminata	minata_GSMUA_Achr3T06250_001	82.979	94	16	0	143	236	300	393	5.3e-20	98.7
lncRNAPiRa.80396.1	Musa_acuminata	minata_GSMUA_Achr3T26120_001	67.372	331	84	13	372	690	1	319	7.58e-12	74.3
lncRNAPiRa.80397.1	Musa_acuminata	minata_GSMUA_Achr3T26120_001	67.372	331	84	13	372	690	1	319	7.58e-12	74.3
lncRNAPiRa.19656.1	Musa_acuminata	minata_GSMUA_Achr4T03550_001	71.223	139	36	3	1	137	22	158	3.42e-08	61.7
lncRNAPiRa.3850.1	Musa_acuminata	minata_GSMUA_Achr4T16730_001	87.273	55	7	0	182	236	225	279	8.84e-11	68.9
lncRNAPiRa.13490.1	Musa_acuminata	minata_GSMUA_Achr4T16870_001	81.098	164	31	0	28	191	138	301	2.91e-36	157
lncRNAPiRa.49634.3	Musa_acuminata	minata_GSMUA_Achr4T16870_001	81.529	157	29	0	6	162	145	301	4.1e-36	153
lncRNAPiRa.34371.1	Musa_acuminata	minata_GSMUA_Achr4T18490_001	71.591	264	69	2	166	426	43	303	2.38e-30	135
lncRNAPiRa.47386.1	Musa_acuminata	minata_GSMUA_Achr4T19610_001	75	136	34	0	321	456	153	288	1.17e-17	93.3
lncRNAPiRa.47386.2	Musa_acuminata	minata_GSMUA_Achr4T19610_001	75	136	34	0	242	377	153	288	5.79e-18	93.3
lncRNAPiRa.76452.1	Musa_acuminata	minata_GSMUA_Achr4T20380_001	77.249	189	43	0	614	802	19	207	6.03e-34	148
lncRNAPiRa.60952.1	Musa_acuminata	minata_GSMUA_Achr4T22160_001	81.407	199	37	0	203	401	138	336	1.03e-47	193
lncRNAPiRa.40435.1	Musa_acuminata	minata_GSMUA_Achr4T31450_001	76.471	85	20	0	712	796	97	181	3.98e-09	64.4
lncRNAPiRa.40435.2	Musa_acuminata	minata_GSMUA_Achr4T31450_001	76.471	85	20	0	667	751	97	181	3.75e-09	64.4
lncRNAPiRa.68615.1	Musa_acuminata	minata_GSMUA_Achr4T32340_001	74.51	153	39	0	687	839	1	153	1.03e-19	101
lncRNAPiRa.80157.6	Musa_acuminata	minata_GSMUA_Achr5T00030_001	74.757	103	26	0	6	108	23	125	8.19e-11	69.8
lncRNAPiRa.52000.1	Musa_acuminata	minata_GSMUA_Achr5T04600_001	72.5	200	54	1	1108	1306	19	218	2.37e-22	110
lncRNAPiRa.52000.2	Musa_acuminata	minata_GSMUA_Achr5T04600_001	70.5	200	53	2	924	1117	19	218	5.66e-17	92.4
lncRNAPiRa.40438.1	Musa_acuminata	minata_GSMUA_Achr5T13800_001	71.538	130	33	2	25	152	186	313	9.6e-09	63.5
lncRNAPiRa.79280.1	Musa_acuminata	minata_GSMUA_Achr5T16830_001	80.368	163	31	1	180	341	110	272	4.33e-34	147
lncRNAPiRa.56541.6	Musa_acuminata	minata_GSMUA_Achr5T24800_001	80.645	93	18	0	297	389	52	144	1.68e-16	87.8
lncRNAPiRa.56541.7	Musa_acuminata	minata_GSMUA_Achr5T24800_001	80.645	93	18	0	97	189	52	144	7.91e-17	87.8
lncRNAPiRa.56541.9	Musa_acuminata	minata_GSMUA_Achr5T24800_001	79.71	69	14	0	151	219	52	120	3.44e-09	62.6
lncRNAPiRa.76613.1	Musa_acuminata	minata_GSMUA_Achr6T06100_001	78.125	160	35	0	159	318	97	256	2.84e-29	132
lncRNAPiRa.74969.1	Musa_acuminata	minata_GSMUA_Achr6T07800_001	73.469	147	39	0	169	315	46	192	8.23e-17	90.6
lncRNAPiRa.3824.1	Musa_acuminata	minata_GSMUA_Achr6T14940_001	79.012	81	17	0	115	195	260	340	7.39e-11	70.7
lncRNAPiRa.58853.1	Musa_acuminata	minata_GSMUA_Achr6T15850_001	78.571	98	21	0	71	168	189	286	6.87e-15	83.3
lncRNAPiRa.58853.2	Musa_acuminata	minata_GSMUA_Achr6T15850_001	78.571	98	21	0	61	158	189	286	6.68e-15	83.3
lncRNAPiRa.10940.1	Musa_acuminata	minata_GSMUA_Achr6T15850_001	78.571	112	24	0	182	293	175	286	1.47e-18	95.1
lncRNAPiRa.14428.1	Musa_acuminata	minata_GSMUA_Achr6T15850_001	78.571	112	24	0	24	135	175	286	9.89e-19	95.1
lncRNAPiRa.15631.1	Musa_acuminata	minata_GSMUA_Achr6T15850_001	76.531	98	23	0	227	324	189	286	7.59e-12	74.3
lncRNAPiRa.67352.1	Musa_acuminata	minata_GSMUA_Achr6T15850_001	77.551	98	22	0	111	208	189	286	4.49e-14	78.8
lncRNAPiRa.14676.1	Musa_acuminata	minata_GSMUA_Achr6T15850_001	78.571	112	24	0	75	186	175	286	6.33e-19	95.1
lncRNAPiRa.60910.1	Musa_acuminata	minata_GSMUA_Achr6T16990_001	78.01	191	40	2	274	463	70	259	6.84e-35	149
lncRNAPiRa.52835.1	Musa_acuminata	minata_GSMUA_Achr6T19950_001	92.208	77	6	0	107	183	104	180	6.36e-24	113
lncRNAPiRa.28384.1	Musa_acuminata	minata_GSMUA_Achr7T03900_001	80.702	57	11	0	135	191	59	3	2.08e-06	54.5
lncRNAPiRa.67058.1	Musa_acuminata	minata_GSMUA_Achr7T12270_001	82.456	57	10	0	232	288	186	242	9.95e-08	59
lncRNAPiRa.21276.1	Musa_acuminata	minata_GSMUA_Achr7T12270_001	82.456	57	10	0	335	391	186	242	1.45e-07	59
lncRNAPiRa.21276.2	Musa_acuminata	minata_GSMUA_Achr7T12270_001	82.456	57	10	0	174	230	186	242	1.11e-07	59
lncRNAPiRa.24622.1	Musa_acuminata	minata_GSMUA_Achr7T16400_001	78.74	127	27	0	460	586	72	198	4.65e-22	108
lncRNAPiRa.24622.2	Musa_acuminata	minata_GSMUA_Achr7T16400_001	78.74	127	27	0	457	583	72	198	4.63e-22	108
lncRNAPiRa.57186.1	Musa_acuminata	minata_GSMUA_Achr7T21170_001	81.818	55	10	0	27	81	256	310	1.19e-06	55.4
lncRNAPiRa.41163.1	Musa_acuminata	minata_GSMUA_Achr7T21170_001	85.135	74	10	1	110	183	1	73	1.35e-14	81.5
lncRNAPiRa.77919.1	Musa_acuminata	minata_GSMUA_Achr8T00730_001	76.852	108	25	0	148	255	115	222	8.11e-15	83.3
lncRNAPiRa.77919.2	Musa_acuminata	minata_GSMUA_Achr8T00730_001	76.238	101	24	0	148	248	115	215	6.3e-13	75.2
lncRNAPiRa.47634.1	Musa_acuminata	minata_GSMUA_Achr8T15390_001	77.027	74	17	0	263	336	1	74	3.11e-07	58.1
lncRNAPiRa.47634.2	Musa_acuminata	minata_GSMUA_Achr8T15390_001	77.027	74	17	0	226	299	1	74	7.3e-07	58.1
lncRNAPiRa.69757.1	Musa_acuminata	minata_GSMUA_Achr8T21710_001	71.429	280	80	0	132	411	236	515	1.52e-33	145
lncRNAPiRa.72299.1	Musa_acuminata	minata_GSMUA_Achr8T25840_001	79.31	87	17	1	84	169	222	308	9.65e-12	73.4
lncRNAPiRa.80305.1	Musa_acuminata	minata_GSMUA_Achr9T17540_001	73.684	114	30	0	104	217	204	317	1.7e-11	71.6
lncRNAPiRa.35894.1	Musa_acuminata	minata_GSMUA_Achr9T21840_001	78.333	120	26	0	246	365	252	371	7.38e-20	100
lncRNAPiRa.48168.1	Musa_acuminata	minata_GSMUA_Achr9T22820_001	75	144	36	0	156	299	40	183	1.54e-19	98.7
lncRNAPiRa.78140.1	Musa_acuminata	minata_GSMUA_Achr9T24700_001	70	230	65	2	430	657	167	394	2.56e-19	99.6
lncRNAPiRa.37136.1	Musa_acuminata	minata_GSMUA_Achr9T25340_001	75.248	101	25	0	294	394	60	160	1.13e-10	70.7
lncRNAPiRa.44273.2	Musa_acuminata	minata_GSMUA_Achr9T25800_001	69.136	162	46	2	547	707	1540	1698	2.56e-08	62.6
lncRNAPiRa.11578.1	Musa_acuminata	minata_GSMUA_Achr9T29180_001	73.077	156	38	2	356	509	387	540	3.47e-16	87.8
lncRNAPiRa.11578.2	Musa_acuminata	minata_GSMUA_Achr9T29180_001	73.077	156	38	2	294	447	387	540	3.19e-16	87.8
lncRNAPiRa.5601.1	Musa_acuminata	minata_GSMUA_Achr9T29180_001	73.077	156	38	2	356	509	387	540	3.47e-16	87.8
lncRNAPiRa.5601.2	Musa_acuminata	minata_GSMUA_Achr9T29180_001	73.077	156	38	2	328	481	387	540	3.34e-16	87.8
lncRNAPiRa.20391.1	Musa_acuminata	minata_GSMUA_Achr9T29960_001	78.505	107	23	0	5	111	185	291	7.28e-17	90.6
lncRNAPiRa.22637.1	Musa_acuminata	minata_GSMUA_AchrUn_randomT01540_001	74.194	93	24	0	196	288	12	104	2.31e-08	60.8
lncRNAPiRa.11532.1	Musa_acuminata	minata_GSMUA_AchrUn_randomT01540_001	74.194	93	24	0	229	321	12	104	2.53e-08	60.8
lncRNAPiRa.54452.1	Musa_acuminata	minata_GSMUA_AchrUn_randomT01540_001	75.556	90	22	0	189	278	12	101	1.85e-09	64.4
lncRNAPiRa.15752.2	Musa_acuminata	minata_GSMUA_AchrUn_randomT01880_001	73.684	133	35	0	517	649	23	155	2.59e-14	83.3
lncRNAPiRa.58829.1	Musa_acuminata	minata_GSMUA_AchrUn_randomT01920_001	72.917	144	37	2	219	361	109	251	1.18e-12	77.9
lncRNAPiRa.58829.2	Musa_acuminata	minata_GSMUA_AchrUn_randomT01920_001	72.917	144	37	2	219	361	109	251	7.9e-13	77.9
lncRNAPiRa.81756.1	Musa_acuminata	minata_GSMUA_AchrUn_randomT08150_001	72.432	185	51	0	182	366	97	281	5.62e-21	104
lncRNAPiRa.85935.1	Musa_acuminata	minata_GSMUA_AchrUn_randomT09760_001	75.714	140	33	1	602	741	70	208	7.43e-19	96.9
lncRNAPiRa.85938.1	Musa_acuminata	minata_GSMUA_AchrUn_randomT09760_001	84.127	63	10	0	166	228	70	132	2.44e-11	69.8
lncRNAPiRa.52693.1	Musa_acuminata	minata_GSMUA_AchrUn_randomT09760_001	81.395	86	16	0	4	89	67	152	1.45e-15	84.2
lncRNAPiRa.15811.2	Musa_acuminata	minata_GSMUA_AchrUn_randomT13010_001	75.309	81	20	0	28	108	132	212	1.38e-07	57.2
lncRNAPiRa.57599.1	Musa_acuminata	minata_GSMUA_AchrUn_randomT15690_001	73.179	302	81	0	234	535	167	468	1.22e-43	180
lncRNAPiRa.15779.2	Musa_acuminata	minata_GSMUA_AchrUn_randomT18960_001	81.25	64	12	0	999	1062	1	64	1.87e-08	62.6
lncRNAPiRa.19597.1	Musa_acuminata	minata_GSMUA_AchrUn_randomT18960_001	81.25	64	12	0	1134	1197	1	64	2.1e-08	62.6
lncRNAPiRa.19326.1	Musa_acuminata	minata_GSMUA_AchrUn_randomT18960_001	79.688	64	13	0	1015	1078	1	64	1.43e-06	58.1
lncRNAPiRa.15099.1	Musa_acuminata	minata_GSMUA_AchrUn_randomT18960_001	81.25	64	12	0	999	1062	1	64	2.08e-08	62.6
lncRNAPiRa.15438.1	Musa_acuminata	minata_GSMUA_AchrUn_randomT18960_001	81.25	64	12	0	1028	1091	1	64	2.05e-08	62.6
lncRNAPiRa.13418.1	Musa_acuminata	minata_GSMUA_AchrUn_randomT18960_001	81.25	64	12	0	1131	1194	1	64	2.1e-08	62.6
lncRNAPiRa.15241.1	Musa_acuminata	minata_GSMUA_AchrUn_randomT18960_001	79.688	64	13	0	2111	2174	1	64	2.15e-06	58.1
lncRNAPiRa.9972.1	Gossypium_raimondii	mondii_Gorai.001G076400.2	91.228	57	5	0	157	213	140	196	6.43e-14	81.5
lncRNAPiRa.9972.2	Gossypium_raimondii	mondii_Gorai.001G076400.2	91.228	57	5	0	157	213	140	196	6.14e-14	81.5
lncRNAPiRa.63021.1	Gossypium_raimondii	mondii_Gorai.001G134000.3	71.795	156	44	0	84	239	323	478	4.01e-15	84.2
lncRNAPiRa.74208.3	Gossypium_raimondii	mondii_Gorai.001G233500.2	73.563	174	38	3	1936	2102	214	386	1.62e-19	101
lncRNAPiRa.74208.4	Gossypium_raimondii	mondii_Gorai.001G233500.2	73.958	192	38	4	271	455	200	386	2e-24	114
lncRNAPiRa.6896.1	Gossypium_raimondii	mondii_Gorai.002G032200.1	93.023	43	3	0	214	256	524	566	2.14e-09	65.3
lncRNAPiRa.70999.1	Gossypium_raimondii	mondii_Gorai.002G032200.1	93.023	43	3	0	214	256	524	566	2.2e-09	65.3
lncRNAPiRa.24700.1	Gossypium_raimondii	mondii_Gorai.003G133500.1	68.724	243	60	4	161	395	262	496	7.14e-18	93.3
lncRNAPiRa.42668.1	Gossypium_raimondii	mondii_Gorai.003G133500.1	69.672	244	56	6	92	326	262	496	5.3e-19	96.9
lncRNAPiRa.72290.1	Gossypium_raimondii	mondii_Gorai.004G000200.1	73.381	139	33	2	12	148	1710	1574	7.76e-14	79.7
lncRNAPiRa.44567.1	Gossypium_raimondii	mondii_Gorai.004G122100.1	77.612	67	15	0	149	215	1	67	5.08e-06	54.5
lncRNAPiRa.44567.2	Gossypium_raimondii	mondii_Gorai.004G122100.1	77.612	67	15	0	149	215	1	67	5.11e-06	54.5
lncRNAPiRa.44567.3	Gossypium_raimondii	mondii_Gorai.004G122100.1	77.612	67	15	0	149	215	1	67	9.8e-06	54.5
lncRNAPiRa.44567.4	Gossypium_raimondii	mondii_Gorai.004G122100.1	77.612	67	15	0	149	215	1	67	6.68e-06	54.5
lncRNAPiRa.44567.5	Gossypium_raimondii	mondii_Gorai.004G122100.1	77.612	67	15	0	149	215	1	67	8.87e-06	54.5
lncRNAPiRa.44567.6	Gossypium_raimondii	mondii_Gorai.004G122100.1	77.612	67	15	0	210	276	1	67	9.33e-06	54.5
lncRNAPiRa.44567.7	Gossypium_raimondii	mondii_Gorai.004G122100.1	77.612	67	15	0	210	276	1	67	9.21e-06	54.5
lncRNAPiRa.44567.8	Gossypium_raimondii	mondii_Gorai.004G122100.1	77.612	67	15	0	149	215	1	67	7.93e-06	54.5
lncRNAPiRa.44567.9	Gossypium_raimondii	mondii_Gorai.004G122100.1	77.612	67	15	0	210	276	1	67	8.5e-06	54.5
lncRNAPiRa.86459.1	Gossypium_raimondii	mondii_Gorai.004G141500.1	79.167	72	15	0	232	303	164	235	4.99e-09	63.5
lncRNAPiRa.86460.1	Gossypium_raimondii	mondii_Gorai.004G141500.1	79.167	72	15	0	232	303	164	235	4.99e-09	63.5
lncRNAPiRa.70915.1	Gossypium_raimondii	mondii_Gorai.005G046200.1	72.059	136	38	0	355	490	53	188	2.24e-12	75.2
lncRNAPiRa.39752.1	Gossypium_raimondii	mondii_Gorai.005G107100.2	85.135	74	11	0	424	497	152	225	5.85e-15	85.1
lncRNAPiRa.39752.2	Gossypium_raimondii	mondii_Gorai.005G107100.2	85.135	74	11	0	411	484	152	225	6.03e-15	85.1
lncRNAPiRa.78954.1	Gossypium_raimondii	mondii_Gorai.005G119900.1	75.287	174	43	0	36	209	70	243	6.34e-26	121
lncRNAPiRa.52136.1	Gossypium_raimondii	mondii_Gorai.005G174400.2	70.833	168	48	1	29	195	64	231	6.95e-14	79.7
lncRNAPiRa.84915.1	Gossypium_raimondii	mondii_Gorai.005G230700.1	75.084	297	52	4	352	644	272	550	2.23e-51	205
lncRNAPiRa.63356.1	Gossypium_raimondii	mondii_Gorai.006G108900.1	72.646	223	59	2	1	222	94	315	5.6e-26	121
lncRNAPiRa.63356.2	Gossypium_raimondii	mondii_Gorai.006G108900.1	72.646	223	59	2	1	222	94	315	5.29e-26	121
lncRNAPiRa.20220.1	Gossypium_raimondii	mondii_Gorai.006G193200.1	77.215	79	13	3	155	233	2877	2804	4.07e-06	53.6
lncRNAPiRa.53505.1	Gossypium_raimondii	mondii_Gorai.007G322600.1	84.906	53	8	0	57	109	157	209	2.42e-08	60.8
lncRNAPiRa.53506.1	Gossypium_raimondii	mondii_Gorai.007G322600.1	84.906	53	8	0	117	169	209	157	1.16e-08	60.8
lncRNAPiRa.48187.1	Gossypium_raimondii	mondii_Gorai.008G049900.1	75.214	117	29	0	41	157	718	834	1.53e-14	81.5
lncRNAPiRa.4096.1	Gossypium_raimondii	mondii_Gorai.008G049900.1	70.902	244	66	3	7	247	572	331	8.71e-24	112
lncRNAPiRa.74266.1	Gossypium_raimondii	mondii_Gorai.008G126400.2	72.826	92	25	0	21	112	284	375	3.95e-06	54.5
lncRNAPiRa.22841.1	Gossypium_raimondii	mondii_Gorai.008G196600.1	75.269	93	23	0	270	362	369	461	5.05e-09	65.3
lncRNAPiRa.81589.2	Gossypium_raimondii	mondii_Gorai.008G234300.3	78.289	152	33	0	173	324	308	459	1.45e-27	126
lncRNAPiRa.33277.3	Gossypium_raimondii	mondii_Gorai.008G276800.1	76.404	89	20	1	148	235	184	272	1.17e-08	63.5
lncRNAPiRa.32652.1	Gossypium_raimondii	mondii_Gorai.009G218500.2	78.873	71	11	3	232	299	185	116	9.22e-06	51.8
lncRNAPiRa.60631.1	Gossypium_raimondii	mondii_Gorai.010G111000.2	72.5	120	33	0	1	120	757	876	2.43e-10	68.9
lncRNAPiRa.87206.1	Gossypium_raimondii	mondii_Gorai.010G120500.1	68.023	172	53	2	77	247	211	41	5.95e-07	56.3
lncRNAPiRa.31184.1	Gossypium_raimondii	mondii_Gorai.010G173500.2	76.596	94	22	0	318	411	215	308	2.71e-11	71.6
lncRNAPiRa.72270.2	Gossypium_raimondii	mondii_Gorai.010G173500.2	77.966	118	23	2	411	525	196	313	8.28e-17	90.6
lncRNAPiRa.47236.1	Gossypium_raimondii	mondii_Gorai.010G173500.2	74.194	93	24	0	372	464	216	308	4.72e-08	60.8
lncRNAPiRa.73795.1	Gossypium_raimondii	mondii_Gorai.011G122000.1	77	100	23	0	144	243	263	164	7.66e-13	77.9
lncRNAPiRa.55425.1	Gossypium_raimondii	mondii_Gorai.011G203500.1	97.727	44	1	0	513	556	413	456	1.73e-12	76.1
lncRNAPiRa.61720.1	Gossypium_raimondii	mondii_Gorai.011G216700.1	77.143	70	16	0	1263	1332	309	378	3.79e-06	55.4
lncRNAPiRa.4036.1	Gossypium_raimondii	mondii_Gorai.012G030100.1	82.474	97	17	0	405	501	919	1015	1.39e-19	99.6
lncRNAPiRa.25858.1	Gossypium_raimondii	mondii_Gorai.012G125400.1	79.021	143	30	0	139	281	130	272	5.64e-27	123
lncRNAPiRa.52717.3	Gossypium_raimondii	mondii_Gorai.013G133400.4	69.811	212	64	0	139	350	323	534	2.61e-18	95.1
lncRNAPiRa.1325.1	Gossypium_raimondii	mondii_Gorai.013G144600.1	80	75	15	0	196	270	165	239	2.39e-10	68.9
lncRNAPiRa.14694.1	Gossypium_raimondii	mondii_Gorai.013G234700.1	72.549	102	28	0	322	423	168	269	9.62e-08	59
lncRNAPiRa.53463.1	Gossypium_raimondii	mondii_Gorai.N022500.1	84.286	70	10	1	364	433	183	251	1.04e-11	74.3
lncRNAPiRa.65550.1	Ricinus_communis	munis_28962.m000450	79.487	78	14	2	43	119	227	151	1.58e-08	62.6
lncRNAPiRa.40020.1	Ricinus_communis	munis_29804.m001525	81.333	75	8	3	272	342	113	185	1.84e-09	65.3
lncRNAPiRa.63854.1	Ricinus_communis	munis_29804.m001525	77.632	76	17	0	428	503	110	185	5.27e-08	61.7
lncRNAPiRa.82967.5	Ricinus_communis	munis_29844.m003218	76.829	82	16	2	567	648	195	273	6.18e-07	57.2
lncRNAPiRa.66909.1	Ricinus_communis	munis_29863.m001053	67.593	216	52	2	197	394	90	305	1.22e-14	82.4
lncRNAPiRa.15469.1	Ricinus_communis	munis_29863.m001053	74.866	187	47	0	1	187	94	280	8.3e-28	126
lncRNAPiRa.12453.1	Ricinus_communis	munis_29863.m001053	73.611	216	57	0	2	217	90	305	5.08e-30	133
lncRNAPiRa.17997.1	Ricinus_communis	munis_29863.m001053	77.372	137	31	0	163	299	305	169	1.51e-22	108
lncRNAPiRa.85356.1	Ricinus_communis	munis_30106.m000665	85.938	64	6	2	658	718	42	105	1.42e-10	69.8
lncRNAPiRa.85356.2	Ricinus_communis	munis_30106.m000665	85.938	64	6	2	343	403	42	105	1.05e-10	69.8
lncRNAPiRa.85356.3	Ricinus_communis	munis_30106.m000665	85.938	64	6	2	350	410	42	105	1.05e-10	69.8
lncRNAPiRa.85356.4	Ricinus_communis	munis_30106.m000665	85.938	64	6	2	229	289	42	105	9.09e-11	69.8
lncRNAPiRa.50163.1	Ricinus_communis	munis_30106.m000665	81.25	80	15	0	399	478	26	105	8.42e-13	77.9
lncRNAPiRa.80750.1	Ricinus_communis	munis_30131.m006899	75	100	21	2	26	123	55	152	8.86e-09	63.5
lncRNAPiRa.51896.1	Ricinus_communis	munis_30131.m006917	81.395	86	16	0	337	422	71	156	5.55e-15	84.2
lncRNAPiRa.27882.1	Ricinus_communis	munis_30147.m013742	74.699	83	18	1	348	430	189	268	4.74e-06	54.5
lncRNAPiRa.10494.1	Ricinus_communis	munis_30147.m013742	74.699	83	18	1	348	430	189	268	4.74e-06	54.5
lncRNAPiRa.2954.1	Ricinus_communis	munis_30170.m014272	75.281	89	22	0	308	396	218	130	1.23e-08	62.6
lncRNAPiRa.2954.2	Ricinus_communis	munis_30170.m014272	72.727	110	30	0	624	733	239	130	5.23e-09	64.4
lncRNAPiRa.3350.1	Ricinus_communis	munis_30170.m014272	72.727	110	30	0	636	745	239	130	5.3e-09	64.4
lncRNAPiRa.81498.1	Ricinus_communis	munis_30190.m010793	81.481	54	10	0	246	299	352	405	4.41e-06	53.6
lncRNAPiRa.22371.1	Ricinus_communis	munis_47756.m000014	69.375	160	45	3	98	257	2	157	1.79e-07	59
lncRNAPiRa.64459.2	Medicago_truncatula	ncatula_Medtr0081s0060.1	81.481	54	10	0	20	73	208	261	3.02e-06	53.6
lncRNAPiRa.83448.1	Medicago_truncatula	ncatula_Medtr4g012800.1	78.788	198	42	0	99	296	132	329	9.01e-41	168
lncRNAPiRa.21728.5	Medicago_truncatula	ncatula_Medtr4g032865.1	76	75	15	1	229	300	145	219	6.2e-06	53.6
lncRNAPiRa.21728.6	Medicago_truncatula	ncatula_Medtr4g032865.1	76	75	15	1	353	424	145	219	7.35e-06	53.6
lncRNAPiRa.50585.1	Medicago_truncatula	ncatula_Medtr5g015140.1	79.012	81	17	0	414	494	222	302	9.2e-11	70.7
lncRNAPiRa.2500.1	Medicago_truncatula	ncatula_Medtr5g015140.1	79.012	81	17	0	414	494	222	302	7.93e-11	70.7
lncRNAPiRa.72023.1	Medicago_truncatula	ncatula_Medtr5g045540.1	76.596	94	22	0	362	455	8	101	2.18e-11	71.6
lncRNAPiRa.49725.1	Medicago_truncatula	ncatula_Medtr5g062750.1	73.984	123	30	2	199	320	80	201	4.9e-11	71.6
lncRNAPiRa.66308.1	Medicago_truncatula	ncatula_Medtr5g094600.2	79.365	126	24	2	104	228	426	550	3.61e-21	104
lncRNAPiRa.6072.1	Medicago_truncatula	ncatula_Medtr6g051390.1	75.962	104	25	0	6	109	100	203	9.97e-13	76.1
lncRNAPiRa.74671.1	Medicago_truncatula	ncatula_Medtr7g016710.1	78.481	79	17	0	7	85	113	191	3.97e-10	67.1
lncRNAPiRa.73124.1	Medicago_truncatula	ncatula_Medtr7g035290.1	84.783	46	7	0	179	224	329	374	8.51e-06	52.7
lncRNAPiRa.82912.1	Medicago_truncatula	ncatula_Medtr7g068940.3	74.15	147	38	0	171	317	1	147	2.51e-18	95.1
lncRNAPiRa.59089.1	Medicago_truncatula	ncatula_Medtr7g099200.1	74.39	164	39	1	194	357	427	267	5.5e-22	105
lncRNAPiRa.21766.1	Medicago_truncatula	ncatula_Medtr7g103370.3	81.818	77	13	1	163	238	1295	1371	8.11e-12	73.4
lncRNAPiRa.21766.2	Medicago_truncatula	ncatula_Medtr7g103370.3	81.818	77	13	1	163	238	1295	1371	9.24e-12	73.4
lncRNAPiRa.3290.1	Medicago_truncatula	ncatula_Medtr8g014870.1	78.788	66	14	0	19	84	130	195	1.7e-07	57.2
lncRNAPiRa.3290.2	Medicago_truncatula	ncatula_Medtr8g014870.1	78.788	66	14	0	19	84	130	195	1.57e-07	57.2
lncRNAPiRa.68017.1	Medicago_truncatula	ncatula_Medtr8g022860.1	88.889	63	7	0	464	526	155	93	1.99e-14	83.3
lncRNAPiRa.68017.2	Medicago_truncatula	ncatula_Medtr8g022860.1	88.889	63	7	0	464	526	155	93	3.33e-14	83.3
lncRNAPiRa.68017.3	Medicago_truncatula	ncatula_Medtr8g022860.1	88.889	63	7	0	455	517	155	93	3.31e-14	83.3
lncRNAPiRa.68017.4	Medicago_truncatula	ncatula_Medtr8g022860.1	88.889	63	7	0	455	517	155	93	3.31e-14	83.3
lncRNAPiRa.46088.5	Medicago_truncatula	ncatula_Medtr8g022860.1	87.302	63	8	0	494	556	155	93	1.41e-13	78.8
lncRNAPiRa.46088.1	Medicago_truncatula	ncatula_Medtr8g022860.1	88.889	63	7	0	444	506	155	93	3.23e-14	83.3
lncRNAPiRa.46088.2	Medicago_truncatula	ncatula_Medtr8g022860.1	88.889	63	7	0	444	506	155	93	3.23e-14	83.3
lncRNAPiRa.46088.3	Medicago_truncatula	ncatula_Medtr8g022860.1	88.889	63	7	0	444	506	155	93	3.23e-14	83.3
lncRNAPiRa.46088.4	Medicago_truncatula	ncatula_Medtr8g022860.1	88.889	63	7	0	444	506	155	93	3.23e-14	83.3
lncRNAPiRa.46088.6	Medicago_truncatula	ncatula_Medtr8g022860.1	88.889	63	7	0	444	506	155	93	3.23e-14	83.3
lncRNAPiRa.46088.7	Medicago_truncatula	ncatula_Medtr8g022860.1	88.889	63	7	0	444	506	155	93	3.03e-14	83.3
lncRNAPiRa.1583.2	Medicago_truncatula	ncatula_Medtr8g022860.1	88.889	63	7	0	451	513	155	93	2e-14	83.3
lncRNAPiRa.30757.2	Medicago_truncatula	ncatula_Medtr8g022860.1	87.302	63	8	0	448	510	155	93	4.4e-13	78.8
lncRNAPiRa.30757.3	Medicago_truncatula	ncatula_Medtr8g022860.1	87.302	63	8	0	448	510	155	93	4.28e-13	78.8
lncRNAPiRa.30757.4	Medicago_truncatula	ncatula_Medtr8g022860.1	87.302	63	8	0	448	510	155	93	4.01e-13	78.8
lncRNAPiRa.30757.5	Medicago_truncatula	ncatula_Medtr8g022860.1	87.302	63	8	0	448	510	155	93	3.75e-13	78.8
lncRNAPiRa.3142.2	Medicago_truncatula	ncatula_Medtr8g022860.1	94.737	38	2	0	29	66	91	54	6.45e-08	60.8
lncRNAPiRa.67710.1	Medicago_truncatula	ncatula_Medtr8g022860.1	88.889	63	7	0	4	66	155	93	1.92e-14	83.3
lncRNAPiRa.67710.2	Medicago_truncatula	ncatula_Medtr8g022860.1	88.889	63	7	0	460	522	155	93	2.19e-14	83.3
lncRNAPiRa.56424.2	Medicago_truncatula	ncatula_Medtr8g022860.1	88.71	62	7	0	276	337	155	94	9.63e-14	81.5
lncRNAPiRa.12146.1	Medicago_truncatula	ncatula_Medtr8g022860.1	85.714	63	9	0	307	369	155	93	3.55e-12	74.3
lncRNAPiRa.12146.2	Medicago_truncatula	ncatula_Medtr8g022860.1	87.302	63	8	0	307	369	155	93	1.79e-13	78.8
lncRNAPiRa.37807.1	Medicago_truncatula	ncatula_Medtr8g022860.1	87.302	63	8	0	462	524	155	93	1.27e-13	78.8
lncRNAPiRa.34024.1	Medicago_truncatula	ncatula_Medtr8g022860.1	90.476	63	6	0	82	144	155	93	4.71e-16	87.8
lncRNAPiRa.34204.1	Medicago_truncatula	ncatula_Medtr8g022860.1	88.889	63	7	0	433	495	155	93	1.69e-14	83.3
lncRNAPiRa.25928.2	Medicago_truncatula	ncatula_Medtr8g022860.1	87.302	63	8	0	337	399	155	93	9.51e-14	78.8
lncRNAPiRa.61290.1	Medicago_truncatula	ncatula_Medtr8g022860.1	87.5	64	8	0	198	261	155	92	7.43e-14	80.6
lncRNAPiRa.62956.1	Medicago_truncatula	ncatula_Medtr8g022860.1	88.889	63	7	0	459	521	155	93	1.01e-14	83.3
lncRNAPiRa.55122.1	Medicago_truncatula	ncatula_Medtr8g022860.1	92.105	38	3	0	69	106	91	54	1.6e-06	56.3
lncRNAPiRa.81497.1	Medicago_truncatula	ncatula_Medtr8g083480.1	72.727	99	27	0	200	298	277	375	4.77e-07	58.1
lncRNAPiRa.81499.1	Medicago_truncatula	ncatula_Medtr8g083480.1	74.038	104	27	0	242	345	272	375	9.87e-10	67.1
lncRNAPiRa.71106.1	Medicago_truncatula	ncatula_Medtr8g083480.1	72.727	99	27	0	175	273	277	375	2.56e-07	58.1
lncRNAPiRa.71107.1	Medicago_truncatula	ncatula_Medtr8g083480.1	74.038	104	27	0	233	336	272	375	9.97e-10	67.1
lncRNAPiRa.62676.1	Medicago_truncatula	ncatula_Medtr8g083480.1	78.462	65	14	0	400	464	311	375	1.71e-06	55.4
lncRNAPiRa.62677.1	Medicago_truncatula	ncatula_Medtr8g083480.1	78.462	65	14	0	328	392	311	375	2.76e-06	55.4
lncRNAPiRa.62677.2	Medicago_truncatula	ncatula_Medtr8g083480.1	78.462	65	14	0	65	129	311	375	2.07e-06	55.4
lncRNAPiRa.18102.1	Medicago_truncatula	ncatula_Medtr8g083480.1	72.727	99	27	0	198	296	277	375	3.93e-07	58.1
lncRNAPiRa.45777.1	Medicago_truncatula	ncatula_Medtr8g083480.1	74.038	104	27	0	257	360	272	375	1.03e-09	67.1
lncRNAPiRa.17796.1	Medicago_truncatula	ncatula_Medtr8g083480.1	72.727	99	27	0	165	263	277	375	4.54e-07	58.1
lncRNAPiRa.25024.1	Medicago_truncatula	ncatula_Medtr8g083480.1	80.282	71	14	0	306	376	305	375	8.57e-10	66.2
lncRNAPiRa.28962.1	Medicago_truncatula	ncatula_Medtr8g083480.1	80.303	66	13	0	317	382	311	376	2.66e-08	61.7
lncRNAPiRa.39837.1	Medicago_truncatula	ncatula_Medtr8g083480.1	73.077	104	28	0	149	252	272	375	5.67e-09	62.6
lncRNAPiRa.8575.1	Medicago_truncatula	ncatula_Medtr8g083480.1	80.303	66	13	0	245	310	311	376	2.21e-08	61.7
lncRNAPiRa.25434.1	Medicago_truncatula	ncatula_Medtr8g092425.1	81.132	53	10	0	38	90	249	197	6.51e-06	51.8
lncRNAPiRa.58210.1	Medicago_truncatula	ncatula_Medtr8g106920.1	81.967	61	11	0	167	227	164	104	1.41e-08	61.7
lncRNAPiRa.61750.1	Capsella_grandiflora	ndiflora_Cagra.0086s0002.1	71.028	107	31	0	183	289	249	355	4.9e-06	54.5
lncRNAPiRa.42907.1	Capsella_grandiflora	ndiflora_Cagra.0716s0086.1	83.333	54	9	0	414	467	370	423	4.99e-07	58.1
lncRNAPiRa.74241.1	Capsella_grandiflora	ndiflora_Cagra.19174s0001.1	75	80	20	0	199	278	102	181	2.44e-06	55.4
lncRNAPiRa.74241.3	Capsella_grandiflora	ndiflora_Cagra.19174s0001.1	75	80	20	0	144	223	102	181	2.03e-06	55.4
lncRNAPiRa.72634.1	Capsella_grandiflora	ndiflora_Cagra.2516s0027.1	73.451	113	30	0	285	397	149	261	9.55e-11	69.8
lncRNAPiRa.64772.1	Capsella_grandiflora	ndiflora_Cagra.4894s0026.1	77.519	129	29	0	645	773	115	243	2.47e-20	103
lncRNAPiRa.64772.2	Capsella_grandiflora	ndiflora_Cagra.4894s0026.1	77.519	129	29	0	474	602	115	243	1.68e-20	103
lncRNAPiRa.64772.3	Capsella_grandiflora	ndiflora_Cagra.4894s0026.1	77.519	129	29	0	786	914	115	243	2.26e-20	103
lncRNAPiRa.42271.1	Eucalyptus_grandis	ndis_Eucgr.A01147.1	84	50	8	0	93	142	354	305	9.63e-07	55.4
lncRNAPiRa.37111.1	Eucalyptus_grandis	ndis_Eucgr.B01435.1	77.005	187	43	0	259	445	564	378	4.77e-33	144
lncRNAPiRa.77463.1	Eucalyptus_grandis	ndis_Eucgr.B01870.1	70.492	244	64	2	116	355	97	336	2.29e-24	114
lncRNAPiRa.84807.1	Eucalyptus_grandis	ndis_Eucgr.B02906.1	82.456	57	10	0	1	57	2486	2542	4.08e-08	59
lncRNAPiRa.87001.1	Eucalyptus_grandis	ndis_Eucgr.C02648.1	76.923	78	14	2	2218	2293	336	261	6.13e-06	55.4
lncRNAPiRa.87001.2	Eucalyptus_grandis	ndis_Eucgr.C02648.1	76.923	78	14	2	2075	2150	336	261	5.75e-06	55.4
lncRNAPiRa.11549.1	Eucalyptus_grandis	ndis_Eucgr.C02648.1	81.25	64	12	0	258	321	479	416	1.59e-08	62.6
lncRNAPiRa.65462.1	Eucalyptus_grandis	ndis_Eucgr.C02965.1	72.566	113	28	3	56	167	250	140	1.66e-06	54.5
lncRNAPiRa.35233.1	Eucalyptus_grandis	ndis_Eucgr.C04026.1	77.174	92	19	2	248	338	206	296	7.55e-09	65.3
lncRNAPiRa.14550.1	Eucalyptus_grandis	ndis_Eucgr.D00960.1	75.325	77	19	0	616	692	1065	989	7.11e-06	54.5
lncRNAPiRa.9479.1	Eucalyptus_grandis	ndis_Eucgr.D01867.1	67.727	220	59	6	113	326	30	243	3.03e-08	61.7
lncRNAPiRa.33949.1	Eucalyptus_grandis	ndis_Eucgr.D02570.1	74.809	131	33	0	303	433	91	221	1.83e-16	88.7
lncRNAPiRa.80625.1	Eucalyptus_grandis	ndis_Eucgr.D02614.1	80.556	72	14	0	1	72	370	299	1.42e-10	68
lncRNAPiRa.58458.1	Eucalyptus_grandis	ndis_Eucgr.E00427.3	81.707	82	15	0	124	205	405	486	5.23e-14	81.5
lncRNAPiRa.58458.2	Eucalyptus_grandis	ndis_Eucgr.E00427.3	81.707	82	15	0	102	183	405	486	4.68e-14	81.5
lncRNAPiRa.26665.1	Eucalyptus_grandis	ndis_Eucgr.E02061.1	71.728	191	54	0	10	200	10	200	1.17e-20	102
lncRNAPiRa.5546.1	Eucalyptus_grandis	ndis_Eucgr.E03059.1	75.301	166	41	0	155	320	438	273	2.62e-24	115
lncRNAPiRa.35880.1	Eucalyptus_grandis	ndis_Eucgr.F01092.1	81.395	86	16	0	1	86	105	20	2.76e-15	84.2
lncRNAPiRa.42861.1	Eucalyptus_grandis	ndis_Eucgr.F01227.1	82.812	64	11	0	45	108	561	498	2.7e-10	67.1
lncRNAPiRa.24628.1	Eucalyptus_grandis	ndis_Eucgr.F02005.1	76	75	18	0	475	549	806	732	2.91e-06	55.4
lncRNAPiRa.24628.2	Eucalyptus_grandis	ndis_Eucgr.F02005.1	76	75	18	0	248	322	806	732	6.46e-06	55.4
lncRNAPiRa.85404.1	Eucalyptus_grandis	ndis_Eucgr.F02668.1	77.143	175	38	1	459	633	1070	898	7.28e-30	133
lncRNAPiRa.41448.1	Eucalyptus_grandis	ndis_Eucgr.F04273.1	71.429	98	28	0	117	214	187	284	7.02e-06	51.8
lncRNAPiRa.26511.2	Eucalyptus_grandis	ndis_Eucgr.H00414.1	73.288	146	39	0	88	233	675	530	2.88e-16	88.7
lncRNAPiRa.25815.1	Eucalyptus_grandis	ndis_Eucgr.H02322.2	81.818	66	12	0	144	209	270	335	1.91e-09	66.2
lncRNAPiRa.28287.1	Eucalyptus_grandis	ndis_Eucgr.H02552.1	84.615	78	12	0	164	241	84	7	1.82e-16	87.8
lncRNAPiRa.28287.2	Eucalyptus_grandis	ndis_Eucgr.H02552.1	84.615	78	12	0	164	241	84	7	1.39e-16	87.8
lncRNAPiRa.37136.2	Eucalyptus_grandis	ndis_Eucgr.H03486.1	75.758	99	22	1	312	410	796	700	2.33e-10	68.9
lncRNAPiRa.81494.1	Eucalyptus_grandis	ndis_Eucgr.H03686.1	86.301	73	10	0	539	611	104	176	6.77e-16	87.8
lncRNAPiRa.81494.2	Eucalyptus_grandis	ndis_Eucgr.H03686.1	86.111	72	10	0	532	603	105	176	2.31e-15	86
lncRNAPiRa.45165.1	Eucalyptus_grandis	ndis_Eucgr.H03686.1	87.838	74	9	0	292	365	104	177	7.92e-18	94.2
lncRNAPiRa.45165.2	Eucalyptus_grandis	ndis_Eucgr.H03686.1	88	75	9	0	91	165	103	177	1.56e-18	96
lncRNAPiRa.20757.7	Eucalyptus_grandis	ndis_Eucgr.H03919.1	70	160	48	0	1276	1435	719	560	1.53e-11	73.4
lncRNAPiRa.67565.1	Eucalyptus_grandis	ndis_Eucgr.H03919.1	69.375	160	49	0	73	232	719	560	2.06e-10	68.9
lncRNAPiRa.67566.1	Eucalyptus_grandis	ndis_Eucgr.H03919.1	69.375	160	49	0	3	162	560	719	8.71e-11	68.9
lncRNAPiRa.47534.1	Eucalyptus_grandis	ndis_Eucgr.H04081.1	92.308	52	3	1	551	602	648	698	9.05e-12	73.4
lncRNAPiRa.52519.1	Eucalyptus_grandis	ndis_Eucgr.H04119.1	69.655	145	44	0	1	145	1345	1201	1.71e-09	64.4
lncRNAPiRa.52519.2	Eucalyptus_grandis	ndis_Eucgr.H04119.1	71.053	152	44	0	2	153	1352	1201	2.77e-13	77
lncRNAPiRa.2438.1	Eucalyptus_grandis	ndis_Eucgr.I01981.1	73.585	106	22	2	793	895	103	1	1.55e-08	62.6
lncRNAPiRa.51315.1	Eucalyptus_grandis	ndis_Eucgr.K00393.1	77.333	75	17	0	179	253	97	171	8.1e-08	59.9
lncRNAPiRa.81811.1	Eucalyptus_grandis	ndis_Eucgr.K03378.1	74.107	112	26	1	263	374	134	242	1.09e-10	70.7
lncRNAPiRa.81814.1	Eucalyptus_grandis	ndis_Eucgr.K03378.1	74.107	112	26	1	254	365	134	242	2.03e-10	70.7
lncRNAPiRa.81814.2	Eucalyptus_grandis	ndis_Eucgr.K03378.1	74.107	112	26	1	227	338	134	242	1.87e-10	70.7
lncRNAPiRa.81814.3	Eucalyptus_grandis	ndis_Eucgr.K03378.1	74.107	112	26	1	118	229	134	242	1.45e-10	70.7
lncRNAPiRa.61943.1	Eucalyptus_grandis	ndis_Eucgr.L03701.1	78.313	83	18	0	354	436	155	237	5.39e-11	69.8
lncRNAPiRa.46318.1	Sorghum_bicolor	olor_Sobic.003G357166.1	72.558	215	42	6	154	355	8	218	3.42e-23	111
lncRNAPiRa.23240.1	Sorghum_bicolor	olor_Sobic.004G065700.1	76.744	86	17	3	512	594	113	28	4.48e-06	55.4
lncRNAPiRa.34310.1	Sorghum_bicolor	olor_Sobic.004G068000.1	77.465	71	15	1	457	526	60	130	9.21e-06	53.6
lncRNAPiRa.34310.2	Sorghum_bicolor	olor_Sobic.004G068000.1	77.465	71	15	1	484	553	60	130	9.15e-06	53.6
lncRNAPiRa.50459.1	Sorghum_bicolor	olor_Sobic.004G167400.1	70.925	227	60	2	341	567	195	415	1.67e-22	109
lncRNAPiRa.50459.2	Sorghum_bicolor	olor_Sobic.004G167400.1	70.925	227	60	2	333	559	195	415	1.66e-22	109
lncRNAPiRa.12126.1	Sorghum_bicolor	olor_Sobic.004G211501.2	73.737	99	26	0	16	114	1674	1772	7.27e-09	62.6
lncRNAPiRa.21442.1	Sorghum_bicolor	olor_Sobic.004G211501.2	73.737	99	26	0	16	114	1674	1772	4.87e-09	62.6
lncRNAPiRa.50436.1	Sorghum_bicolor	olor_Sobic.004G211501.2	73.737	99	26	0	16	114	1674	1772	4.87e-09	62.6
lncRNAPiRa.18972.1	Sorghum_bicolor	olor_Sobic.004G211501.2	73.737	99	26	0	16	114	1674	1772	7.27e-09	62.6
lncRNAPiRa.85190.1	Sorghum_bicolor	olor_Sobic.008G007600.1	82.192	73	12	1	566	638	190	261	7.92e-11	70.7
lncRNAPiRa.85190.2	Sorghum_bicolor	olor_Sobic.008G007600.1	82.192	73	12	1	586	658	190	261	8.16e-11	70.7
lncRNAPiRa.85190.3	Sorghum_bicolor	olor_Sobic.008G007600.1	82.192	73	12	1	402	474	190	261	5.97e-11	70.7
lncRNAPiRa.85190.4	Sorghum_bicolor	olor_Sobic.008G007600.1	82.192	73	12	1	699	771	190	261	9.49e-11	70.7
lncRNAPiRa.70768.1	Sorghum_bicolor	olor_Sobic.009G081400.1	76.667	150	32	1	185	331	366	515	1.62e-23	112
lncRNAPiRa.36778.1	Sorghum_bicolor	olor_Sobic.009G081400.1	78	150	30	1	145	291	366	515	2.22e-26	121
lncRNAPiRa.78530.1	Solanum_lycopersicum	opersicum_Solyc01g058060.1.1	74.847	163	39	2	251	413	43	203	9.76e-21	103
lncRNAPiRa.8405.2	Solanum_lycopersicum	opersicum_Solyc01g087580.2.1	76.768	99	23	0	87	185	28	126	7.89e-13	76.1
lncRNAPiRa.66388.1	Solanum_lycopersicum	opersicum_Solyc01g087580.2.1	77.778	99	22	0	210	308	28	126	4.04e-14	80.6
lncRNAPiRa.66388.2	Solanum_lycopersicum	opersicum_Solyc01g087580.2.1	77.778	99	22	0	210	308	28	126	3.62e-14	80.6
lncRNAPiRa.69329.2	Solanum_lycopersicum	opersicum_Solyc01g087580.2.1	76.768	99	23	0	90	188	28	126	1.35e-12	76.1
lncRNAPiRa.49135.1	Solanum_lycopersicum	opersicum_Solyc01g090160.2.1	78.667	75	16	0	49	123	257	183	9.95e-10	64.4
lncRNAPiRa.85220.1	Solanum_lycopersicum	opersicum_Solyc01g094470.2.1	74.675	154	35	2	179	330	152	303	7.2e-19	97.8
lncRNAPiRa.61420.1	Solanum_lycopersicum	opersicum_Solyc01g108870.2.1	67.63	173	56	0	129	301	64	236	3.64e-08	60.8
lncRNAPiRa.29132.1	Solanum_lycopersicum	opersicum_Solyc01g109670.2.1	75	84	21	0	175	258	40	123	5.91e-07	58.1
lncRNAPiRa.60630.1	Solanum_lycopersicum	opersicum_Solyc01g109670.2.1	76.19	84	20	0	264	347	40	123	3.82e-08	62.6
lncRNAPiRa.60630.2	Solanum_lycopersicum	opersicum_Solyc01g109670.2.1	76.19	84	20	0	76	159	40	123	3.42e-08	62.6
lncRNAPiRa.53574.1	Solanum_lycopersicum	opersicum_Solyc01g109670.2.1	76.19	84	20	0	261	344	40	123	3.81e-08	62.6
lncRNAPiRa.23826.1	Solanum_lycopersicum	opersicum_Solyc01g109670.2.1	75	84	21	0	154	237	40	123	2.87e-07	58.1
lncRNAPiRa.34098.1	Solanum_lycopersicum	opersicum_Solyc02g067580.2.1	72.549	255	67	1	155	409	160	411	4.36e-33	143
lncRNAPiRa.28280.1	Solanum_lycopersicum	opersicum_Solyc02g081060.2.1	75.556	90	22	0	183	272	1	90	5.29e-09	64.4
lncRNAPiRa.44690.1	Solanum_lycopersicum	opersicum_Solyc02g092650.2.1	75.652	115	28	0	103	217	118	232	1e-14	82.4
lncRNAPiRa.84986.1	Solanum_lycopersicum	opersicum_Solyc02g092650.2.1	77.391	115	26	0	329	443	118	232	3.47e-17	91.5
lncRNAPiRa.76539.1	Solanum_lycopersicum	opersicum_Solyc03g007930.2.1	88.095	42	5	0	522	563	581	540	5.02e-06	54.5
lncRNAPiRa.76539.2	Solanum_lycopersicum	opersicum_Solyc03g007930.2.1	88.095	42	5	0	368	409	581	540	3.59e-06	54.5
lncRNAPiRa.55697.1	Solanum_lycopersicum	opersicum_Solyc03g123970.1.1	85.106	47	7	0	187	233	300	346	5.93e-06	54.5
lncRNAPiRa.17772.1	Solanum_lycopersicum	opersicum_Solyc04g058130.2.1	80.412	97	19	0	273	369	290	386	1e-16	90.6
lncRNAPiRa.48415.1	Solanum_lycopersicum	opersicum_Solyc04g058130.2.1	80.412	97	19	0	273	369	290	386	1e-16	90.6
lncRNAPiRa.72849.1	Solanum_lycopersicum	opersicum_Solyc06g048980.1.1	66.238	311	81	4	849	1159	3	289	5.29e-17	92.4
lncRNAPiRa.72849.2	Solanum_lycopersicum	opersicum_Solyc06g048980.1.1	66.238	311	81	4	1062	1372	3	289	6.05e-17	92.4
lncRNAPiRa.72849.3	Solanum_lycopersicum	opersicum_Solyc06g048980.1.1	66.238	311	81	4	959	1269	3	289	5.68e-17	92.4
lncRNAPiRa.72849.5	Solanum_lycopersicum	opersicum_Solyc06g048980.1.1	66.238	311	81	4	958	1268	3	289	5.52e-17	92.4
lncRNAPiRa.71982.1	Solanum_lycopersicum	opersicum_Solyc06g048980.1.1	72.491	269	56	4	615	883	39	289	5.53e-35	150
lncRNAPiRa.60392.2	Solanum_lycopersicum	opersicum_Solyc08g041960.1.1	74.286	105	17	5	1700	1801	44	141	6.28e-06	55.4
lncRNAPiRa.74875.1	Solanum_lycopersicum	opersicum_Solyc10g050960.1.1	83.019	53	9	0	44	96	242	294	2.28e-06	56.3
lncRNAPiRa.14105.1	Solanum_lycopersicum	opersicum_Solyc11g066470.1.1	74.737	95	24	0	313	407	2	96	4.01e-09	64.4
lncRNAPiRa.7441.1	Solanum_lycopersicum	opersicum_Solyc11g066470.1.1	74.737	95	24	0	340	434	2	96	4.15e-09	64.4
lncRNAPiRa.14368.1	Solanum_lycopersicum	opersicum_Solyc11g066470.1.1	74.737	95	24	0	313	407	2	96	4.01e-09	64.4
lncRNAPiRa.70756.2	Eutrema_salsugineum	sugineum_Thhalv10000607m	74.157	89	23	0	5	93	212	300	1.99e-07	58.1
lncRNAPiRa.70757.1	Eutrema_salsugineum	sugineum_Thhalv10000607m	73.256	86	23	0	190	275	300	215	8.03e-06	52.7
lncRNAPiRa.28017.1	Eutrema_salsugineum	sugineum_Thhalv10002175m	73.973	146	38	0	531	676	199	344	1.35e-17	93.3
lncRNAPiRa.42511.1	Eutrema_salsugineum	sugineum_Thhalv10002175m	73.973	146	38	0	86	231	199	344	6.79e-18	93.3
lncRNAPiRa.63859.1	Eutrema_salsugineum	sugineum_Thhalv10009252m	83.333	60	9	1	414	472	240	181	6.16e-08	60.8
lncRNAPiRa.84824.1	Eutrema_salsugineum	sugineum_Thhalv10010963m	71.111	180	44	4	35	213	1	173	1.59e-14	80.6
lncRNAPiRa.36637.1	Eutrema_salsugineum	sugineum_Thhalv10015135m	76.73	159	32	3	72	226	314	157	1.32e-22	112
lncRNAPiRa.43190.1	Brachypodium_distachyon	tachyon_Bradi1g33535.1	76.471	85	20	0	1412	1496	284	200	1.11e-08	64.4
lncRNAPiRa.43190.2	Brachypodium_distachyon	tachyon_Bradi1g33535.1	77.011	87	20	0	1049	1135	286	200	5.43e-10	68
lncRNAPiRa.81997.1	Brachypodium_distachyon	tachyon_Bradi2g11331.2	72.222	144	38	2	71	213	177	319	5.34e-12	73.4
lncRNAPiRa.43074.1	Brachypodium_distachyon	tachyon_Bradi3g54582.1	75.701	107	26	0	7	113	7	113	6.8e-13	77
lncRNAPiRa.43074.2	Brachypodium_distachyon	tachyon_Bradi3g54582.1	75.701	107	26	0	7	113	7	113	6.46e-13	77
lncRNAPiRa.71938.1	Brachypodium_distachyon	tachyon_Bradi4g01270.2	88.372	43	5	0	706	748	194	236	2.82e-06	56.3
lncRNAPiRa.15231.1	Brachypodium_distachyon	tachyon_Bradi4g12240.1	77.934	213	46	1	243	454	176	388	1.52e-40	169
lncRNAPiRa.15231.2	Brachypodium_distachyon	tachyon_Bradi4g12240.1	77.934	213	46	1	243	454	176	388	1.32e-40	169
lncRNAPiRa.84546.1	Brachypodium_distachyon	tachyon_Bradi4g12240.1	77.934	213	46	1	226	437	176	388	1.17e-40	169
lncRNAPiRa.71084.1	Brachypodium_distachyon	tachyon_Bradi5g17716.7	80.952	63	7	2	87	147	174	115	3.39e-06	56.3
lncRNAPiRa.61651.1	Linum_usitatissimum	tatissimum_Lus10010460	86.957	69	9	0	285	353	172	240	3.03e-15	85.1
lncRNAPiRa.61651.2	Linum_usitatissimum	tatissimum_Lus10010460	86.957	69	9	0	303	371	172	240	3.13e-15	85.1
lncRNAPiRa.61651.3	Linum_usitatissimum	tatissimum_Lus10010460	86.957	69	9	0	300	368	172	240	3.11e-15	85.1
lncRNAPiRa.61651.4	Linum_usitatissimum	tatissimum_Lus10010460	86.957	69	9	0	603	671	172	240	4.75e-15	85.1
lncRNAPiRa.61651.5	Linum_usitatissimum	tatissimum_Lus10010460	86.957	69	9	0	581	649	172	240	3.74e-15	85.1
lncRNAPiRa.61651.6	Linum_usitatissimum	tatissimum_Lus10010460	86.957	69	9	0	303	371	172	240	3.38e-15	85.1
lncRNAPiRa.61651.7	Linum_usitatissimum	tatissimum_Lus10010460	86.957	69	9	0	300	368	172	240	3.36e-15	85.1
lncRNAPiRa.29353.1	Linum_usitatissimum	tatissimum_Lus10010460	89.855	69	7	0	365	433	172	240	5.37e-18	94.2
lncRNAPiRa.83735.1	Linum_usitatissimum	tatissimum_Lus10019154	72.289	166	46	0	33	198	56	221	6.34e-18	93.3
lncRNAPiRa.49295.1	Linum_usitatissimum	tatissimum_Lus10020121	80	65	13	0	1306	1370	91	155	6.92e-07	59.9
lncRNAPiRa.49295.2	Linum_usitatissimum	tatissimum_Lus10020121	80	65	13	0	1306	1370	91	155	6.73e-07	59.9
lncRNAPiRa.49295.3	Linum_usitatissimum	tatissimum_Lus10020121	80	65	13	0	1190	1254	91	155	6.36e-07	59.9
lncRNAPiRa.21260.1	Linum_usitatissimum	tatissimum_Lus10020121	80	65	13	0	1154	1218	91	155	3.13e-07	59.9
lncRNAPiRa.17304.1	Linum_usitatissimum	tatissimum_Lus10020121	80	65	13	0	754	818	91	155	2.84e-07	59.9
lncRNAPiRa.19267.1	Linum_usitatissimum	tatissimum_Lus10020121	80	65	13	0	777	841	91	155	2.56e-07	59.9
lncRNAPiRa.11504.2	Linum_usitatissimum	tatissimum_Lus10020604	77.011	87	18	2	818	903	136	221	5.65e-08	60.8
lncRNAPiRa.82998.1	Linum_usitatissimum	tatissimum_Lus10025458	70.26	269	80	0	150	418	1	269	1.53e-27	125
lncRNAPiRa.82998.2	Linum_usitatissimum	tatissimum_Lus10025458	70.26	269	80	0	150	418	1	269	1.41e-27	125
lncRNAPiRa.82998.3	Linum_usitatissimum	tatissimum_Lus10025458	70.26	269	80	0	150	418	1	269	1.37e-27	125
lncRNAPiRa.68157.1	Linum_usitatissimum	tatissimum_Lus10028155	70.681	191	54	2	23	212	42	231	8.74e-16	86
lncRNAPiRa.33641.2	Linum_usitatissimum	tatissimum_Lus10028920	75	80	20	0	377	456	44	123	2.06e-06	55.4
lncRNAPiRa.66339.1	Linum_usitatissimum	tatissimum_Lus10029450	77.604	192	41	1	30	221	201	12	2.44e-35	150
lncRNAPiRa.66340.1	Linum_usitatissimum	tatissimum_Lus10029450	76.796	181	42	0	53	233	192	12	1.15e-31	138
lncRNAPiRa.69604.1	Linum_usitatissimum	tatissimum_Lus10029450	78.488	172	37	0	125	296	186	15	3.49e-33	144
lncRNAPiRa.69604.2	Linum_usitatissimum	tatissimum_Lus10029450	79.07	172	36	0	2	173	186	15	5.77e-35	149
lncRNAPiRa.69604.4	Linum_usitatissimum	tatissimum_Lus10029450	78.488	172	37	0	44	215	186	15	2.47e-33	144
lncRNAPiRa.69604.3	Linum_usitatissimum	tatissimum_Lus10029450	79.07	172	36	0	125	296	186	15	7.07e-35	149
lncRNAPiRa.69604.5	Linum_usitatissimum	tatissimum_Lus10029450	78.488	172	37	0	125	296	186	15	3.12e-33	144
lncRNAPiRa.69605.1	Linum_usitatissimum	tatissimum_Lus10029450	79.545	176	36	0	106	281	186	11	6.37e-37	156
lncRNAPiRa.56675.1	Linum_usitatissimum	tatissimum_Lus10029450	75	168	42	0	153	320	186	19	1.67e-24	114
lncRNAPiRa.56675.2	Linum_usitatissimum	tatissimum_Lus10029450	75	168	42	0	153	320	186	19	1.41e-24	114
lncRNAPiRa.27837.1	Linum_usitatissimum	tatissimum_Lus10032946	80	60	12	0	159	218	1	60	3.62e-06	55.4
lncRNAPiRa.27837.2	Linum_usitatissimum	tatissimum_Lus10032946	80	60	12	0	134	193	1	60	3.46e-06	55.4
lncRNAPiRa.27837.3	Linum_usitatissimum	tatissimum_Lus10032946	80	60	12	0	134	193	1	60	3.35e-06	55.4
lncRNAPiRa.27837.4	Linum_usitatissimum	tatissimum_Lus10032946	80	60	12	0	132	191	1	60	3.49e-06	55.4
lncRNAPiRa.18889.1	Linum_usitatissimum	tatissimum_Lus10032946	80	60	12	0	134	193	1	60	8.94e-07	55.4
lncRNAPiRa.26760.1	Linum_usitatissimum	tatissimum_Lus10034006	71.528	144	39	2	239	381	79	221	2.6e-10	68.9
lncRNAPiRa.73958.1	Linum_usitatissimum	tatissimum_Lus10034731	82.292	192	34	0	154	345	1	192	3.46e-48	194
lncRNAPiRa.2400.1	Linum_usitatissimum	tatissimum_Lus10036040	81.579	76	14	0	129	204	160	235	5.19e-13	75.2
lncRNAPiRa.85918.1	Linum_usitatissimum	tatissimum_Lus10038358	77.536	138	28	1	328	465	349	215	2.09e-22	108
lncRNAPiRa.67247.1	Linum_usitatissimum	tatissimum_Lus10038358	68.707	147	42	2	210	356	335	193	3.43e-06	53.6
lncRNAPiRa.85633.1	Mimulus_guttatus	tatus_Migut.A00964.1	79.07	172	35	1	205	376	275	445	1.58e-33	145
lncRNAPiRa.5297.1	Mimulus_guttatus	tatus_Migut.A01237.1	93.333	120	8	0	82	201	256	137	5.3e-45	181
lncRNAPiRa.32960.1	Mimulus_guttatus	tatus_Migut.A01245.1	85.013	754	108	4	6	758	116	865	0	838
lncRNAPiRa.32960.2	Mimulus_guttatus	tatus_Migut.A01245.1	86.266	466	61	2	1	465	158	621	2.54e-154	546
lncRNAPiRa.32312.1	Mimulus_guttatus	tatus_Migut.A01245.1	86.006	636	86	2	202	836	1	634	0	740
lncRNAPiRa.32312.2	Mimulus_guttatus	tatus_Migut.A01245.1	85.22	636	90	3	202	835	1	634	0	714
lncRNAPiRa.35711.1	Mimulus_guttatus	tatus_Migut.A01245.1	80.565	283	52	2	2	283	16	296	1.07e-67	257
lncRNAPiRa.39791.3	Mimulus_guttatus	tatus_Migut.A01245.1	84.971	519	75	2	1	518	18	534	7.95e-164	579
lncRNAPiRa.24245.1	Mimulus_guttatus	tatus_Migut.D01370.1	76.042	96	18	4	173	267	600	509	2.21e-07	57.2
lncRNAPiRa.56827.2	Mimulus_guttatus	tatus_Migut.D01443.1	67.49	243	65	5	338	573	13	248	6.56e-12	73.4
lncRNAPiRa.85281.1	Mimulus_guttatus	tatus_Migut.D02491.1	80.556	72	14	0	182	253	289	360	1.9e-10	68
lncRNAPiRa.85281.2	Mimulus_guttatus	tatus_Migut.D02491.1	80.556	72	14	0	393	464	289	360	2.78e-10	68
lncRNAPiRa.85281.3	Mimulus_guttatus	tatus_Migut.D02491.1	80.556	72	14	0	181	252	289	360	1.9e-10	68
lncRNAPiRa.85281.4	Mimulus_guttatus	tatus_Migut.D02491.1	80.556	72	14	0	367	438	289	360	2.69e-10	68
lncRNAPiRa.85281.5	Mimulus_guttatus	tatus_Migut.D02491.1	80.556	72	14	0	247	318	289	360	2.18e-10	68
lncRNAPiRa.2967.1	Mimulus_guttatus	tatus_Migut.D02491.1	80.556	72	14	0	367	438	289	360	2.23e-10	68
lncRNAPiRa.2967.2	Mimulus_guttatus	tatus_Migut.D02491.1	80.556	72	14	0	181	252	289	360	1.45e-10	68
lncRNAPiRa.51439.1	Mimulus_guttatus	tatus_Migut.G01033.1	73.626	91	24	0	195	285	3	93	1.98e-07	57.2
lncRNAPiRa.80291.1	Mimulus_guttatus	tatus_Migut.H01163.1	69.286	140	42	1	240	379	140	2	2.2e-06	56.3
lncRNAPiRa.80291.2	Mimulus_guttatus	tatus_Migut.H01163.1	69.286	140	42	1	240	379	140	2	2.2e-06	56.3
lncRNAPiRa.80291.3	Mimulus_guttatus	tatus_Migut.H01163.1	69.286	140	42	1	243	382	140	2	2.2e-06	56.3
lncRNAPiRa.80291.4	Mimulus_guttatus	tatus_Migut.H01163.1	69.343	137	41	1	242	378	140	5	2.35e-06	55.4
lncRNAPiRa.34442.1	Mimulus_guttatus	tatus_Migut.H01752.1	82.812	128	19	1	509	636	115	239	5.87e-29	131
lncRNAPiRa.70898.1	Mimulus_guttatus	tatus_Migut.I01040.1	74.026	154	29	4	178	323	148	298	3.79e-17	90.6
lncRNAPiRa.25968.1	Mimulus_guttatus	tatus_Migut.J00751.1	80	65	13	0	116	180	124	188	1.28e-07	59.9
lncRNAPiRa.25968.2	Mimulus_guttatus	tatus_Migut.J00751.1	80	65	13	0	115	179	124	188	1.17e-07	59.9
lncRNAPiRa.80185.1	Mimulus_guttatus	tatus_Migut.L01494.1	74.879	207	52	0	120	326	191	397	4.6e-32	140
lncRNAPiRa.27458.1	Mimulus_guttatus	tatus_Migut.L01494.1	67.757	214	69	0	218	431	159	372	2.3e-12	76.1
lncRNAPiRa.6204.2	Mimulus_guttatus	tatus_Migut.M00895.1	83.333	54	9	0	211	264	309	362	5.21e-07	58.1
lncRNAPiRa.21199.3	Mimulus_guttatus	tatus_Migut.M00965.1	72.269	119	33	0	325	443	136	18	2.19e-09	67.1
lncRNAPiRa.33368.1	Mimulus_guttatus	tatus_Migut.M01742.1	66.138	378	95	8	56	409	73	441	2.01e-19	99.6
lncRNAPiRa.74208.2	Mimulus_guttatus	tatus_Migut.N00389.1	73.743	179	30	6	204	372	151	322	3.95e-20	100
lncRNAPiRa.13433.1	Mimulus_guttatus	tatus_Migut.N01188.1	68.707	147	46	0	90	236	77	223	9.06e-08	59
lncRNAPiRa.7932.1	Mimulus_guttatus	tatus_Migut.N01188.1	68.707	147	46	0	90	236	77	223	9.06e-08	59
lncRNAPiRa.59208.1	Mimulus_guttatus	tatus_Migut.N02098.1	80.729	192	37	0	687	878	86	277	1.17e-43	180
lncRNAPiRa.59208.4	Mimulus_guttatus	tatus_Migut.N02098.1	80.729	192	37	0	696	887	86	277	1.04e-43	180
lncRNAPiRa.59208.5	Mimulus_guttatus	tatus_Migut.N02098.1	80.729	192	37	0	740	931	86	277	1.07e-43	180
lncRNAPiRa.4228.1	Mimulus_guttatus	tatus_Migut.N03072.1	71.812	149	37	2	89	233	407	554	1.16e-12	76.1
lncRNAPiRa.11529.1	Mimulus_guttatus	tatus_Migut.O00617.1	76.699	206	48	0	1	206	130	335	6.74e-37	156
lncRNAPiRa.8303.1	Mimulus_guttatus	tatus_Migut.O00617.1	76.699	206	48	0	1	206	130	335	7.08e-37	156
lncRNAPiRa.60184.1	Mimulus_guttatus	tatus_Migut.O00617.1	76.471	238	56	0	1	238	98	335	9.84e-44	178
lncRNAPiRa.85102.2	Triticum_aestivum	tivum_Traes_1AL_08D8D344F.27	78.652	89	19	0	416	504	1571	1659	1.35e-12	76.1
lncRNAPiRa.85102.1	Triticum_aestivum	tivum_Traes_1AL_08D8D344F.27	78.652	89	19	0	415	503	1571	1659	1.66e-12	76.1
lncRNAPiRa.81417.1	Triticum_aestivum	tivum_Traes_1AL_2D05BFB1A.5	85.714	77	11	0	176	252	329	405	1.04e-16	90.6
lncRNAPiRa.81417.2	Triticum_aestivum	tivum_Traes_1AL_2D05BFB1A.5	85.714	77	11	0	186	262	329	405	1.05e-16	90.6
lncRNAPiRa.73652.1	Triticum_aestivum	tivum_Traes_1AL_4E2B761FA.3	75.806	186	43	2	10	194	262	446	1.24e-27	126
lncRNAPiRa.59107.1	Triticum_aestivum	tivum_Traes_1AL_7FEC8D7C5.3	80.282	71	14	0	73	143	766	836	3.35e-10	66.2
lncRNAPiRa.68803.4	Triticum_aestivum	tivum_Traes_1AL_F3CFD43EB.4	77.228	101	23	0	211	311	150	250	2.35e-13	79.7
lncRNAPiRa.1720.1	Triticum_aestivum	tivum_Traes_1AS_1F69DC209.1	74.453	137	35	0	210	346	10	146	9.08e-17	90.6
lncRNAPiRa.81527.1	Triticum_aestivum	tivum_Traes_1AS_27EC5A4BE.1	82.301	113	20	0	378	490	365	477	1.5e-24	114
lncRNAPiRa.33023.1	Triticum_aestivum	tivum_Traes_1AS_FEC2D373E.1	71.078	204	59	0	1	204	179	382	1.6e-20	103
lncRNAPiRa.33023.2	Triticum_aestivum	tivum_Traes_1AS_FEC2D373E.1	71.078	204	59	0	1	204	179	382	1.39e-20	103
lncRNAPiRa.82506.1	Triticum_aestivum	tivum_Traes_1BL_09ADA1F9A.1	74.262	237	61	0	5	241	211	447	1.02e-35	153
lncRNAPiRa.48218.1	Triticum_aestivum	tivum_Traes_1BL_09ADA1F9A.1	85.246	61	9	0	148	208	206	266	2.47e-11	70.7
lncRNAPiRa.86079.1	Triticum_aestivum	tivum_Traes_1BL_4F70898B6.3	77.397	146	33	0	113	258	322	467	2.55e-24	115
lncRNAPiRa.18265.1	Triticum_aestivum	tivum_Traes_1BL_8C17B7372.3	71.786	280	77	2	5	283	52	330	6.14e-33	142
lncRNAPiRa.32191.1	Triticum_aestivum	tivum_Traes_1BS_7949CB07A.7	72.222	144	38	1	1	142	461	604	5.69e-13	77.9
lncRNAPiRa.7337.1	Triticum_aestivum	tivum_Traes_1BS_B77114AA4.7	78.873	71	15	0	106	176	1034	1104	3.07e-08	61.7
lncRNAPiRa.16340.1	Triticum_aestivum	tivum_Traes_1BS_B77114AA4.7	78.873	71	15	0	106	176	1034	1104	2.59e-08	61.7
lncRNAPiRa.55925.1	Triticum_aestivum	tivum_Traes_1DL_391AD5E34.3	74.684	158	40	0	72	229	253	96	3.53e-22	105
lncRNAPiRa.55924.1	Triticum_aestivum	tivum_Traes_1DL_391AD5E34.3	74.684	158	40	0	10	167	96	253	3.55e-22	105
lncRNAPiRa.55370.1	Triticum_aestivum	tivum_Traes_1DL_42BDBE6A1.5	76.636	107	25	0	111	217	266	372	3.31e-14	81.5
lncRNAPiRa.35316.5	Triticum_aestivum	tivum_Traes_1DL_4A978E28A.9	72	175	47	2	175	348	27	200	1.44e-16	88.7
lncRNAPiRa.35316.2	Triticum_aestivum	tivum_Traes_1DL_4A978E28A.9	72	175	47	2	535	708	27	200	3.04e-16	88.7
lncRNAPiRa.35316.3	Triticum_aestivum	tivum_Traes_1DL_4A978E28A.9	72	175	47	2	506	679	27	200	2.91e-16	88.7
lncRNAPiRa.7432.1	Triticum_aestivum	tivum_Traes_1DL_D04D7382B.9	71.97	132	37	0	1	132	42	173	6.57e-12	72.5
lncRNAPiRa.12298.1	Triticum_aestivum	tivum_Traes_1DL_D04D7382B.9	71.97	132	37	0	1	132	42	173	6.53e-12	72.5
lncRNAPiRa.42016.1	Triticum_aestivum	tivum_Traes_1DS_62AB19A32.17	72.727	143	34	2	23	165	1221	1358	4.38e-14	78.8
lncRNAPiRa.84588.1	Triticum_aestivum	tivum_Traes_2AL_542D2AEE4.6	70.909	275	76	3	293	565	133	405	2.31e-27	126
lncRNAPiRa.84588.5	Triticum_aestivum	tivum_Traes_2AL_542D2AEE4.6	76.923	78	18	0	293	370	133	210	2.19e-08	60.8
lncRNAPiRa.35491.1	Triticum_aestivum	tivum_Traes_2AL_5C6928F55.7	75.641	78	19	0	114	191	22	99	5.31e-07	56.3
lncRNAPiRa.25008.1	Triticum_aestivum	tivum_Traes_2AL_AF02A6B9B.3	70.879	182	51	2	12	192	138	318	1e-14	83.3
lncRNAPiRa.45084.1	Triticum_aestivum	tivum_Traes_2AL_BCD188DD3.3	77.778	99	15	4	19	113	848	943	2.18e-10	68.9
lncRNAPiRa.46217.1	Triticum_aestivum	tivum_Traes_2AL_C064C5891.1	78.378	74	16	0	87	160	90	17	4.53e-09	62.6
lncRNAPiRa.49519.1	Triticum_aestivum	tivum_Traes_2AL_CECF497D2.26	80	80	16	0	64	143	370	449	2.95e-12	73.4
lncRNAPiRa.77814.1	Triticum_aestivum	tivum_Traes_2AL_F04E8FD4C.2	70.051	197	57	2	12	207	102	297	1.37e-14	83.3
lncRNAPiRa.77814.2	Triticum_aestivum	tivum_Traes_2AL_F04E8FD4C.2	70.051	197	57	2	12	207	102	297	1.24e-14	83.3
lncRNAPiRa.5222.1	Triticum_aestivum	tivum_Traes_2AS_82D41CE14.10	66.187	278	76	6	66	337	40	305	1.31e-10	68
lncRNAPiRa.2971.1	Triticum_aestivum	tivum_Traes_2AS_A994DB9AF.2	76.923	78	18	0	280	357	15	92	2.54e-08	60.8
lncRNAPiRa.23339.3	Triticum_aestivum	tivum_Traes_2AS_A994DB9AF.2	76.923	78	18	0	451	528	15	92	4.94e-08	60.8
lncRNAPiRa.1682.1	Triticum_aestivum	tivum_Traes_2AS_CA95AEABA.1	83.051	59	10	0	267	325	23	81	5.34e-09	62.6
lncRNAPiRa.58893.1	Triticum_aestivum	tivum_Traes_2AS_CA95AEABA.1	83.051	59	10	0	267	325	23	81	5.34e-09	62.6
lncRNAPiRa.71449.1	Triticum_aestivum	tivum_Traes_2BL_2583DB5D3.6	88.235	85	10	0	203	287	826	910	5.53e-23	109
lncRNAPiRa.85638.1	Triticum_aestivum	tivum_Traes_2BL_5FD0F5883.2	83.077	65	11	0	251	315	238	302	1.24e-10	68.9
lncRNAPiRa.81399.1	Triticum_aestivum	tivum_Traes_2BL_71ED6B5BD.6	80.769	78	15	0	69	146	2128	2205	3.63e-12	74.3
lncRNAPiRa.81399.2	Triticum_aestivum	tivum_Traes_2BL_71ED6B5BD.6	80.769	78	15	0	69	146	2128	2205	3.6e-12	74.3
lncRNAPiRa.48288.1	Triticum_aestivum	tivum_Traes_2BL_931FB03D1.2	71.491	228	65	0	10	237	261	488	1.65e-25	119
lncRNAPiRa.73671.1	Triticum_aestivum	tivum_Traes_2BL_9B714C723.2	79.71	69	14	0	63	131	189	257	1.79e-08	62.6
lncRNAPiRa.42921.1	Triticum_aestivum	tivum_Traes_2BL_E1A6F9A01.4	66.346	208	70	0	236	443	533	740	5.23e-08	60.8
lncRNAPiRa.56627.1	Triticum_aestivum	tivum_Traes_2BL_E858BADD2.1	70.69	232	59	6	25	250	333	561	4.62e-18	94.2
lncRNAPiRa.52624.1	Triticum_aestivum	tivum_Traes_2BS_2DF6D06D5.18	75	108	27	0	274	381	232	339	4.07e-12	74.3
lncRNAPiRa.12585.1	Triticum_aestivum	tivum_Traes_2BS_9A0BEFD02.1	72.797	261	71	0	34	294	49	309	1.2e-35	151
lncRNAPiRa.2158.1	Triticum_aestivum	tivum_Traes_2BS_A9BF58434.1	83.654	104	17	0	1	104	53	156	3.03e-23	112
lncRNAPiRa.2158.2	Triticum_aestivum	tivum_Traes_2BS_A9BF58434.1	83.654	104	17	0	1	104	53	156	3.02e-23	112
lncRNAPiRa.67771.1	Triticum_aestivum	tivum_Traes_2DL_348899DF9.5	80	115	23	0	33	147	238	352	1.75e-21	104
lncRNAPiRa.43017.1	Triticum_aestivum	tivum_Traes_2DL_49F25C5EC.4	78.125	160	34	1	186	344	155	314	3.87e-28	128
lncRNAPiRa.82749.1	Triticum_aestivum	tivum_Traes_2DL_7FB590855.6	71.341	164	47	0	1	164	790	953	4e-15	85.1
lncRNAPiRa.74563.1	Triticum_aestivum	tivum_Traes_2DL_882E956CC.3	71.739	276	70	4	102	373	22	293	8.76e-31	136
lncRNAPiRa.64019.1	Triticum_aestivum	tivum_Traes_2DL_D758D6120.1	78.462	130	28	0	251	380	92	221	5.23e-23	109
lncRNAPiRa.25400.1	Triticum_aestivum	tivum_Traes_2DL_D758D6120.1	78.462	130	28	0	275	404	92	221	5.3e-23	109
lncRNAPiRa.70936.2	Triticum_aestivum	tivum_Traes_2DL_EA69557E8.1	74.699	83	21	0	364	446	279	361	1.47e-06	56.3
lncRNAPiRa.58827.1	Triticum_aestivum	tivum_Traes_2DS_0BF065EE7.5	72.764	246	65	2	353	597	365	609	3.68e-30	135
lncRNAPiRa.31688.1	Triticum_aestivum	tivum_Traes_2DS_1AEB0F375.2	73.737	99	26	0	291	389	336	434	1.55e-08	62.6
lncRNAPiRa.43336.1	Triticum_aestivum	tivum_Traes_2DS_2D338655D.13	70.213	141	40	2	7	146	2	141	4.82e-08	59
lncRNAPiRa.35219.1	Triticum_aestivum	tivum_Traes_2DS_88D21F26A.26	71.103	263	75	1	133	394	358	620	1.67e-28	129
lncRNAPiRa.35219.2	Triticum_aestivum	tivum_Traes_2DS_88D21F26A.26	69.582	263	72	2	133	387	358	620	1.28e-23	113
lncRNAPiRa.78041.2	Triticum_aestivum	tivum_Traes_2DS_8B774293D.1	80.303	66	13	0	239	304	188	253	6.63e-08	61.7
lncRNAPiRa.78041.3	Triticum_aestivum	tivum_Traes_2DS_8B774293D.1	80.303	66	13	0	239	304	188	253	6.63e-08	61.7
lncRNAPiRa.78041.7	Triticum_aestivum	tivum_Traes_2DS_8B774293D.1	78.409	88	17	2	199	286	188	273	1.43e-09	67.1
lncRNAPiRa.78041.8	Triticum_aestivum	tivum_Traes_2DS_8B774293D.1	78.409	88	17	2	199	286	188	273	1.43e-09	67.1
lncRNAPiRa.78041.9	Triticum_aestivum	tivum_Traes_2DS_8B774293D.1	78.409	88	17	2	89	176	188	273	1.22e-09	67.1
lncRNAPiRa.44308.1	Triticum_aestivum	tivum_Traes_3AL_1CADE3279.1	69.922	256	71	2	31	283	30	282	1.64e-23	112
lncRNAPiRa.19934.1	Triticum_aestivum	tivum_Traes_3AL_26CDD588A.5	70.909	110	32	0	125	234	55	164	9.63e-07	55.4
lncRNAPiRa.16485.1	Triticum_aestivum	tivum_Traes_3AL_26CDD588A.5	70.909	110	32	0	125	234	55	164	9.63e-07	55.4
lncRNAPiRa.4548.1	Triticum_aestivum	tivum_Traes_3AL_279A6BF8F.4	83.333	60	8	2	1	59	1257	1315	3.1e-07	57.2
lncRNAPiRa.20268.1	Triticum_aestivum	tivum_Traes_3AL_381BEB57A.3	73.333	105	28	0	103	207	217	321	3.11e-09	64.4
lncRNAPiRa.17535.1	Triticum_aestivum	tivum_Traes_3AL_381BEB57A.3	73.563	87	23	0	41	127	238	324	7.14e-06	54.5
lncRNAPiRa.21199.1	Triticum_aestivum	tivum_Traes_3AL_3B3CC54F8.1	67.708	192	59	2	1381	1572	144	332	1.07e-07	61.7
lncRNAPiRa.33749.2	Triticum_aestivum	tivum_Traes_3AL_3B3CC54F8.1	76.289	97	23	0	210	306	144	240	3.12e-11	72.5
lncRNAPiRa.85286.1	Triticum_aestivum	tivum_Traes_3AL_4B60936A2.1	77.391	115	24	2	33	146	31	144	3.36e-15	84.2
lncRNAPiRa.43466.1	Triticum_aestivum	tivum_Traes_3AL_9FC82F434.2	74.138	116	29	1	6	121	524	410	2.73e-11	71.6
lncRNAPiRa.37676.1	Triticum_aestivum	tivum_Traes_3AL_CC58264D6.1	75.521	192	47	0	1	192	8	199	7.39e-31	135
lncRNAPiRa.11746.1	Triticum_aestivum	tivum_Traes_3AL_CC58264D6.1	76.042	192	46	0	1	192	8	199	4e-32	140
lncRNAPiRa.24177.1	Triticum_aestivum	tivum_Traes_3AL_CC58264D6.1	75.377	199	49	0	122	320	1	199	2.79e-31	139
lncRNAPiRa.24177.2	Triticum_aestivum	tivum_Traes_3AL_CC58264D6.1	75.377	199	49	0	122	320	1	199	2.05e-31	139
lncRNAPiRa.71857.1	Triticum_aestivum	tivum_Traes_3AS_3EAF2C1F2.1	72	100	28	0	284	383	76	175	2.6e-06	55.4
lncRNAPiRa.71857.2	Triticum_aestivum	tivum_Traes_3AS_3EAF2C1F2.1	72	100	28	0	146	245	76	175	2.24e-06	55.4
lncRNAPiRa.12516.1	Triticum_aestivum	tivum_Traes_3AS_7F8A66CED.4	68.018	222	65	4	3	221	3	221	9.26e-11	68.9
lncRNAPiRa.34025.3	Triticum_aestivum	tivum_Traes_3AS_C77080617.9	80	70	14	0	875	944	314	383	5.02e-09	64.4
lncRNAPiRa.34025.6	Triticum_aestivum	tivum_Traes_3AS_C77080617.9	80	70	14	0	1274	1343	314	383	7.06e-09	64.4
lncRNAPiRa.34025.7	Triticum_aestivum	tivum_Traes_3AS_C77080617.9	80	70	14	0	1363	1432	314	383	7.5e-09	64.4
lncRNAPiRa.38007.1	Triticum_aestivum	tivum_Traes_3AS_ED2021B2E.1	71.963	214	60	0	27	240	352	565	2.12e-25	116
lncRNAPiRa.42897.1	Triticum_aestivum	tivum_Traes_3B_58086CE35.1	77.35	234	53	0	18	251	138	371	4.16e-45	184
lncRNAPiRa.42763.1	Triticum_aestivum	tivum_Traes_3B_6D2F7F7AB.3	74.576	118	26	2	258	375	117	4	3.86e-12	73.4
lncRNAPiRa.9181.1	Triticum_aestivum	tivum_Traes_3B_9C03707F12.1	73.256	86	23	0	61	146	13	98	6.7e-06	52.7
lncRNAPiRa.61287.1	Triticum_aestivum	tivum_Traes_3B_B12420403.3	77.174	92	21	0	163	254	7	98	2.68e-11	72.5
lncRNAPiRa.80951.1	Triticum_aestivum	tivum_Traes_3B_B4DDD7C24.2	70.946	148	40	3	422	567	363	509	1.67e-08	63.5
lncRNAPiRa.80951.2	Triticum_aestivum	tivum_Traes_3B_B4DDD7C24.2	70.946	148	40	3	395	540	363	509	1.63e-08	63.5
lncRNAPiRa.80951.3	Triticum_aestivum	tivum_Traes_3B_B4DDD7C24.2	70.946	148	40	3	320	465	363	509	1.28e-08	63.5
lncRNAPiRa.34314.1	Triticum_aestivum	tivum_Traes_3B_D794E2D14.1	75	96	24	0	156	251	97	2	3.78e-10	66.2
lncRNAPiRa.49278.2	Triticum_aestivum	tivum_Traes_3DL_3FB6ABDC2.5	66.097	351	115	3	369	717	109	457	3.08e-16	87.8
lncRNAPiRa.35316.4	Triticum_aestivum	tivum_Traes_3DL_4D163E634.1	82.353	68	12	0	443	510	126	193	5.82e-11	69.8
lncRNAPiRa.40767.1	Triticum_aestivum	tivum_Traes_3DL_96ED68F7E.2	71.154	104	18	2	236	336	144	50	1.5e-06	55.4
lncRNAPiRa.40767.4	Triticum_aestivum	tivum_Traes_3DL_96ED68F7E.2	71.154	104	18	2	106	206	144	50	1.15e-06	55.4
lncRNAPiRa.60667.1	Triticum_aestivum	tivum_Traes_3DS_074E65730.2	83.333	102	17	0	403	504	11	112	5.85e-22	108
lncRNAPiRa.75215.1	Triticum_aestivum	tivum_Traes_3DS_69D886DAF.1	79.747	158	32	0	2	159	191	348	1.54e-32	141
lncRNAPiRa.58678.1	Triticum_aestivum	tivum_Traes_3DS_E2C6121FE.1	78.182	110	24	0	244	353	39	148	2.69e-17	91.5
lncRNAPiRa.67220.1	Triticum_aestivum	tivum_Traes_3DS_E7E75CC1D.7	70.29	138	37	2	2	135	132	269	5.36e-08	59.9
lncRNAPiRa.83621.1	Triticum_aestivum	tivum_Traes_3DS_E8FDCFFCF.2	84.314	51	8	0	45	95	250	300	4.32e-07	57.2
lncRNAPiRa.83621.4	Triticum_aestivum	tivum_Traes_3DS_E8FDCFFCF.2	84.314	51	8	0	173	223	250	300	5.27e-07	57.2
lncRNAPiRa.84321.1	Triticum_aestivum	tivum_Traes_4AL_0D6377EC1.10	67.537	268	85	2	182	448	369	635	4.33e-15	85.1
lncRNAPiRa.75523.2	Triticum_aestivum	tivum_Traes_4AL_1BC7EF725.1	76.042	96	21	2	86	180	355	261	3.6e-09	63.5
lncRNAPiRa.25696.1	Triticum_aestivum	tivum_Traes_4AL_782C169E5.2	77.778	144	32	0	319	462	3569	3426	4.3e-25	116
lncRNAPiRa.71012.1	Triticum_aestivum	tivum_Traes_4AL_B33356E05.17	73.282	131	35	0	2	132	341	471	1.71e-13	79.7
lncRNAPiRa.10435.4	Triticum_aestivum	tivum_Traes_4AL_E2E196894.9	72.848	151	39	1	383	531	259	409	8.68e-16	86
lncRNAPiRa.10435.5	Triticum_aestivum	tivum_Traes_4AL_E2E196894.9	72.848	151	39	1	629	777	259	409	1.25e-15	86
lncRNAPiRa.39588.1	Triticum_aestivum	tivum_Traes_4AL_E7FE8D6BE.7	74.194	217	52	3	2	215	145	360	1.01e-28	130
lncRNAPiRa.85045.1	Triticum_aestivum	tivum_Traes_4AS_386DFAD46.1	76.821	151	35	0	47	197	307	457	6.05e-25	115
lncRNAPiRa.38994.1	Triticum_aestivum	tivum_Traes_4BL_0DE363839.19	75.127	197	48	1	69	264	38	234	3.3e-29	132
lncRNAPiRa.82627.1	Triticum_aestivum	tivum_Traes_4BL_B955CDB9C.1	72.727	110	29	1	719	828	1226	1334	1.46e-07	60.8
lncRNAPiRa.72077.1	Triticum_aestivum	tivum_Traes_4BL_B955CDB9C.1	74.038	104	24	1	885	988	1234	1334	1.21e-08	65.3
lncRNAPiRa.72077.2	Triticum_aestivum	tivum_Traes_4BL_B955CDB9C.1	74.038	104	24	1	723	826	1234	1334	1.13e-08	65.3
lncRNAPiRa.72077.3	Triticum_aestivum	tivum_Traes_4BL_B955CDB9C.1	74.038	104	24	1	331	434	1234	1334	9.27e-09	65.3
lncRNAPiRa.51846.1	Triticum_aestivum	tivum_Traes_4BS_36FB68446.2	77.027	74	17	0	136	209	5	78	2.45e-07	58.1
lncRNAPiRa.55342.1	Triticum_aestivum	tivum_Traes_4BS_37E3C8157.1	73.134	201	54	0	48	248	508	708	5.28e-26	120
lncRNAPiRa.20943.1	Triticum_aestivum	tivum_Traes_4BS_5BB78FEB9.3	80.233	86	17	0	318	403	311	396	1.18e-13	79.7
lncRNAPiRa.82566.4	Triticum_aestivum	tivum_Traes_4BS_6859C6ECE.7	81.69	71	11	2	540	609	383	452	2.74e-08	63.5
lncRNAPiRa.14183.1	Triticum_aestivum	tivum_Traes_4BS_6859C6ECE.7	81.69	71	11	2	36	105	383	452	1.53e-08	63.5
lncRNAPiRa.48225.1	Triticum_aestivum	tivum_Traes_4BS_B273C9F27.3	81.818	66	12	0	84	149	159	224	5.15e-10	66.2
lncRNAPiRa.6767.1	Triticum_aestivum	tivum_Traes_4DL_1184F6F68.1	75	84	21	0	158	241	13	96	3.13e-07	58.1
lncRNAPiRa.29012.2	Triticum_aestivum	tivum_Traes_4DL_B59940CAE.6	66.54	263	88	0	1725	1987	16	278	5.22e-13	78.8
lncRNAPiRa.78907.1	Triticum_aestivum	tivum_Traes_4DL_BBED80BC4.3	72.131	183	49	1	1	181	21	203	1.33e-19	98.7
lncRNAPiRa.23794.1	Triticum_aestivum	tivum_Traes_4DL_E1011CA2C.3	74.227	194	50	0	20	213	301	494	4.54e-28	125
lncRNAPiRa.29805.1	Triticum_aestivum	tivum_Traes_4DL_FB9159F30.2	75	124	29	2	321	443	212	334	3.37e-13	77.9
lncRNAPiRa.83381.1	Triticum_aestivum	tivum_Traes_4DS_12AC132C6.4	72.917	96	26	0	111	206	240	335	3.83e-07	57.2
lncRNAPiRa.48023.1	Triticum_aestivum	tivum_Traes_5AL_582B8B6C5.3	71.831	142	38	1	68	209	392	531	2.04e-12	74.3
lncRNAPiRa.34185.1	Triticum_aestivum	tivum_Traes_5AL_955AA0EDA.5	75	92	23	0	27	118	384	475	9.9e-09	63.5
lncRNAPiRa.11699.1	Triticum_aestivum	tivum_Traes_5AL_955AA0EDA.5	75.789	95	23	0	27	121	384	478	2.53e-10	68.9
lncRNAPiRa.29890.1	Triticum_aestivum	tivum_Traes_5AS_1989F753A.2	68.966	203	63	0	3	205	8	210	3.88e-15	83.3
lncRNAPiRa.82293.2	Triticum_aestivum	tivum_Traes_5AS_277DED175.6	74.336	113	29	0	11	123	311	423	2.46e-12	74.3
lncRNAPiRa.38914.1	Triticum_aestivum	tivum_Traes_5AS_6AB7546BF.2	74.86	179	45	0	117	295	329	151	2.04e-26	121
lncRNAPiRa.38913.1	Triticum_aestivum	tivum_Traes_5AS_6AB7546BF.2	74.86	179	45	0	1	179	151	329	2.06e-26	121
lncRNAPiRa.4388.2	Triticum_aestivum	tivum_Traes_5BL_0C7B7177D.5	75.701	107	24	2	128	233	114	219	2.5e-11	69.8
lncRNAPiRa.68701.4	Triticum_aestivum	tivum_Traes_5BL_5117B3E2A.7	76.471	68	16	0	197	264	182	249	9.86e-06	51.8
lncRNAPiRa.68701.5	Triticum_aestivum	tivum_Traes_5BL_5117B3E2A.7	76.471	68	16	0	191	258	182	249	9.6e-06	51.8
lncRNAPiRa.59580.2	Triticum_aestivum	tivum_Traes_5BL_5117B3E2A.7	77.143	70	16	0	2	71	180	249	6e-07	55.4
lncRNAPiRa.68832.1	Triticum_aestivum	tivum_Traes_5BL_A74690BE3.3	73.224	183	49	0	13	195	600	782	7.99e-23	110
lncRNAPiRa.70266.1	Triticum_aestivum	tivum_Traes_5BL_B580311AC.1	78.378	148	32	0	101	248	1	148	1.38e-27	123
lncRNAPiRa.84728.1	Triticum_aestivum	tivum_Traes_5BL_E568C8D6F.4	73.248	157	39	3	1	156	420	574	2.16e-15	84.2
lncRNAPiRa.60682.1	Triticum_aestivum	tivum_Traes_5BS_35CF05F82.1	76.389	144	33	1	200	342	1	144	4.92e-21	104
lncRNAPiRa.60682.2	Triticum_aestivum	tivum_Traes_5BS_35CF05F82.1	76.389	144	33	1	200	342	1	144	4.36e-21	104
lncRNAPiRa.3842.1	Triticum_aestivum	tivum_Traes_5BS_8AE80FDD2.12	79.104	134	28	0	5	138	151	284	3.11e-25	116
lncRNAPiRa.5572.2	Triticum_aestivum	tivum_Traes_5DL_C81F2CFD8.5	76.923	78	18	0	90	167	538	615	1.68e-08	60.8
lncRNAPiRa.60247.1	Triticum_aestivum	tivum_Traes_5DL_F66D7EF84.8	71.038	183	51	2	106	287	192	373	1.43e-15	85.1
lncRNAPiRa.21030.1	Triticum_aestivum	tivum_Traes_5DS_EA2F39971.3	75.962	104	22	2	243	346	64	164	6.03e-11	69.8
lncRNAPiRa.84511.1	Triticum_aestivum	tivum_Traes_5DS_EA2F39971.3	75.962	104	22	2	109	212	64	164	4.42e-11	69.8
lncRNAPiRa.35050.2	Triticum_aestivum	tivum_Traes_5DS_F55FF8108.7	81.579	114	19	2	10	122	2	114	3.93e-21	104
lncRNAPiRa.82708.1	Triticum_aestivum	tivum_Traes_6AL_C452A7017.1	65.845	284	91	3	240	520	19	299	2.27e-10	68
lncRNAPiRa.12685.1	Triticum_aestivum	tivum_Traes_6AL_E9043D47C.2	72.093	129	36	0	158	286	251	379	2.78e-11	71.6
lncRNAPiRa.25784.1	Triticum_aestivum	tivum_Traes_6AL_F6620C224.2	72.519	131	36	0	1	131	137	267	9.12e-13	75.2
lncRNAPiRa.20740.1	Triticum_aestivum	tivum_Traes_6AS_00A6CF44E.3	87.037	54	6	1	763	815	136	189	1.48e-08	63.5
lncRNAPiRa.55617.1	Triticum_aestivum	tivum_Traes_6AS_2C9326B44.1	70.149	268	74	4	74	338	51	315	1.83e-23	111
lncRNAPiRa.41986.1	Triticum_aestivum	tivum_Traes_6AS_7DFA8A09B.6	74.057	212	45	3	94	303	677	880	3.68e-29	131
lncRNAPiRa.85714.1	Triticum_aestivum	tivum_Traes_6BL_34565B900.3	77.941	68	9	2	159	223	149	213	7.09e-06	52.7
lncRNAPiRa.78077.2	Triticum_aestivum	tivum_Traes_6BL_3F7AB4E9B.1	79.845	129	26	0	327	455	27	155	4e-25	116
lncRNAPiRa.54904.1	Triticum_aestivum	tivum_Traes_6BL_46BB6FC7B.3	72.5	120	33	0	108	227	1	120	8.84e-11	68.9
lncRNAPiRa.85610.1	Triticum_aestivum	tivum_Traes_6BL_544B98256.6	71.717	99	28	0	497	595	1	99	8.52e-06	53.6
lncRNAPiRa.25406.1	Triticum_aestivum	tivum_Traes_6BL_AE30312EA.10	76.555	209	49	0	111	319	122	330	3.08e-37	157
lncRNAPiRa.54603.1	Triticum_aestivum	tivum_Traes_6BL_AE30312EA.9	78.102	137	30	0	59	195	61	197	2.08e-24	113
lncRNAPiRa.25405.6	Triticum_aestivum	tivum_Traes_6BL_AE30312EA.9	81.132	159	30	0	559	717	67	225	2.61e-35	152
lncRNAPiRa.25405.7	Triticum_aestivum	tivum_Traes_6BL_AE30312EA.9	81.132	159	30	0	559	717	67	225	2.48e-35	152
lncRNAPiRa.27954.2	Triticum_aestivum	tivum_Traes_6BL_CD3A4B6E4.2	69.231	169	52	0	1	169	346	514	2.32e-11	71.6
lncRNAPiRa.22300.3	Triticum_aestivum	tivum_Traes_6BL_EAA96440E.1	77.895	95	21	0	514	608	565	659	9.86e-13	77.9
lncRNAPiRa.58638.1	Triticum_aestivum	tivum_Traes_6BS_164489154.8	72.358	123	33	1	8	129	1715	1837	4.25e-10	66.2
lncRNAPiRa.3332.1	Triticum_aestivum	tivum_Traes_6BS_7426C7272.1	86	50	7	0	586	635	169	218	1.42e-07	59.9
lncRNAPiRa.10639.1	Triticum_aestivum	tivum_Traes_6BS_7426C7272.1	81.967	61	11	0	326	386	159	219	3.01e-08	61.7
lncRNAPiRa.1514.1	Triticum_aestivum	tivum_Traes_6BS_7426C7272.1	86	50	7	0	559	608	169	218	1.37e-07	59.9
lncRNAPiRa.33054.1	Triticum_aestivum	tivum_Traes_6BS_B1A3094A0.1	84.746	59	8	1	121	178	130	188	4.73e-09	63.5
lncRNAPiRa.54966.1	Triticum_aestivum	tivum_Traes_6BS_E6B05E31C.2	83.333	72	12	0	5	76	410	481	2.36e-13	77
lncRNAPiRa.24985.1	Triticum_aestivum	tivum_Traes_6DL_3BC4F011C.3	72.388	134	37	0	102	235	850	983	1.66e-12	76.1
lncRNAPiRa.11677.1	Triticum_aestivum	tivum_Traes_6DL_59ABDD919.3	74.118	85	22	0	192	276	229	313	6.62e-07	55.4
lncRNAPiRa.13909.1	Triticum_aestivum	tivum_Traes_6DL_CFCDD7AD9.2	81.25	128	24	0	36	163	283	410	2.49e-27	123
lncRNAPiRa.46479.1	Triticum_aestivum	tivum_Traes_6DL_D7E2BAB04.1	90.566	53	5	0	99	151	304	356	4.76e-12	74.3
lncRNAPiRa.33371.3	Triticum_aestivum	tivum_Traes_6DL_FD903DBD8.1	77.108	83	19	0	591	673	154	236	3.37e-09	65.3
lncRNAPiRa.33371.4	Triticum_aestivum	tivum_Traes_6DL_FD903DBD8.1	77.108	83	19	0	570	652	154	236	3.28e-09	65.3
lncRNAPiRa.79550.1	Triticum_aestivum	tivum_Traes_6DS_BBBE06248.1	72.917	144	36	1	329	472	314	454	8.62e-15	83.3
lncRNAPiRa.46322.1	Triticum_aestivum	tivum_Traes_6DS_E745E946C.14	76.256	219	51	1	2	219	330	548	5.81e-38	158
lncRNAPiRa.81167.1	Triticum_aestivum	tivum_Traes_7AL_26D9F73E3.3	78	100	16	3	561	657	868	964	6.22e-12	74.3
lncRNAPiRa.81167.2	Triticum_aestivum	tivum_Traes_7AL_26D9F73E3.3	78	100	16	3	561	657	868	964	6.22e-12	74.3
lncRNAPiRa.81167.3	Triticum_aestivum	tivum_Traes_7AL_26D9F73E3.3	78	100	16	3	561	657	868	964	6.22e-12	74.3
lncRNAPiRa.81167.4	Triticum_aestivum	tivum_Traes_7AL_26D9F73E3.3	78	100	16	3	561	657	868	964	6.22e-12	74.3
lncRNAPiRa.81167.5	Triticum_aestivum	tivum_Traes_7AL_26D9F73E3.3	78	100	16	3	558	654	868	964	6.19e-12	74.3
lncRNAPiRa.22459.3	Triticum_aestivum	tivum_Traes_7AL_8B42943E8.1	76.471	85	20	0	619	703	234	318	5.8e-09	64.4
lncRNAPiRa.22459.5	Triticum_aestivum	tivum_Traes_7AL_8B42943E8.1	76.471	85	20	0	626	710	234	318	4.8e-09	64.4
lncRNAPiRa.12847.1	Triticum_aestivum	tivum_Traes_7AL_8B42943E8.1	77.647	85	19	0	48	132	234	318	1.39e-10	68.9
lncRNAPiRa.24406.1	Triticum_aestivum	tivum_Traes_7AL_8B42943E8.1	77.647	85	19	0	713	797	234	318	4.62e-10	68.9
lncRNAPiRa.39047.1	Triticum_aestivum	tivum_Traes_7AL_8B42943E8.1	77.647	85	19	0	428	512	234	318	3.04e-10	68.9
lncRNAPiRa.85744.6	Triticum_aestivum	tivum_Traes_7AL_9D7EF2272.7	71.512	172	45	2	94	263	516	685	4.52e-15	85.1
lncRNAPiRa.67248.1	Triticum_aestivum	tivum_Traes_7AL_9D7EF2272.7	70.76	171	46	2	40	208	517	685	1.72e-13	78.8
lncRNAPiRa.38038.1	Triticum_aestivum	tivum_Traes_7AL_F0A57C0C2.1	84.483	58	8	1	132	189	259	315	4.85e-08	61.7
lncRNAPiRa.46081.1	Triticum_aestivum	tivum_Traes_7AS_25FE91D97.3	74.545	110	28	0	3	112	315	424	2.02e-12	73.4
lncRNAPiRa.41089.1	Triticum_aestivum	tivum_Traes_7AS_63A57C3B7.7	76.471	68	16	0	118	185	551	484	5.6e-06	51.8
lncRNAPiRa.79758.1	Triticum_aestivum	tivum_Traes_7AS_98A923E4D.3	70.33	273	81	0	1	273	34	306	5.88e-28	128
lncRNAPiRa.69256.1	Triticum_aestivum	tivum_Traes_7BL_923535853.1	89.796	49	5	0	5	53	1	49	4.16e-10	67.1
lncRNAPiRa.15084.3	Triticum_aestivum	tivum_Traes_7BL_923535853.2	84.416	77	12	0	226	302	32	108	9.65e-16	86
lncRNAPiRa.86620.1	Triticum_aestivum	tivum_Traes_7BL_A19097888.5	76.147	109	25	1	544	652	42	149	5.39e-13	77
lncRNAPiRa.53600.1	Triticum_aestivum	tivum_Traes_7BL_B75E2F351.2	74.49	294	71	2	102	393	959	1250	2.71e-46	187
lncRNAPiRa.11776.1	Triticum_aestivum	tivum_Traes_7BL_B75E2F351.3	77.477	111	25	0	40	150	138	248	8.59e-17	88.7
lncRNAPiRa.65711.1	Triticum_aestivum	tivum_Traes_7BL_B91111BD7.9	85.106	47	7	0	171	217	1189	1235	2.1e-06	54.5
lncRNAPiRa.7080.1	Triticum_aestivum	tivum_Traes_7BL_D7A6781C8.1	68.293	164	52	0	121	284	392	555	6.86e-09	62.6
lncRNAPiRa.82104.1	Triticum_aestivum	tivum_Traes_7DL_5AFCF968A.1	81.982	111	20	0	1	111	2	112	3.44e-23	111
lncRNAPiRa.69432.1	Triticum_aestivum	tivum_Traes_7DL_7AD8A7835.2	69.595	148	38	4	2	146	435	578	7.19e-06	53.6
lncRNAPiRa.23537.1	Triticum_aestivum	tivum_Traes_7DL_B65868769.10	70.732	123	36	0	150	272	1	123	1.53e-08	60.8
lncRNAPiRa.4450.1	Triticum_aestivum	tivum_Traes_7DL_C560F4F3F.1	69.006	171	53	0	120	290	209	379	6.26e-11	70.7
lncRNAPiRa.13641.1	Triticum_aestivum	tivum_Traes_7DS_11D83215D.6	75.676	148	34	2	3	149	109	255	5.05e-20	98.7
lncRNAPiRa.67503.1	Triticum_aestivum	tivum_Traes_7DS_366A869CF.3	73.438	128	34	0	407	534	2	129	1.97e-13	78.8
lncRNAPiRa.50927.1	Triticum_aestivum	tivum_Traes_7DS_442D5E142.3	71.038	183	47	5	82	261	67	246	6.64e-13	75.2
lncRNAPiRa.17350.1	Triticum_aestivum	tivum_Traes_7DS_58752671F.2	75	136	34	0	4	139	596	731	6.32e-18	93.3
lncRNAPiRa.29678.1	Triticum_aestivum	tivum_Traes_7DS_609DDFAFE.3	68.493	146	46	0	123	268	2118	2263	5.75e-07	57.2
lncRNAPiRa.10283.1	Triticum_aestivum	tivum_Traes_7DS_806E0D4FD.2	75.817	153	37	0	82	234	111	263	2.87e-23	110
lncRNAPiRa.55718.1	Triticum_aestivum	tivum_Traes_7DS_A988E3C9B.6	74	200	52	0	33	232	730	929	2.57e-28	127
lncRNAPiRa.29598.1	Triticum_aestivum	tivum_Traes_7DS_B36127E56.2	73.913	115	30	0	46	160	240	354	5.48e-12	73.4
lncRNAPiRa.47330.2	Triticum_aestivum	tivum_Traes_7DS_C2FE7572C.1	73.846	130	34	0	218	347	413	542	6.09e-15	82.4
lncRNAPiRa.47330.1	Triticum_aestivum	tivum_Traes_7DS_C2FE7572C.1	73.846	130	34	0	680	809	413	542	1.49e-14	82.4
lncRNAPiRa.47330.3	Triticum_aestivum	tivum_Traes_7DS_C2FE7572C.1	73.846	130	34	0	674	803	413	542	1.47e-14	82.4
lncRNAPiRa.36771.1	Triticum_aestivum	tivum_Traes_7DS_CD6CDB8CF.7	79.221	77	16	0	2	78	847	923	9.68e-11	68
lncRNAPiRa.81901.1	Triticum_aestivum	tivum_Traes_7DS_EE84072E9.1	79.07	129	27	0	148	276	356	484	2.89e-23	112
lncRNAPiRa.81901.2	Triticum_aestivum	tivum_Traes_7DS_EE84072E9.1	79.07	129	27	0	148	276	356	484	3.61e-23	112
lncRNAPiRa.81901.3	Triticum_aestivum	tivum_Traes_7DS_EE84072E9.1	79.07	129	27	0	142	270	356	484	3.59e-23	112
lncRNAPiRa.40422.1	Triticum_aestivum	tivum_Traes_7DS_F5343C374.3	73.432	271	70	2	7	276	154	423	7.53e-38	158
lncRNAPiRa.19034.1	Triticum_aestivum	tivum_Traes_7DS_F93749FB8.2	72.414	203	56	0	403	605	119	321	1.86e-24	114
lncRNAPiRa.26467.1	Manihot_esculenta	ulenta_Manes.02G156200.1	71.186	177	44	3	257	430	74	246	1.41e-14	83.3
lncRNAPiRa.34983.1	Manihot_esculenta	ulenta_Manes.03G065200.1	76.531	98	23	0	116	213	1	98	6.39e-12	74.3
lncRNAPiRa.55378.1	Manihot_esculenta	ulenta_Manes.03G076700.1	76.19	84	20	0	520	603	221	304	1.91e-08	62.6
lncRNAPiRa.62262.1	Manihot_esculenta	ulenta_Manes.04G036000.1	77.037	135	31	0	418	552	325	459	3.47e-21	104
lncRNAPiRa.54232.1	Manihot_esculenta	ulenta_Manes.04G097900.1	84.884	86	13	0	279	364	295	380	8.23e-19	97.8
lncRNAPiRa.23252.1	Manihot_esculenta	ulenta_Manes.05G023100.1	71.257	167	40	7	575	738	367	528	1.88e-07	61.7
lncRNAPiRa.23252.2	Manihot_esculenta	ulenta_Manes.05G023100.1	71.257	167	40	7	575	738	367	528	1.76e-07	61.7
lncRNAPiRa.23252.4	Manihot_esculenta	ulenta_Manes.05G023100.1	71.257	167	40	7	422	585	367	528	1.76e-07	61.7
lncRNAPiRa.57305.1	Manihot_esculenta	ulenta_Manes.05G038900.1	76.336	131	31	0	509	639	49	179	8.67e-19	97.8
lncRNAPiRa.57305.2	Manihot_esculenta	ulenta_Manes.05G038900.1	76.336	131	31	0	509	639	49	179	8.36e-19	97.8
lncRNAPiRa.18791.1	Manihot_esculenta	ulenta_Manes.05G162000.2	76.033	121	29	0	82	202	76	196	3.58e-16	88.7
lncRNAPiRa.18791.2	Manihot_esculenta	ulenta_Manes.05G162000.2	76.033	121	29	0	82	202	76	196	2.71e-16	88.7
lncRNAPiRa.70563.1	Manihot_esculenta	ulenta_Manes.08G029000.1	73.684	133	35	0	26	158	44	176	1.22e-14	83.3
lncRNAPiRa.29041.1	Manihot_esculenta	ulenta_Manes.08G050200.3	77.703	148	33	0	501	648	212	359	3.06e-25	119
lncRNAPiRa.29041.2	Manihot_esculenta	ulenta_Manes.08G050200.3	77.703	148	33	0	336	483	212	359	2.62e-25	119
lncRNAPiRa.21470.1	Manihot_esculenta	ulenta_Manes.08G075300.1	73.109	119	29	3	84	201	189	305	1.17e-08	60.8
lncRNAPiRa.78407.1	Manihot_esculenta	ulenta_Manes.08G079100.1	82.432	74	13	0	96	169	37	110	1.63e-12	76.1
lncRNAPiRa.78408.1	Manihot_esculenta	ulenta_Manes.08G079100.1	85.135	74	11	0	138	211	37	110	2.56e-15	85.1
lncRNAPiRa.84304.1	Manihot_esculenta	ulenta_Manes.09G064700.1	74	200	46	2	13	209	31	227	8.37e-27	123
lncRNAPiRa.29353.3	Manihot_esculenta	ulenta_Manes.09G073500.2	86.957	69	9	0	371	439	360	428	4.06e-15	85.1
lncRNAPiRa.40465.1	Manihot_esculenta	ulenta_Manes.10G049600.2	95	40	2	0	505	544	179	218	5.65e-09	64.4
lncRNAPiRa.40465.2	Manihot_esculenta	ulenta_Manes.10G049600.2	95	40	2	0	505	544	179	218	6.19e-09	64.4
lncRNAPiRa.14495.1	Manihot_esculenta	ulenta_Manes.11G006800.1	73.148	108	27	2	1250	1356	183	289	1.91e-06	58.1
lncRNAPiRa.55505.1	Manihot_esculenta	ulenta_Manes.11G006800.1	73.148	108	27	2	1250	1356	183	289	1.81e-06	58.1
lncRNAPiRa.12787.1	Manihot_esculenta	ulenta_Manes.11G114700.1	75.145	173	32	4	25	187	97	268	2.42e-23	111
lncRNAPiRa.12787.2	Manihot_esculenta	ulenta_Manes.11G114700.1	75.145	173	32	4	23	185	97	268	2.38e-23	111
lncRNAPiRa.74497.1	Manihot_esculenta	ulenta_Manes.12G029300.1	82.09	67	10	1	316	382	576	640	1.99e-09	65.3
lncRNAPiRa.74497.2	Manihot_esculenta	ulenta_Manes.12G029300.1	83.333	60	10	0	257	316	581	640	1.65e-09	64.4
lncRNAPiRa.53722.1	Manihot_esculenta	ulenta_Manes.12G070300.1	76.923	78	18	0	463	540	437	514	6.94e-08	60.8
lncRNAPiRa.53722.2	Manihot_esculenta	ulenta_Manes.12G070300.1	76.923	78	18	0	437	514	437	514	5.91e-08	60.8
lncRNAPiRa.39324.1	Manihot_esculenta	ulenta_Manes.13G049700.1	81.818	143	23	2	21	163	108	247	2.37e-30	135
lncRNAPiRa.85046.1	Manihot_esculenta	ulenta_Manes.13G067800.1	70.787	178	52	0	6	183	1	178	1.37e-16	87.8
lncRNAPiRa.55877.1	Manihot_esculenta	ulenta_Manes.13G089800.1	74.731	186	47	0	25	210	67	252	5.43e-27	124
lncRNAPiRa.38467.1	Manihot_esculenta	ulenta_Manes.13G147000.1	87.931	58	7	0	377	434	301	358	4.15e-12	74.3
lncRNAPiRa.38468.1	Manihot_esculenta	ulenta_Manes.13G147000.1	87.931	58	7	0	122	179	301	358	6.39e-12	74.3
lncRNAPiRa.54958.1	Manihot_esculenta	ulenta_Manes.13G147000.1	87.931	58	7	0	190	247	301	358	4.6e-12	74.3
lncRNAPiRa.77729.1	Manihot_esculenta	ulenta_Manes.14G061000.1	71.366	227	65	0	155	381	136	362	7.33e-25	117
lncRNAPiRa.24795.1	Manihot_esculenta	ulenta_Manes.15G162800.2	77.333	75	17	0	154	228	573	647	5.67e-08	59.9
lncRNAPiRa.73974.6	Manihot_esculenta	ulenta_Manes.15G191500.1	70.149	201	37	10	803	984	381	185	5.92e-10	68.9
lncRNAPiRa.52285.1	Manihot_esculenta	ulenta_Manes.16G061600.1	75.439	114	22	5	295	402	137	250	3.04e-08	63.5
lncRNAPiRa.58560.1	Manihot_esculenta	ulenta_Manes.18G001600.1	70.683	249	70	2	150	395	145	393	2.17e-24	114
lncRNAPiRa.15556.1	Manihot_esculenta	ulenta_Manes.18G093200.1	77.049	122	28	0	30	151	318	439	1.09e-18	95.1
lncRNAPiRa.15557.1	Manihot_esculenta	ulenta_Manes.18G093200.1	76.991	113	26	0	173	285	439	327	1.16e-16	87.8
lncRNAPiRa.70763.1	Manihot_esculenta	ulenta_Manes.18G093200.1	71.282	195	56	0	180	374	221	415	5.08e-20	100
lncRNAPiRa.23901.1	Manihot_esculenta	ulenta_Manes.18G138500.1	72.973	111	24	2	1358	1465	903	1010	2.9e-08	62.6
lncRNAPiRa.32739.1	Manihot_esculenta	ulenta_Manes.18G142100.1	75.556	135	31	2	1	134	5	138	1.63e-16	88.7
lncRNAPiRa.66791.1	Spirodela_polyrhiza	yrhiza_Spipo0G0070300	75.269	93	21	1	1166	1258	68	158	2.4e-08	62.6
lncRNAPiRa.66791.2	Spirodela_polyrhiza	yrhiza_Spipo0G0070300	75.269	93	21	1	1211	1303	68	158	2.48e-08	62.6
lncRNAPiRa.66791.3	Spirodela_polyrhiza	yrhiza_Spipo0G0070300	75.269	93	21	1	1220	1312	68	158	2.4e-08	62.6
lncRNAPiRa.66791.4	Spirodela_polyrhiza	yrhiza_Spipo0G0070300	75.269	93	21	1	1157	1249	68	158	2.2e-08	62.6
lncRNAPiRa.66791.5	Spirodela_polyrhiza	yrhiza_Spipo0G0070300	75.269	93	21	1	1161	1253	68	158	2.2e-08	62.6
lncRNAPiRa.35202.1	Spirodela_polyrhiza	yrhiza_Spipo0G0143500	75.652	115	28	0	245	359	50	164	6.32e-15	82.4
lncRNAPiRa.45910.1	Spirodela_polyrhiza	yrhiza_Spipo13G0024600	69.378	209	58	3	366	571	1	206	6.93e-14	81.5
lncRNAPiRa.45910.2	Spirodela_polyrhiza	yrhiza_Spipo13G0024600	69.378	209	58	3	143	348	1	206	4.4e-14	81.5
lncRNAPiRa.75431.1	Spirodela_polyrhiza	yrhiza_Spipo13G0054000	81.967	61	11	0	294	354	85	145	2.25e-08	61.7
lncRNAPiRa.26162.1	Spirodela_polyrhiza	yrhiza_Spipo18G0025100	75.2	125	31	0	154	278	52	176	1.3e-15	86.9
lncRNAPiRa.71167.2	Spirodela_polyrhiza	yrhiza_Spipo1G0015800	73	100	24	1	318	414	190	289	7e-07	58.1
lncRNAPiRa.68872.1	Spirodela_polyrhiza	yrhiza_Spipo1G0015900	79.104	67	14	0	509	575	217	283	2.1e-07	59
lncRNAPiRa.58679.1	Spirodela_polyrhiza	yrhiza_Spipo26G0027300	74.49	196	50	0	86	281	72	267	9.16e-29	129
lncRNAPiRa.81839.1	Spirodela_polyrhiza	yrhiza_Spipo29G0017200	69.531	128	39	0	339	466	61	188	3.94e-06	56.3
lncRNAPiRa.53964.1	Spirodela_polyrhiza	yrhiza_Spipo6G0025200	85.714	63	9	0	301	363	112	174	5.9e-12	74.3
lncRNAPiRa.70786.2	Spirodela_polyrhiza	yrhiza_Spipo6G0025200	85.714	63	9	0	1014	1076	112	174	1.3e-11	74.3
lncRNAPiRa.70786.1	Spirodela_polyrhiza	yrhiza_Spipo6G0025200	85.714	63	9	0	1129	1191	112	174	1.51e-11	74.3
lncRNAPiRa.70786.3	Spirodela_polyrhiza	yrhiza_Spipo6G0025200	85.714	63	9	0	325	387	112	174	7.02e-12	74.3
lncRNAPiRa.45722.1	Spirodela_polyrhiza	yrhiza_Spipo6G0062000	70.139	144	43	0	294	437	10	153	1.28e-09	67.1
