# Supplementary material for: Genome-wide identification and characterization of Fusarium circinatum-responsive lncRNAs in Pinus radiata
Source: BMC Genomics. 2022 Mar 10;23:194. doi: 10.1186/s12864-022-08408-9 (PMC8908662; doi:10.1186/s12864-022-08408-9)
Supplement: Supplementary file 6 — Additional file 6. [file 12864_2022_8408_MOESM6_ESM.xlsx]

## Sheet: Table S6
Table S6: Differential expression of up-regulated lncRNA of P. radiata in response to F. circinatum
lncRNA	baseMean	log2FoldChange	lfcSE	stat	pvalue	padj	target	direction	type	distance	subtype	location
lncRNAPiRa.65149.3	834.235	4.7951	0.395686	9.59118	8.70837e-22	7.95355e-18
lncRNAPiRa.81677.1	242.259	6.22407	0.54818	9.52984	1.57527e-21	7.95355e-18
lncRNAPiRa.47516.1	598.016	12.5572	1.37535	8.40309	4.3487e-17	1.09783e-13
lncRNAPiRa.53954.1	239.326	8.34781	0.9233	7.9582	1.74557e-15	3.31268e-12
lncRNAPiRa.78612.1	1813.18	3.27072	0.285865	7.94333	1.96832e-15	3.31268e-12
lncRNAPiRa.30668.1	397.055	11.9664	1.38847	7.89816	2.83048e-15	4.08316e-12
lncRNAPiRa.17646.2	607.537	12.5799	1.49286	7.75688	8.70424e-15	9.76616e-12
lncRNAPiRa.24197.1	481.162	12.2435	1.45324	7.73685	1.01908e-14	1.02907e-11
lncRNAPiRa.53954.2	296.828	9.07538	1.0613	7.60893	2.76381e-14	2.32574e-11
lncRNAPiRa.32343.2	243.547	11.2613	1.34796	7.61243	2.68985e-14	2.32574e-11	PITA_13284	antisense	intergenic	51151	convergent	downstream
lncRNAPiRa.74387.3	103.854	10.031	1.21715	7.41982	1.17276e-13	9.10967e-11
lncRNAPiRa.39243.1	171.352	4.55797	0.48995	7.2619	3.81681e-13	2.75301e-10
lncRNAPiRa.22186.1	1303.04	8.50441	1.05089	7.14101	9.26483e-13	6.23709e-10
lncRNAPiRa.21795.1	1120.43	6.50726	0.785329	7.01267	2.33808e-12	1.47562e-09
lncRNAPiRa.36275.1	97.9757	5.77727	0.682763	6.99697	2.61561e-12	1.55367e-09
lncRNAPiRa.37168.1	133.464	10.3935	1.3521	6.94735	3.72221e-12	2.08816e-09
lncRNAPiRa.45658.1	129.887	10.3547	1.36667	6.84489	7.65352e-12	4.06765e-09
lncRNAPiRa.52058.2	147.312	10.5362	1.44809	6.58538	4.53725e-11	2.18177e-08
lncRNAPiRa.3578.2	205.127	8.56087	1.14777	6.58747	4.4738e-11	2.18177e-08
lncRNAPiRa.20884.1	75.512	9.57278	1.31729	6.50787	7.62236e-11	3.49866e-08
lncRNAPiRa.47291.4	110.611	10.123	1.40361	6.49967	8.04947e-11	3.53407e-08
lncRNAPiRa.78200.1	150.981	10.5717	1.47783	6.47685	9.36554e-11	3.94055e-08
lncRNAPiRa.35491.1	57.4587	9.17864	1.27933	6.39293	1.6274e-10	6.5734e-08	PITA_33574	antisense	intergenic	3155	convergent	downstream
lncRNAPiRa.17745.1	150.332	8.68357	1.24312	6.18089	6.37393e-10	2.47554e-07
lncRNAPiRa.20.2	208.157	23.6834	3.67829	6.16683	6.96707e-10	2.60568e-07
lncRNAPiRa.80608.2	195.106	3.52929	0.416758	6.06896	1.28738e-09	4.64283e-07
lncRNAPiRa.6644.1	96.9129	23.1855	3.67851	6.03111	1.62835e-09	5.67002e-07
lncRNAPiRa.52058.1	189.884	9.08245	1.36068	5.94001	2.85009e-09	9.5934e-07
lncRNAPiRa.42942.7	265.631	7.79973	1.1473	5.92675	3.08991e-09	1.00651e-06
lncRNAPiRa.42942.2	36.9791	8.54103	1.28714	5.85876	4.66344e-09	1.47161e-06	PITA_15284	antisense	intergenic	92774	divergent	upstream
lncRNAPiRa.68881.1	39.7258	8.64681	1.30938	5.84003	5.2191e-09	1.59705e-06
lncRNAPiRa.47291.2	66.4689	9.38861	1.44894	5.78946	7.0612e-09	2.09718e-06
lncRNAPiRa.22160.1	71.6606	9.49667	1.46982	5.78077	7.43579e-09	2.14533e-06	PITA_12411	sense	intergenic	9711	same_strand	downstream
lncRNAPiRa.9479.1	67.4962	9.4095	1.45641	5.77412	7.73561e-09	2.16984e-06
lncRNAPiRa.37926.6	86.7834	21.8955	3.67856	5.68036	1.34415e-08	3.5719e-06
lncRNAPiRa.17745.2	96.21	9.92168	1.58159	5.64096	1.69104e-08	4.37848e-06
lncRNAPiRa.63721.1	106.25	7.66448	1.18919	5.60422	2.09195e-08	5.28114e-06
lncRNAPiRa.42942.6	37.1609	8.54741	1.35899	5.55369	2.79703e-08	6.88887e-06
lncRNAPiRa.34125.2	192.069	6.47359	0.991093	5.52278	3.33677e-08	8.02255e-06
lncRNAPiRa.17687.2	44.4872	8.8099	1.41549	5.51744	3.43977e-08	8.07785e-06
lncRNAPiRa.31525.1	78.5548	9.62913	1.5743	5.48126	4.22317e-08	9.669e-06	PITA_31792	antisense	intergenic	35358	convergent	downstream
lncRNAPiRa.22936.1	48.4787	3.66734	0.487292	5.47381	4.40457e-08	9.669e-06
lncRNAPiRa.8985.1	317.987	6.61409	1.02538	5.47511	4.37237e-08	9.669e-06
lncRNAPiRa.79902.12	152.707	7.12294	1.12786	5.42879	5.67359e-08	1.19358e-05	PITA_05666	sense	genic	0	containing	intronic
lncRNAPiRa.27927.1	50.0239	8.97885	1.46968	5.42897	5.66789e-08	1.19358e-05
lncRNAPiRa.28993.1	26.7604	8.07524	1.33039	5.31816	1.04823e-07	2.16021e-05
lncRNAPiRa.24197.2	175.716	10.7904	1.86539	5.24842	1.53408e-07	3.09823e-05
lncRNAPiRa.19502.1	63.0881	9.31305	1.58584	5.24204	1.5881e-07	3.14444e-05
lncRNAPiRa.19385.1	51.38	4.55438	0.681525	5.21533	1.83487e-07	3.56317e-05
lncRNAPiRa.70333.4	46.3283	7.90033	1.34353	5.13595	2.80717e-07	5.34846e-05	PITA_01539	sense	genic	0	nested	intronic
lncRNAPiRa.47291.1	28.9261	4.72031	0.73382	5.06979	3.98257e-07	7.44741e-05
lncRNAPiRa.20876.1	59.5978	9.2301	1.64928	4.99012	6.03405e-07	0.000110785
lncRNAPiRa.63721.4	24.755	7.96105	1.40128	4.96764	6.77743e-07	0.000122212
lncRNAPiRa.58603.3	181.305	3.16437	0.437242	4.95004	7.4197e-07	0.000131446
lncRNAPiRa.1247.1	47.9167	6.09268	1.04498	4.87347	1.09653e-06	0.000187673
lncRNAPiRa.73312.1	85.8551	7.3673	1.32455	4.80713	1.53113e-06	0.000257689
lncRNAPiRa.51697.3	234.267	3.34602	0.492512	4.76339	1.90369e-06	0.000310056	PITA_34628	sense	genic	0	containing	intronic
lncRNAPiRa.37244.1	36.0921	8.50824	1.57919	4.75449	1.98945e-06	0.000318881
lncRNAPiRa.61651.3	71.3713	8.52641	1.58568	4.74648	2.06984e-06	0.000326581	PITA_42898	antisense	intergenic	7280	convergent	downstream
lncRNAPiRa.53954.4	34.6435	8.44909	1.58036	4.71353	2.43464e-06	0.000372002
lncRNAPiRa.48293.2	72.8576	6.13592	1.09026	4.71074	2.46822e-06	0.000372002
lncRNAPiRa.55301.1	75.1823	2.49312	0.317744	4.69914	2.61264e-06	0.000387977
lncRNAPiRa.10207.2	24.1519	7.92868	1.48661	4.66073	3.15088e-06	0.000461124
lncRNAPiRa.50800.1	19.6384	7.63177	1.42577	4.65136	3.29757e-06	0.000475698
lncRNAPiRa.33277.3	78.2584	3.34913	0.506439	4.63853	3.50891e-06	0.000499056	PITA_08467	sense	intergenic	376	same_strand	upstream
lncRNAPiRa.10823.1	19.5592	7.62401	1.43598	4.61289	3.97111e-06	0.000556948
lncRNAPiRa.4611.1	31.6065	8.31631	1.59416	4.58946	4.44397e-06	0.000610078
lncRNAPiRa.68518.1	35.4701	8.48286	1.63089	4.5882	4.47077e-06	0.000610078
lncRNAPiRa.45077.2	28.0682	8.14264	1.56457	4.56523	4.98937e-06	0.000657449	PITA_26106	antisense	intergenic	87766	convergent	downstream
lncRNAPiRa.22488.1	1371.76	3.69413	0.589775	4.56807	4.92225e-06	0.000657449
lncRNAPiRa.24771.1	443.646	6.08826	1.11481	4.56423	5.01323e-06	0.000657449
lncRNAPiRa.4836.1	31.0654	5.4005	0.966854	4.55136	5.33012e-06	0.000690046
lncRNAPiRa.23041.2	61.1442	9.26781	1.82304	4.53517	5.75567e-06	0.00073163	PITA_28262	sense	intergenic	9586	same_strand	downstream
lncRNAPiRa.48467.1	19.6628	7.63222	1.46288	4.53369	5.79624e-06	0.00073163
lncRNAPiRa.5459.1	18.8758	7.57423	1.45334	4.52354	6.08126e-06	0.000751871
lncRNAPiRa.85490.1	12.6199	6.98791	1.32397	4.5227	6.10551e-06	0.000751871	PITA_28228	antisense	intergenic	85760	divergent	upstream
lncRNAPiRa.23634.1	37.8033	6.08066	1.12447	4.51828	6.23427e-06	0.000758478
lncRNAPiRa.18235.1	15.908	7.32847	1.40719	4.49725	6.88368e-06	0.000827516
lncRNAPiRa.47042.1	18.29	7.52891	1.45581	4.48474	7.30029e-06	0.000867274	PITA_13092	sense	intergenic	31121	same_strand	upstream
lncRNAPiRa.64325.1	264.461	3.1445	0.480282	4.46508	8.00377e-06	0.000939791	PITA_01014	antisense	genic	0	containing	exonic
lncRNAPiRa.19048.1	15.2315	7.26583	1.41189	4.43789	9.08447e-06	0.00104244
lncRNAPiRa.19024.1	34.0658	5.57683	1.03527	4.4209	9.829e-06	0.00110281	PITA_42377	sense	intergenic	542	same_strand	downstream
lncRNAPiRa.25700.7	161.221	3.78852	0.635789	4.38592	1.15494e-05	0.0012816	PITA_23327	sense	genic	0	containing	intronic
lncRNAPiRa.9126.1	23.5661	7.89164	1.57503	4.37557	1.21117e-05	0.00132053
lncRNAPiRa.56488.3	20.8671	5.24202	0.969678	4.37467	1.21618e-05	0.00132053
lncRNAPiRa.76506.3	13.7655	7.11534	1.3997	4.36905	1.2479e-05	0.00134056
lncRNAPiRa.80336.2	148.342	3.59561	0.599035	4.33298	1.47105e-05	0.00156365
lncRNAPiRa.57447.1	155.012	3.6695	0.623977	4.27821	1.88405e-05	0.00198179
lncRNAPiRa.47291.3	60.8192	4.33763	0.785765	4.24762	2.16054e-05	0.00222624
lncRNAPiRa.25968.1	458.302	2.90542	0.45161	4.21918	2.45197e-05	0.00250101	PITA_42840	sense	intergenic	33267	same_strand	downstream
lncRNAPiRa.27926.1	321.748	6.90904	1.40537	4.20463	2.6151e-05	0.00264073
lncRNAPiRa.1558.1	736.348	7.52818	1.56208	4.17916	2.92586e-05	0.0028966
lncRNAPiRa.58934.1	58.771	5.60407	1.10435	4.16902	3.05914e-05	0.00299914
lncRNAPiRa.29628.1	11.0645	6.80408	1.40808	4.12198	3.75635e-05	0.00359727	PITA_10474	sense	intergenic	812	same_strand	downstream
lncRNAPiRa.80857.1	10.9253	6.78016	1.40269	4.12077	3.7761e-05	0.00359727	PITA_28959	antisense	genic	0	nested	intronic
lncRNAPiRa.47689.1	9.26978	6.55026	1.3503	4.11038	3.95009e-05	0.00372786
lncRNAPiRa.75123.2	13.2567	7.05817	1.4866	4.07519	4.59759e-05	0.00429875
lncRNAPiRa.62677.1	719.231	4.01475	0.74259	4.05978	4.91199e-05	0.00455058
lncRNAPiRa.63449.1	13.7813	6.14115	1.27368	4.03646	5.42646e-05	0.00498149
lncRNAPiRa.24771.2	493.32	4.73665	0.927284	4.02967	5.58558e-05	0.00508137
lncRNAPiRa.73775.1	783.112	7.44799	1.60256	4.02354	5.7329e-05	0.00512308
lncRNAPiRa.10207.4	12.8747	7.02296	1.49628	4.02528	5.69075e-05	0.00512308
lncRNAPiRa.17646.1	48.6113	8.93701	1.98258	4.00338	6.24426e-05	0.0055311
lncRNAPiRa.10207.1	14.3961	7.18375	1.54692	3.99745	6.40285e-05	0.00562226
lncRNAPiRa.20598.1	39.8465	5.43977	1.11318	3.98839	6.65242e-05	0.00579105
lncRNAPiRa.32640.1	21.8001	7.78059	1.71772	3.94743	7.89954e-05	0.00681791
lncRNAPiRa.3217.1	14.5439	6.21951	1.32851	3.92885	8.53513e-05	0.00730405
lncRNAPiRa.29753.1	14.512	7.19454	1.59024	3.89534	9.806e-05	0.00832109	PITA_38537	sense	intergenic	69405	same_strand	downstream
lncRNAPiRa.38278.1	837.044	7.29969	1.65235	3.81256	0.000137533	0.0114778
lncRNAPiRa.33098.2	11.0013	6.79616	1.52706	3.79564	0.000147265	0.0121892	PITA_43179	sense	intergenic	6072	same_strand	downstream
lncRNAPiRa.80336.1	109.105	4.89099	1.02692	3.78898	0.000151266	0.0124186	PITA_17252	antisense	intergenic	47603	convergent	downstream
lncRNAPiRa.61651.4	64.6981	5.81513	1.27541	3.77536	0.000159774	0.0130113	PITA_42898	antisense	intergenic	7280	convergent	downstream
lncRNAPiRa.5686.2	139.813	10.4604	2.51424	3.76272	0.000168075	0.0135778
lncRNAPiRa.3599.1	7.37655	6.21916	1.38917	3.75703	0.000171941	0.0137798
lncRNAPiRa.64704.5	11.9629	6.91054	1.59399	3.70802	0.000208882	0.0166086	PITA_22879	sense	intergenic	6023	same_strand	downstream
lncRNAPiRa.75647.1	11.9168	5.92776	1.33349	3.69538	0.00021956	0.0173212	PITA_04032	antisense	intergenic	8949	divergent	upstream
lncRNAPiRa.27882.1	17.3457	4.95821	1.07557	3.68012	0.000233126	0.0181915
lncRNAPiRa.33098.1	9.32223	6.55864	1.51093	3.67895	0.000234194	0.0181915	PITA_43179	sense	intergenic	5936	same_strand	downstream
lncRNAPiRa.4894.1	110.929	7.35483	1.73613	3.66035	0.000251869	0.0194151
lncRNAPiRa.42942.8	134.632	5.24605	1.1795	3.59987	0.000318371	0.0243554
lncRNAPiRa.85000.6	95.3641	9.90832	2.47981	3.59234	0.000327722	0.0248823	PITA_16990	sense	intergenic	5468	same_strand	upstream
lncRNAPiRa.66575.1	86.9757	2.7264	0.48273	3.57632	0.000348469	0.0260655
lncRNAPiRa.3599.2	6.11298	5.94948	1.38632	3.57023	0.000356671	0.0262895
lncRNAPiRa.61651.7	91.0507	8.87778	2.21093	3.56311	0.000366481	0.0268168
lncRNAPiRa.44237.18	167.832	9.76094	2.46276	3.55737	0.000374585	0.0272126	PITA_00496	antisense	intergenic	41417	convergent	downstream
lncRNAPiRa.12638.1	67.0348	3.41223	0.678566	3.55489	0.000378133	0.0272742
lncRNAPiRa.37772.1	240.234	4.03685	0.858671	3.53669	0.000405181	0.0288053
lncRNAPiRa.45076.1	42.0004	5.60545	1.30508	3.52888	0.000417325	0.0292649
lncRNAPiRa.48921.1	101.864	7.23255	1.77384	3.51359	0.000442094	0.030788
lncRNAPiRa.48467.4	8.14562	6.35751	1.52633	3.51005	0.00044802	0.0308307
lncRNAPiRa.33190.1	22.7978	7.84534	1.96207	3.48884	0.000485119	0.0330996	PITA_44567	sense	intergenic	66345	same_strand	downstream
lncRNAPiRa.34547.2	112.376	5.65374	1.34014	3.47258	0.000515491	0.0349357
lncRNAPiRa.31184.1	8019.47	2.24651	0.35935	3.4688	0.00052279	0.0349611	PITA_16807	antisense	intergenic	55755	divergent	upstream
lncRNAPiRa.73312.2	16.3601	5.49883	1.29671	3.46942	0.000521577	0.0349611
lncRNAPiRa.55425.1	9.65455	6.60376	1.62393	3.45075	0.000559038	0.0371392
lncRNAPiRa.78332.11	212.753	2.65264	0.480148	3.44193	0.000577584	0.0381205	PITA_41139	sense	genic	0	overlapping	intronic
lncRNAPiRa.52424.1	121.22	6.12819	1.49334	3.43405	0.000594627	0.0389906
lncRNAPiRa.81498.1	1150.72	3.55186	0.745302	3.42393	0.000617231	0.0399538
lncRNAPiRa.39201.1	783.261	2.76757	0.517403	3.41624	0.000634925	0.0405789
lncRNAPiRa.54283.1	51.5997	2.89271	0.553983	3.41655	0.000634207	0.0405789
lncRNAPiRa.46980.1	585.679	2.20434	0.355831	3.38457	0.00071289	0.0447128
lncRNAPiRa.42813.1	62.1116	9.2897	2.44706	3.38762	0.000705018	0.0447128	PITA_02986	sense	intergenic	190	same_strand	downstream
lncRNAPiRa.78487.3	66.6766	9.39193	2.47845	3.38596	0.000709297	0.0447128	PITA_28133	antisense	intergenic	33344	convergent	downstream
lncRNAPiRa.21030.1	320.659	6.05652	1.50225	3.36595	0.000762792	0.0475474
lncRNAPiRa.84511.1	436.198	4.53271	1.05105	3.36113	0.000776231	0.0480882	PITA_13110	sense	intergenic	82	same_strand	downstream
lncRNAPiRa.92.2	12.7977	6.03563	1.50211	3.35236	0.000801255	0.0493358
