# Supplementary material for: Genome-wide identification and characterization of Fusarium circinatum-responsive lncRNAs in Pinus radiata
Source: BMC Genomics. 2022 Mar 10;23:194. doi: 10.1186/s12864-022-08408-9 (PMC8908662; doi:10.1186/s12864-022-08408-9)
Supplement: Supplementary file 7 — Additional file 7. [file 12864_2022_8408_MOESM7_ESM.xlsx]

## Sheet: Table S7
Table S7: Differential expression of down-regulated lncRNA of P. radiata in response to F. circinatum
lncRNA	baseMean	log2FoldChange	lfcSE	stat	pvalue	padj	target	direction	type	distance	subtype	location
lncRNAPiRa.72299.1	143.143	-10.8358	1.15495	-8.51618	1.64895e-17	5.55038e-14
lncRNAPiRa.47244.3	235.793	-10.834	1.25191	-7.85516	3.9926e-15	5.03966e-12
lncRNAPiRa.24465.3	35.1555	-8.80969	1.36415	-5.72496	1.03458e-08	2.82357e-06
lncRNAPiRa.62420.2	13.4336	-7.42247	1.30521	-4.92063	8.62677e-07	0.000150195
lncRNAPiRa.24465.2	40.1757	-9.00307	1.67982	-4.76423	1.89577e-06	0.000310056
lncRNAPiRa.53901.3	15.8485	-6.92584	1.25212	-4.73265	2.21607e-06	0.000344275
lncRNAPiRa.56730.1	21.5764	-7.37519	1.43096	-4.45519	8.38181e-06	0.000972868
lncRNAPiRa.62823.1	44.3144	-9.14396	1.83944	-4.42741	9.53719e-06	0.0010821	PITA_01229	sense	intergenic	76300	same_strand	downstream
lncRNAPiRa.83515.2	21.9514	-8.13036	1.67317	-4.26158	2.02984e-05	0.00211312
lncRNAPiRa.74804.1	15.4333	-7.62161	1.58033	-4.19001	2.78947e-05	0.00278891
lncRNAPiRa.83146.2	13.5243	-7.43302	1.55495	-4.13713	3.51671e-05	0.00341459	PITA_05626	sense	intergenic	69363	same_strand	downstream
lncRNAPiRa.30756.1	6.4314	-6.36022	1.40481	-3.81563	0.000135835	0.0114305
lncRNAPiRa.38350.3	9.84454	-6.97277	1.66521	-3.5868	0.000334767	0.0252274	PITA_18454	sense	intergenic	494	same_strand	downstream
lncRNAPiRa.63708.1	20.672	-8.04352	1.97078	-3.57398	0.000351599	0.0261063
lncRNAPiRa.22195.1	7.53713	-6.58754	1.57476	-3.54819	0.000387889	0.0277794
lncRNAPiRa.6161.2	7.3521	-5.80539	1.35941	-3.53491	0.000407919	0.0288053
lncRNAPiRa.27617.1	62.4576	-5.74294	1.35143	-3.50958	0.000448813	0.0308307
lncRNAPiRa.32312.1	134.902	-2.69842	0.495454	-3.428	0.000608047	0.0396133
