# Supplementary material for: Genome-wide identification and characterization of Fusarium circinatum-responsive lncRNAs in Pinus radiata
Source: BMC Genomics. 2022 Mar 10;23:194. doi: 10.1186/s12864-022-08408-9 (PMC8908662; doi:10.1186/s12864-022-08408-9)
Supplement: Supplementary file 8 — Additional file 8. [file 12864_2022_8408_MOESM8_ESM.xlsx]

## Sheet: Table S8
Table S8: Differential expression of up-regulated genes of P. radiata in response to F. circinatum
transcript_id	log2FoldChange	padj	E Value	Coverage	Description	Predicted Gene
PITA.84236.6	13.8494	1.01451e-38	8.5e-150	100	AAC49548.1 alcohol dehydrogenase, partial [Pinus banksiana]	ADH1
PITA.26843.1	13.0573	2.28154e-34	0	0	0	0
PITA_05737	12.8462	2.38124e-33	2.7e-298	92.5	ASA45903.1 PDC [Taxodium sp. 'Zhongshanshan']	PDC1
PITA.7884.1	12.6989	1.18545e-32	0	0	0	0
PITA.33760.1	12.2629	2.26693e-30	5.1e-11	64	RVW57015.1 hypothetical protein CK203_070468 [Vitis vinifera]	0
PITA.72268.1	12.1133	1.18416e-29	7.8e-50	97.5	ABK26279.1 unknown [Picea sitchensis]	OSI_17822
PITA.79902.1	11.9714	5.66918e-29	5.7e-208	89.3	ASA45903.1 PDC [Taxodium sp. 'Zhongshanshan']	PDC1
PITA_12210	11.9362	7.57159e-29	2.9e-299	100	ASA45903.1 PDC [Taxodium sp. 'Zhongshanshan']	PDC1
PITA.72299.2	11.9064	9.62702e-29	2.7e-37	76.8	ABR18339.1 unknown [Picea sitchensis]	FTRC
PITA.15465.1	11.3944	3.52627e-26	4.1e-70	74.4	TJX41581.1 hypothetical protein E8P77_31900, partial [Soehngenia saccharolytica]	PDC1
PITA.84236.1	11.3447	5.6667e-26	8.5e-150	100	AAC49548.1 alcohol dehydrogenase, partial [Pinus banksiana]	ADH1
PITA.35255.1	10.927	5.64065e-24	4.6e-30	68.1	AAB01553.1 late embryogenesis abundant protein, partial [Picea glauca]	0
PITA.71424.1	10.8036	2.01334e-23	2.2e-42	97.9	ABK25082.1 unknown [Picea sitchensis]	0
PITA.39604.1	10.7947	2.05982e-23	1.8e-60	84.1	ABK26878.1 unknown [Picea sitchensis]	0
PITA.47754.1	10.7697	2.52204e-23	1e-36	78.6	ABK26231.1 unknown [Picea sitchensis]	0
PITA.31414.1	10.6352	1.00952e-22	9.5e-161	100	ACN41013.1 unknown [Picea sitchensis]	0
PITA.53666.1	10.5341	2.79915e-22	0	0	0	0
PITA_20965	10.5202	3.06143e-22	6.3e-71	51.1	AFG60876.1 hypothetical protein 0_3567_01, partial [Pinus taeda]	OSOBF1
PITA_37134	10.4337	7.24248e-22	2.8e-125	100	AGC13124.1 tau class glutathione S-transferase [Pinus tabuliformis]	OSI_34422
PITA.84236.10	10.4105	8.77468e-22	1.3e-215	98.2	AAC49548.1 alcohol dehydrogenase, partial [Pinus banksiana]	ADH1
PITA_22317	10.3325	1.89075e-21	7.1e-298	99.8	ASA45903.1 PDC [Taxodium sp. 'Zhongshanshan']	PDC1
PITA_05666	10.136	1.3741e-20	1.8e-90	100	CAB61763.1 pyruvate decarboxylase, partial [Saccharum officinarum]	PDC1
PITA.77490.1	10.1136	1.65352e-20	0	0	0	0
PITA_07086	10.1016	1.78961e-20	1.8e-62	98.8	ABR17632.1 unknown [Picea sitchensis]	0
PITA.84510.6	10.0717	2.32967e-20	9.1e-36	98.5	XP_028107552.1 glucan 1,3-beta-glucosidase-like [Camellia sinensis]	0
PITA.45545.1	10.0175	3.88476e-20	0	0	0	0
PITA.84236.16	9.91495	1.04968e-19	5.3e-135	100	AAC49548.1 alcohol dehydrogenase, partial [Pinus banksiana]	ADH1
PITA.21231.1	9.82601	2.45662e-19	1.3e-43	65.1	AEX12744.1 hypothetical protein 2_7562_01, partial [Pinus taeda]	0
PITA_31344	9.81852	2.55505e-19	2.4e-62	89.5	ADE77766.1 unknown [Picea sitchensis]	0
PITA.56301.1	9.77794	3.69068e-19	7.4e-48	96.8	NP_849966.2 methionine-S-oxide reductase [Arabidopsis thaliana]	OSI_09916
PITA_39771	9.75914	4.29958e-19	2.6e-297	100	AAK37824.1 laccase [Pinus taeda]	0
PITA.19695.2	9.70627	7.00557e-19	5e-13	72.4	XP_021972938.2 early nodulin-93 [Helianthus annuus]	0
PITA.49043.1	9.70051	7.18827e-19	3e-222	88.9	ACN41013.1 unknown [Picea sitchensis]	0
PITA_13485	9.69395	7.44005e-19	3.4e-56	98.6	ABK25082.1 unknown [Picea sitchensis]	0
PITA_49042	9.67801	8.4474e-19	1.5e-22	95.1	TKY73211.1 Early nodulin-93 [Spatholobus suberectus]	0
PITA_47600	9.65163	1.06262e-18	2.5e-84	100	AJW67289.1 thaumatin-like protein [Pinus massoniana]	0
PITA.18811.1	9.61146	1.5285e-18	1.5e-75	85.7	ABK26878.1 unknown [Picea sitchensis]	0
PITA.84236.9	9.56039	2.44112e-18	2.2e-50	100	ABK22802.1 unknown [Picea sitchensis]	ADH1
PITA.38458.2	9.48944	4.67816e-18	1.9e-35	58.3	sp|Q9FJP6|PUB38_ARATH U-box domain-containing protein 38 OS=Arabidopsis thaliana OX=3702 GN=PUB38 PE=1 SV=1	OSI_10608
PITA.21760.1	9.48749	4.67816e-18	0	0	0	0
PITA.80203.4	9.37433	1.34257e-17	1.9e-133	100	CBL95261.1 malate dehydrogenase [Pinus pinaster]	MMDH
PITA_42887	9.36208	1.45107e-17	2.7e-196	87.1	ACN41013.1 unknown [Picea sitchensis]	0
PITA.30290.1	9.3611	1.45107e-17	5.9e-145	100	QEL09513.1 class II chitinase [Pinus banksiana]	RC24
PITA.53452.1	9.3549	1.50378e-17	0	0	0	0
PITA.42746.1	9.34258	1.63865e-17	1.6e-94	90	MBC9837423.1 hypothetical protein [Adiantum capillus-veneris]	0
PITA.33302.1	9.34111	1.63865e-17	1.4e-20	95.5	XP_006849842.1 uncharacterized protein LOC18439617 [Amborella trichopoda]	0
PITA.26226.2	9.26776	3.17056e-17	1.5e-22	95.1	TKY73211.1 Early nodulin-93 [Spatholobus suberectus]	0
PITA.20412.5	9.26643	3.17056e-17	8.6e-211	96.9	ADE76440.1 unknown [Picea sitchensis]	0
PITA_21202	9.24597	3.76164e-17	1.1e-104	99.6	ABK25958.1 unknown [Picea sitchensis]	0
PITA.78250.4	9.23872	3.8775e-17	0	0	0	0
PITA.50991.1	9.23845	3.8775e-17	0	0	0	0
PITA.17123.1	9.20514	5.1883e-17	1.5e-221	88.9	ACN41013.1 unknown [Picea sitchensis]	0
PITA.28388.1	9.17805	6.54891e-17	5.7e-240	97.6	ATG29927.1 CYP710A78 [Taxus chinensis]	CYP710A1
PITA_24441	9.15434	7.98262e-17	1.9e-228	94.7	ABK25456.1 unknown [Picea sitchensis]	0
PITA_09866	9.1527	7.98262e-17	3.8e-39	99.1	ADE77160.1 unknown [Picea sitchensis]	0
PITA.58580.1	9.13193	9.50108e-17	8.6e-38	91	ACN40652.1 unknown [Picea sitchensis]	0
PITA_02298	9.10586	1.1872e-16	3.1e-87	100	AJW67289.1 thaumatin-like protein [Pinus massoniana]	0
PITA_08271	9.09628	1.27434e-16	4.1e-20	87.3	XP_023537923.1 early nodulin-93-like [Cucurbita pepo subsp. pepo]	OSENOD93A
PITA.77128.1	9.06014	1.74599e-16	1.2e-217	50.6	RWR96439.1 lysine-specific demethylase JMJ25 isoform X1 [Cinnamomum micranthum f. kanehirae]	0
PITA.77538.1	9.04787	1.92116e-16	7.3e-121	91.9	XP_006843180.1 phenylalanine--tRNA ligase alpha subunit, cytoplasmic [Amborella trichopoda]	0
PITA.71792.2	9.03152	2.18453e-16	3e-97	100	ACN41013.1 unknown [Picea sitchensis]	0
PITA.24274.1	9.02671	2.22025e-16	0	0	0	0
PITA_17644	9.01083	2.52649e-16	5.9e-75	85.7	ABK26878.1 unknown [Picea sitchensis]	0
PITA.86955.2	9.00782	2.55682e-16	3.1e-157	91.9	KAE8039077.1 hypothetical protein FH972_011524 [Carpinus fangiana]	FTSH10
PITA.26226.4	9.00409	2.60533e-16	1.5e-22	95.1	TKY73211.1 Early nodulin-93 [Spatholobus suberectus]	0
PITA_19617	8.99453	2.79987e-16	5.7e-59	98.6	ABK25082.1 unknown [Picea sitchensis]	0
PITA.3578.1	8.9811	3.11719e-16	4.1e-20	87.3	XP_023537923.1 early nodulin-93-like [Cucurbita pepo subsp. pepo]	OSENOD93A
PITA_08166	8.95849	3.71812e-16	3.1e-151	99	ABK26019.1 unknown [Picea sitchensis]	0
PITA.62916.1	8.92088	5.15152e-16	5.2e-85	97	ERN14551.1 hypothetical protein AMTR_s00038p00099650 [Amborella trichopoda]	0
PITA.68313.1	8.88737	6.87176e-16	0	0	0	0
PITA.74387.4	8.86058	8.62148e-16	3.7e-30	85.2	AAB01553.1 late embryogenesis abundant protein, partial [Picea glauca]	0
PITA.11158.1	8.85129	9.244e-16	0	0	0	0
PITA.53451.1	8.79289	1.5367e-15	0	0	0	0
PITA_07286	8.76952	1.86677e-15	3.2e-215	85.4	AAC49548.1 alcohol dehydrogenase, partial [Pinus banksiana]	ADH1
PITA_51145	8.74998	2.19121e-15	2.8e-218	100	ABG91050.1 pinosylvin-forming stilbene synthase [Pinus massoniana]	CHS1
PITA.6705.1	8.74432	2.27442e-15	0	0	0	0
PITA.26226.1	8.7021	3.26088e-15	3e-23	95.1	TKY73211.1 Early nodulin-93 [Spatholobus suberectus]	0
PITA.33774.1	8.69411	3.45485e-15	4.4e-61	97.5	ABK24567.1 unknown [Picea sitchensis]	0
PITA.22362.2	8.68472	3.70639e-15	5.2e-241	99.8	ABR16667.1 unknown [Picea sitchensis]	PAD4
PITA.50830.1	8.66224	4.46066e-15	0	0	0	0
PITA_35398	8.64906	4.94649e-15	4.1e-20	87.3	XP_023537923.1 early nodulin-93-like [Cucurbita pepo subsp. pepo]	OSENOD93A
PITA_07582	8.64011	5.28636e-15	3.3e-139	88.9	AAC49548.1 alcohol dehydrogenase, partial [Pinus banksiana]	ADH1
PITA.69517.1	8.63064	5.67527e-15	1.2e-35	90.7	XP_023524539.1 zinc finger protein ZAT3-like [Cucurbita pepo subsp. pepo]	0
PITA_47467	8.59821	7.44418e-15	1.4e-212	91.2	AAC49548.1 alcohol dehydrogenase, partial [Pinus banksiana]	ADH1
PITA.7515.1	8.5857	8.20513e-15	0	0	0	0
PITA.18717.1	8.57978	8.54047e-15	3.5e-207	100	RWR73098.1 alanine aminotransferase 2 [Cinnamomum micranthum f. kanehirae]	ALAAT2
PITA.54501.1	8.55419	1.05457e-14	0	0	0	0
PITA.51191.1	8.5386	1.19358e-14	0	0	0	0
PITA.44047.1	8.52975	1.27438e-14	6.5e-42	99.1	ADE77160.1 unknown [Picea sitchensis]	0
PITA.65958.1	8.52518	1.31127e-14	0	0	0	0
PITA.65387.1	8.49987	1.6137e-14	1.5e-131	75.9	KAB2630016.1 E3 ubiquitin-protein ligase ARI8 [Pyrus ussuriensis x Pyrus communis]	0
PITA.73943.1	8.48633	1.79398e-14	4.5e-37	77.9	ACN40652.1 unknown [Picea sitchensis]	0
PITA.76288.2	8.48253	1.834e-14	7.7e-121	98.8	ABR17222.1 unknown [Picea sitchensis]	JMT
PITA_07948	8.44234	2.53559e-14	5.2e-23	88	KVI07795.1 DnaJ domain-containing protein, partial [Cynara cardunculus var. scolymus]	0
PITA.9422.2	8.43681	2.63125e-14	4.3e-101	100	ABK25456.1 unknown [Picea sitchensis]	0
PITA.58483.1	8.40811	3.32783e-14	2.3e-76	90	ABK26878.1 unknown [Picea sitchensis]	0
PITA.44047.3	8.3423	5.70372e-14	4.2e-41	99.1	ABK26966.1 unknown [Picea sitchensis]	0
PITA.42745.1	8.32375	6.60278e-14	6.6e-93	90	MBC9837423.1 hypothetical protein [Adiantum capillus-veneris]	0
PITA_06748	8.32266	6.60278e-14	1.1e-20	82.2	XP_016179428.1 early nodulin-93 [Arachis ipaensis]	OSENOD93A
PITA.80605.1	8.31482	6.98625e-14	4.7e-225	95.2	TJX57497.1 phosphoglycerate kinase [Soehngenia saccharolytica]	0
PITA.20727.1	8.30699	7.39153e-14	0	0	0	0
PITA.4044.1	8.28532	8.78649e-14	4.9e-55	98.6	ABK25082.1 unknown [Picea sitchensis]	0
PITA.3225.1	8.27249	9.69445e-14	0	0	0	0
PITA.34599.1	8.23608	1.30278e-13	1.3e-19	96.3	ABK22302.1 unknown [Picea sitchensis]	0
PITA.86008.1	8.22286	1.4414e-13	1.2e-49	98.6	ABR17632.1 unknown [Picea sitchensis]	0
PITA.20883.1	8.21652	1.50585e-13	3.6e-16	95.2	RVX05434.1 1-aminocyclopropane-1-carboxylate synthase 7 [Vitis vinifera]	ACS2
PITA.35476.1	8.20196	1.68467e-13	8.1e-47	94.6	KAF5745358.1 putative DNA binding protein [Tripterygium wilfordii]	0
PITA_41831	8.19858	1.71727e-13	3.2e-195	94.2	ABK25456.1 unknown [Picea sitchensis]	0
PITA_31270	8.19156	1.80425e-13	6.1e-220	90.6	ACN41013.1 unknown [Picea sitchensis]	0
PITA_17723	8.18358	1.91107e-13	7.20e-310	100	ABR16667.1 unknown [Picea sitchensis]	PAD4
PITA_22393	8.17211	2.08356e-13	2e-193	100	AZA14755.1 ASYMMETRIC LEAVES 2-like protein 37 [Pinus taeda]	0
PITA.48938.2	8.16997	2.10263e-13	1.9e-122	100	ABK22910.1 unknown [Picea sitchensis]	0
PITA_01439	8.11496	3.28403e-13	4.1e-173	96.5	ABK24194.1 unknown [Picea sitchensis]	0
PITA.48665.1	8.10975	3.39902e-13	9.2e-119	96.9	sp|O64743|BBE15_ARATH Berberine bridge enzyme-like 15 OS=Arabidopsis thaliana OX=3702 GN=MEE23 PE=1 SV=1	OSI_27888
PITA.24631.1	8.09743	3.72962e-13	0	0	0	0
PITA_24968	8.08966	3.94223e-13	2.3e-19	97.5	XP_006849842.1 uncharacterized protein LOC18439617 [Amborella trichopoda]	0
PITA.76885.1	8.07924	4.23006e-13	3.1e-31	100	ABR17476.1 unknown [Picea sitchensis]	0
PITA.83970.1	8.07906	4.23006e-13	0	0	0	0
PITA.56159.1	8.07783	4.23819e-13	0	0	0	0
PITA_40960	8.03221	6.10454e-13	5.7e-82	97.1	QFG01317.1 MYB family transcription factor MYB11 [Larix gmelinii var. olgensis]	0
PITA_16300	7.99922	7.91987e-13	2.1e-117	100	AGC13125.1 tau class glutathione S-transferase [Pinus tabuliformis]	0
PITA.21688.3	7.97865	9.28388e-13	2.3e-117	92	ABK24524.1 unknown [Picea sitchensis]	0
PITA.80406.2	7.97556	9.44403e-13	7.3e-226	94.8	TJX57497.1 phosphoglycerate kinase [Soehngenia saccharolytica]	0
PITA.30795.1	7.95387	1.11666e-12	0	0	0	0
PITA_06871	7.95043	1.13925e-12	2.6e-38	71.2	AFG67091.1 hypothetical protein 0_12663_02, partial [Pinus taeda]	0
PITA_11360	7.94842	1.1398e-12	4.7e-306	96.1	PSS04034.1 Peroxisomal acyl-coenzyme A oxidase [Actinidia chinensis var. chinensis]	ACX5
PITA_07403	7.94752	1.1398e-12	6e-46	90.4	ABK22273.1 unknown [Picea sitchensis]	OSI_34422
PITA_23708	7.94195	1.18051e-12	6.4e-229	94.7	ABK25456.1 unknown [Picea sitchensis]	0
PITA_00436	7.94131	1.18051e-12	2.5e-96	82.5	KAF3778921.1 Pyruvate decarboxylase 4 [Nymphaea thermarum]	PDC1
PITA.77630.5	7.9336	1.2469e-12	0	98.6	RWR95786.1 ABC transporter-like protein [Cinnamomum micranthum f. kanehirae]	0
PITA_40409	7.92763	1.29868e-12	1.9e-141	95.9	AJP06369.1 ZIP1 [Pinus tabuliformis]	0
PITA.82159.1	7.92163	1.35298e-12	6.5e-175	94.6	ATG29901.1 CYP76AA71 [Taxus chinensis]	0
PITA_26369	7.91438	1.42372e-12	1.3e-55	98.6	ABK25082.1 unknown [Picea sitchensis]	0
PITA_14098	7.90379	1.53903e-12	3.9e-149	64.7	ALN42233.1 stilbene synthase [Pinus pinea]	CHS1
PITA.29858.1	7.90133	1.55841e-12	4.6e-44	65.6	AEX12744.1 hypothetical protein 2_7562_01, partial [Pinus taeda]	0
PITA.71409.1	7.89411	1.63967e-12	0	0	0	0
PITA.34401.4	7.87824	1.84883e-12	2.4e-07	94	gi|805537328|ref|WP_046112848.1| glutathione S-transferase [Aquincola tertiaricarbonis]	0
PITA_10220	7.87332	1.90953e-12	3.7e-10	62.1	XP_009368642.1 PREDICTED: zinc finger protein 4-like [Pyrus x bretschneideri]	0
PITA.11405.1	7.87195	1.91716e-12	0	0	0	0
PITA.40604.1	7.86187	2.06366e-12	0	0	0	0
PITA.10288.1	7.85903	2.09649e-12	3.1e-110	83.8	XP_024197617.1 desiccation-related protein PCC13-62-like [Rosa chinensis]	0
PITA.27020.2	7.85689	2.11806e-12	8.3e-125	100	AGC13122.1 tau class glutathione S-transferase [Pinus tabuliformis]	0
PITA_42056	7.85355	2.16067e-12	7.3e-20	54.1	XP_009414129.1 PREDICTED: uncharacterized protein LOC103995296 [Musa acuminata subsp. malaccensis]	0
PITA.21522.1	7.8519	2.17456e-12	0	0	0	0
PITA_16212	7.84955	2.20098e-12	7.9e-53	99.5	ADE76436.1 unknown [Picea sitchensis]	0
PITA.81256.1	7.8292	2.554e-12	0	89	RWR77485.1 dnaJ subfamily C GRV2 isoform X1 [Cinnamomum micranthum f. kanehirae]	0
PITA.34702.1	7.8069	3.01726e-12	0	0	0	0
PITA.63752.5	7.79255	3.34987e-12	3.1e-135	99.7	APA32590.1 arogenate dehydratase [Pinus pinaster]	PHA2
PITA.71505.1	7.77268	3.89473e-12	2e-54	91.8	ADE77301.1 unknown [Picea sitchensis]	UFO
PITA.32073.2	7.74932	4.65295e-12	4.6e-90	94.4	AFP90029.1 transcription factor 1, partial [Pinus densata]	0
PITA.55806.1	7.73737	5.04711e-12	2.4e-17	95.5	XP_006849842.1 uncharacterized protein LOC18439617 [Amborella trichopoda]	0
PITA.36407.1	7.72955	5.30061e-12	7.1e-105	100	ABK21001.1 unknown [Picea sitchensis]	0
PITA.65951.1	7.72546	5.43949e-12	5.9e-75	100	ABK26231.1 unknown [Picea sitchensis]	0
PITA.8836.1	7.72263	5.5279e-12	1.4e-50	80.3	sp|P0C042|Y4597_ARATH Uncharacterized protein At4g15970 OS=Arabidopsis thaliana OX=3702 GN=At4g15970 PE=2 SV=1	0
PITA.56017.1	7.71488	5.83837e-12	4.3e-31	87.4	AAB01553.1 late embryogenesis abundant protein, partial [Picea glauca]	0
PITA_41113	7.71054	6.00395e-12	7.8e-55	100	ABK21745.1 unknown [Picea sitchensis]	AGD11
PITA.4992.1	7.7088	6.04965e-12	0	0	0	0
PITA.46309.4	7.69869	6.50851e-12	2.9e-270	96.2	XP_031474410.1 E3 ubiquitin-protein ligase RKP [Nymphaea colorata]	0
PITA.72249.1	7.68308	7.30958e-12	5.6e-68	60.7	RVW65084.1 AP2/ERF and B3 domain-containing transcription repressor TEM1 [Vitis vinifera]	RAV1
PITA_45657	7.67311	7.85434e-12	1.3e-215	98.2	AAC49548.1 alcohol dehydrogenase, partial [Pinus banksiana]	ADH1
PITA.10468.1	7.66508	8.31215e-12	8.6e-190	99.2	AFV52382.1 laccase [Picea abies]	0
PITA_06611	7.66297	8.40107e-12	1.3e-215	98.2	AAC49548.1 alcohol dehydrogenase, partial [Pinus banksiana]	ADH1
PITA_21791	7.65809	8.65651e-12	3.4e-07	70.4	gi|501594289|ref|WP_012597008.1| MULTISPECIES: molecular chaperone DnaJ [Cyanothece]	0
PITA_25303	7.6302	1.0651e-11	1.4e-77	58.9	XP_022860149.1 uncharacterized protein At4g15970-like [Olea europaea var. sylvestris]	0
PITA.34401.8	7.61031	1.23542e-11	5.7e-118	100	AGC13130.1 tau class glutathione S-transferase [Pinus tabuliformis]	0
PITA.31708.1	7.58994	1.43782e-11	2.4e-304	98.3	ABR16103.1 unknown [Picea sitchensis]	0
PITA.142.1	7.58906	1.4395e-11	0	0	0	0
PITA.75948.1	7.56538	1.71795e-11	6.7e-57	98.2	ABK21745.1 unknown [Picea sitchensis]	0
PITA_46363	7.54576	1.98628e-11	8.5e-233	100	ABK24777.1 unknown [Picea sitchensis]	0
PITA.76596.1	7.52346	2.34334e-11	0	0	0	0
PITA.42624.1	7.51755	2.43814e-11	0	0	0	0
PITA_04854	7.51505	2.46193e-11	2.6e-110	98.7	XP_024197617.1 desiccation-related protein PCC13-62-like [Rosa chinensis]	0
PITA.51096.1	7.51484	2.46193e-11	7.2e-12	100	ABR17476.1 unknown [Picea sitchensis]	0
PITA.24053.1	7.51357	2.47248e-11	0	0	0	0
PITA.38822.1	7.50067	2.69916e-11	6.2e-102	100	PQP92998.1 acetate/butyrate--CoA ligase AAE7 peroxisomal [Prunus yedoensis var. nudiflora]	AAE7
PITA.44762.2	7.48947	2.92243e-11	7.2e-151	93.1	ABK26019.1 unknown [Picea sitchensis]	0
PITA.81094.3	7.48884	2.92243e-11	3.1e-294	85.9	PSS21654.1 Coatomer subunit like [Actinidia chinensis var. chinensis]	0
PITA.51097.1	7.48541	2.98398e-11	5e-13	75.5	ABR17476.1 unknown [Picea sitchensis]	0
PITA.3433.1	7.48386	3.0034e-11	2.2e-70	87.2	ABK26231.1 unknown [Picea sitchensis]	0
PITA.66855.1	7.4795	3.08838e-11	1.9e-131	99.6	ABK22812.1 unknown [Picea sitchensis]	PPCK1
PITA.45044.1	7.46837	3.34373e-11	0	0	0	0
PITA.67631.1	7.45827	3.59149e-11	0	0	0	0
PITA.82301.1	7.44802	3.86191e-11	3.1e-192	92.8	AJO70154.1 invertase 4 [Camellia sinensis]	CWINV
PITA.35737.1	7.44352	3.95483e-11	0	0	0	0
PITA.29986.1	7.43428	4.20001e-11	6.8e-16	82.4	XP_006849842.1 uncharacterized protein LOC18439617 [Amborella trichopoda]	0
PITA.37431.1	7.43424	4.20001e-11	1.5e-32	69	GFY97255.1 alanine aminotransferas [Actinidia rufa]	ALAAT2
PITA.8238.1	7.43292	4.22066e-11	1.5e-115	100	ADB97928.1 thaumatin-like protein L4 [Pinus monticola]	0
PITA_00500	7.4301	4.2902e-11	4.9e-132	80.8	XP_006853946.1 12-oxophytodienoate reductase 7 [Amborella trichopoda]	OPR3
PITA.79902.9	7.42513	4.43226e-11	2.4e-299	94.8	ASA45903.1 PDC [Taxodium sp. 'Zhongshanshan']	PDC1
PITA_13020	7.41171	4.88036e-11	3.8e-203	85.5	ADE75655.1 unknown [Picea sitchensis]	0
PITA.22172.1	7.41065	4.89547e-11	6.8e-200	100	QIR83175.1 pectin methylesterase 17 [Cunninghamia lanceolata]	0
PITA.10887.1	7.39526	5.47021e-11	0	0	0	0
PITA.21761.1	7.39348	5.51672e-11	0	0	0	0
PITA_16276	7.37685	6.1908e-11	3.5e-303	99.6	ABR16103.1 unknown [Picea sitchensis]	0
PITA_24382	7.37091	6.44231e-11	1.5e-22	95.1	TKY73211.1 Early nodulin-93 [Spatholobus suberectus]	0
PITA.26697.1	7.36449	6.72726e-11	3.8e-18	92.5	ABK25758.1 unknown [Picea sitchensis]	0
PITA.8650.1	7.35335	7.27827e-11	0	0	0	0
PITA_31271	7.35103	7.37027e-11	1.3e-293	100	AGX45528.1 4-coumarate:CoA ligase [Pinus taeda]	4CL3
PITA.33518.1	7.34153	7.87563e-11	0	0	0	0
PITA.40194.2	7.32474	8.8853e-11	2.2e-155	100	ADE76293.1 unknown [Picea sitchensis]	AGD8
PITA.81601.1	7.31639	9.41192e-11	3e-43	99.1	ABK22302.1 unknown [Picea sitchensis]	0
PITA.20736.1	7.31352	9.57066e-11	0	0	0	0
PITA_18451	7.30919	9.83783e-11	9.8e-126	100	AAY64043.1 tau class glutathione S-transferase [Pinus densata]	0
PITA.74886.1	7.26474	1.35557e-10	0	0	0	0
PITA.35371.1	7.26204	1.37669e-10	0	100	RWR72834.1 Oligopeptide transporter [Cinnamomum micranthum f. kanehirae]	0
PITA.82443.2	7.25973	1.39398e-10	1.3e-25	85	KRH28177.1 hypothetical protein GLYMA_11G037100 [Glycine max]	0
PITA.84809.6	7.25185	1.47094e-10	5.9e-155	99.8	ABK23336.1 unknown [Picea sitchensis]	AOX2
PITA.7043.1	7.25026	1.48159e-10	0	0	0	0
PITA.31612.2	7.23249	1.68148e-10	2.1e-72	87.1	sp|Q5XLY0|ANR_GINBI Putative anthocyanidin reductase OS=Ginkgo biloba OX=3311 PE=2 SV=1	0
PITA_28869	7.218	1.85406e-10	7.8e-80	91	sp|Q39224|SRG1_ARATH Protein SRG1 OS=Arabidopsis thaliana OX=3702 GN=SRG1 PE=2 SV=1	0
PITA.34529.4	7.21413	1.89902e-10	8.6e-106	99.4	KAF3792208.1 Pantoate--beta-alanine ligase [Nymphaea thermarum]	PANC
PITA.69659.1	7.20708	1.99117e-10	1.2e-100	90.7	ABR17163.1 unknown [Picea sitchensis]	HB
PITA_27469	7.19704	2.13401e-10	1.7e-36	70	ABK21379.1 unknown [Picea sitchensis]	0
PITA.21997.1	7.18136	2.38314e-10	1.3e-164	100	XP_026658709.1 alanine aminotransferase 2 isoform X1 [Phoenix dactylifera]	ALAAT2
PITA.54117.1	7.16866	2.60371e-10	1e-129	96.1	ACN41013.1 unknown [Picea sitchensis]	0
PITA.82277.1	7.15065	2.95628e-10	1.9e-208	100	CAA66667.1 polyubiquitin [Pinus sylvestris]	0
PITA_45617	7.14585	3.04829e-10	6.3e-228	100	ACN39829.1 unknown [Picea sitchensis]	0
PITA.74387.1	7.14324	3.09344e-10	0	0	0	0
PITA_03913	7.13528	3.2638e-10	7.7e-31	64.6	ABK26314.1 unknown [Picea sitchensis]	0
PITA_42545	7.12886	3.40513e-10	4.1e-20	87.3	XP_023537923.1 early nodulin-93-like [Cucurbita pepo subsp. pepo]	OSENOD93A
PITA.22173.1	7.11731	3.68722e-10	1.5e-177	95.2	QIR83175.1 pectin methylesterase 17 [Cunninghamia lanceolata]	0
PITA.63857.1	7.11344	3.76685e-10	4.6e-182	99.5	ABR16339.1 unknown [Picea sitchensis]	OSI_31707
PITA_02460	7.1132	3.76685e-10	7.4e-196	98.1	QIR83167.1 pectin methylesterase 9 [Cunninghamia lanceolata]	0
PITA.79635.4	7.10878	3.87319e-10	2.8e-30	69.3	ABK23954.1 unknown [Picea sitchensis]	0
PITA.58949.4	7.09905	4.13849e-10	3.3e-44	70.3	XP_015389002.1 serine/threonine receptor-like kinase NFP [Citrus sinensis]	0
PITA.13973.1	7.08442	4.58088e-10	2.4e-17	95.5	XP_006849842.1 uncharacterized protein LOC18439617 [Amborella trichopoda]	0
PITA.76251.1	7.07967	4.72105e-10	0	0	0	0
PITA.46134.1	7.07842	4.74439e-10	2.5e-223	99.5	QIR83175.1 pectin methylesterase 17 [Cunninghamia lanceolata]	0
PITA_21810	7.07304	4.91181e-10	1.7e-36	68.8	ABK21379.1 unknown [Picea sitchensis]	0
PITA.78967.3	7.07033	4.98825e-10	4.8e-39	100	KAF3781185.1 hypothetical protein EJ110_NYTH37403 [Nymphaea thermarum]	0
PITA_28439	7.05526	5.53753e-10	3.8e-137	93.9	AJP06369.1 ZIP1 [Pinus tabuliformis]	0
PITA_30537	7.03676	6.29874e-10	1.6e-94	90	MBC9837423.1 hypothetical protein [Adiantum capillus-veneris]	0
PITA_42746	7.01561	7.26996e-10	1.2e-226	100	ACN39829.1 unknown [Picea sitchensis]	0
PITA.21529.2	7.00889	7.56697e-10	7.6e-229	91.2	ABK24322.1 unknown [Picea sitchensis]	0
PITA_29786	7.00707	7.6356e-10	1.4e-174	98.6	AHW42453.1 GA2ox3 [Pinus tabuliformis]	0
PITA_22535	7.00522	7.70686e-10	8.5e-233	100	ABK24777.1 unknown [Picea sitchensis]	0
PITA_04516	6.98044	9.16039e-10	1.1e-33	54.3	ABK26526.1 unknown [Picea sitchensis]	OSI_27746
PITA_09225	6.97673	9.36849e-10	6.4e-150	100	QEL09540.1 class II chitinase [Pinus contorta]	RC24
PITA.5656.2	6.96669	1.00221e-09	2.4e-157	98.7	AAY78890.1 CC-NBS-LRR resistance-like protein [Pinus lambertiana]	0
PITA.63113.2	6.96195	1.03253e-09	9.9e-199	100	QBS32940.1 farnesyl diphosphate synthase [Pinus taeda]	FPPS
PITA_51213	6.9611	1.03469e-09	8.7e-121	87.7	RWR75159.1 AAA-ATPase-like protein [Cinnamomum micranthum f. kanehirae]	0
PITA.13957.1	6.95813	1.05265e-09	0	0	0	0
PITA.22159.1	6.95735	1.05443e-09	1.5e-162	100	QIR83175.1 pectin methylesterase 17 [Cunninghamia lanceolata]	0
PITA.47335.3	6.9485	1.11848e-09	1.5e-211	100	ABK24232.1 unknown [Picea sitchensis]	0
PITA.24259.1	6.94252	1.16236e-09	0	0	0	0
PITA.29065.1	6.93704	1.20375e-09	5.7e-65	88	sp|Q9FIU5|CRLK1_ARATH Calcium/calmodulin-regulated receptor-like kinase 1 OS=Arabidopsis thaliana OX=3702 GN=CRLK1 PE=1 SV=1	0
PITA.8742.1	6.9279	1.27931e-09	0	0	0	0
PITA.39169.1	6.92715	1.28121e-09	1.6e-18	78.1	sp|Q9LRJ9|CRR38_ARATH Cysteine-rich repeat secretory protein 38 OS=Arabidopsis thaliana OX=3702 GN=CRRSP38 PE=2 SV=1	0
PITA.49887.1	6.92284	1.31586e-09	0	0	0	0
PITA_21568	6.90608	1.47548e-09	0	0	0	ACS2
PITA.36790.1	6.89533	1.58411e-09	4.8e-15	90.9	sp|Q38851|MYB6_ARATH Transcription repressor MYB6 OS=Arabidopsis thaliana OX=3702 GN=MYB6 PE=1 SV=1	0
PITA.3099.1	6.89493	1.58411e-09	0	0	0	0
PITA.4143.1	6.89079	1.62482e-09	2.8e-182	89.9	XP_029117958.1 glutamate receptor 2.8-like [Elaeis guineensis]	0
PITA_01475	6.87187	1.84886e-09	4.8e-15	80	ABR17476.1 unknown [Picea sitchensis]	0
PITA_09743	6.87112	1.85171e-09	1.2e-132	78.2	PSS21173.1 EGF domain-specific O-linked N-acetylglucosamine transferase [Actinidia chinensis var. chinensis]	0
PITA_02628	6.85933	2.00375e-09	5.3e-116	100	AGC13130.1 tau class glutathione S-transferase [Pinus tabuliformis]	0
PITA.63522.3	6.84846	2.14836e-09	1.6e-66	64.5	ABR17027.1 unknown [Picea sitchensis]	0
PITA.52628.3	6.84833	2.14836e-09	1.8e-154	100	ABR17347.1 unknown [Picea sitchensis]	0
PITA_03351	6.84308	2.21769e-09	0	96.3	ABV21762.1 GRP94 [Pinus taeda]	HSP90B
PITA_11007	6.84274	2.21769e-09	7.8e-84	79.8	ABK23987.1 unknown [Picea sitchensis]	0
PITA.43839.1	6.83579	2.31965e-09	0	0	0	0
PITA.79902.2	6.82868	2.42877e-09	2.7e-298	92.5	ASA45903.1 PDC [Taxodium sp. 'Zhongshanshan']	PDC1
PITA_13926	6.82415	2.49767e-09	4.5e-135	95.7	AJP06369.1 ZIP1 [Pinus tabuliformis]	0
PITA_41949	6.80915	2.76248e-09	4.5e-135	95.7	AJP06369.1 ZIP1 [Pinus tabuliformis]	0
PITA_32312	6.80408	2.8514e-09	1.8e-206	98.2	AAC49548.1 alcohol dehydrogenase, partial [Pinus banksiana]	ADH1
PITA.74586.1	6.80212	2.88029e-09	2.7e-15	89.2	KAA3474319.1 HTH-type transcriptional regulator protein ptxE [Gossypium australe]	0
PITA_43495	6.80038	2.90416e-09	6.4e-177	98.3	sp|M4DUF2|ASO_BRARP L-ascorbate oxidase OS=Brassica rapa subsp. pekinensis OX=51351 GN=AO PE=2 SV=1	0
PITA.7894.3	6.79992	2.90416e-09	0	0	0	0
PITA.34125.1	6.79297	3.03689e-09	4e-49	100	ABK25657.1 unknown [Picea sitchensis]	0
PITA.20937.1	6.78767	3.12866e-09	1.9e-26	100	ABK26511.1 unknown [Picea sitchensis]	0
PITA.78611.1	6.78392	3.19824e-09	0	0	0	0
PITA.84047.2	6.78322	3.19824e-09	1.1e-193	79.6	XP_023544353.1 pyrophosphate--fructose 6-phosphate 1-phosphotransferase subunit beta [Cucurbita pepo subsp. pepo]	0
PITA.78262.2	6.78275	3.19824e-09	9.5e-181	98.1	ADE76178.1 unknown [Picea sitchensis]	0
PITA.39124.2	6.7825	3.19824e-09	4.2e-138	81.5	ADE77811.1 unknown [Picea sitchensis]	NRAMP2
PITA.1370.1	6.77924	3.26012e-09	0	0	0	0
PITA.80203.3	6.77266	3.40045e-09	2.3e-179	100	CBL95261.1 malate dehydrogenase [Pinus pinaster]	MMDH
PITA_47429	6.77198	3.40477e-09	1.3e-273	99.1	PSS30643.1 Phosphoenolpyruvate carboxykinase [Actinidia chinensis var. chinensis]	PCK2
PITA_43211	6.74218	4.15379e-09	4.5e-135	95.7	AJP06369.1 ZIP1 [Pinus tabuliformis]	0
PITA.64416.3	6.74168	4.15433e-09	3.7e-18	87	XP_023537923.1 early nodulin-93-like [Cucurbita pepo subsp. pepo]	OSENOD93A
PITA_47390	6.71883	4.82806e-09	1.3e-116	93.8	PON52407.1 Spastin [Trema orientale]	0
PITA.58579.1	6.71459	4.95422e-09	1.2e-37	77.9	ABK26231.1 unknown [Picea sitchensis]	0
PITA_47130	6.69882	5.50086e-09	5.3e-113	99.7	ABK22828.1 unknown [Picea sitchensis]	0
PITA.73872.1	6.69572	5.60042e-09	0	99.8	ABR18152.1 unknown [Picea sitchensis]	0
PITA.23982.1	6.69298	5.68759e-09	1.2e-13	85.9	ABK21767.1 unknown [Picea sitchensis]	0
PITA.44854.2	6.6885	5.84527e-09	8.7e-99	99.2	AJP06369.1 ZIP1 [Pinus tabuliformis]	0
PITA_30466	6.68692	5.88936e-09	3e-298	100	AAK37824.1 laccase [Pinus taeda]	0
PITA.44762.3	6.68604	5.90533e-09	1e-10	82.6	gi|926294553|ref|WP_053630734.1| MULTISPECIES: hypothetical protein [Streptomyces]	0
PITA.84510.7	6.68085	6.09844e-09	4.4e-34	91.6	CAN78586.1 hypothetical protein VITISV_016766 [Vitis vinifera]	0
PITA.51886.1	6.67819	6.1903e-09	6e-194	98.8	ADE76177.1 unknown [Picea sitchensis]	0
PITA_16662	6.67665	6.23528e-09	4.5e-135	95.7	AJP06369.1 ZIP1 [Pinus tabuliformis]	0
PITA.47786.1	6.6745	6.30722e-09	6.7e-15	92.2	XP_021803705.1 indole-3-acetate O-methyltransferase 1-like, partial [Prunus avium]	0
PITA_04671	6.66866	6.5378e-09	2.7e-120	93.1	QIR83175.1 pectin methylesterase 17 [Cunninghamia lanceolata]	0
PITA_34321	6.66786	6.5378e-09	7.1e-195	100	ABK23778.1 unknown [Picea sitchensis]	OPR1
PITA.68008.1	6.66782	6.5378e-09	0	0	0	0
PITA.45510.1	6.6619	6.77109e-09	1.7e-120	99.2	ABK26019.1 unknown [Picea sitchensis]	0
PITA.82713.7	6.66174	6.77109e-09	1.8e-126	82.3	ADC92285.1 tau class glutathione S-transferase [Pinus brutia]	GST5
PITA.11046.2	6.65821	6.91391e-09	2.2e-169	94.9	PQM35363.1 glutamate receptor 2.8 [Prunus yedoensis var. nudiflora]	0
PITA_38389	6.65443	7.07133e-09	6.3e-37	55	ACN40652.1 unknown [Picea sitchensis]	0
PITA.38851.1	6.65239	7.14794e-09	0	0	0	0
PITA.78513.10	6.64531	7.47651e-09	1.2e-88	100	AHJ86267.1 glutathione peroxidase [Pinus massoniana]	0
PITA.83617.4	6.644	7.51988e-09	7.1e-113	98.3	ABK26008.1 unknown [Picea sitchensis]	CAD1
PITA.80304.1	6.62508	8.49567e-09	0	0	0	0
PITA.41249.2	6.61531	9.04848e-09	3.6e-41	97.4	ABK22620.1 unknown [Picea sitchensis]	0
PITA_18094	6.6071	9.53499e-09	3.4e-224	100	ALN42233.1 stilbene synthase [Pinus pinea]	CHS1
PITA_27161	6.60174	9.85614e-09	6.2e-53	77.6	XP_008780803.1 IN2-2 protein-like, partial [Phoenix dactylifera]	0
PITA.51143.1	6.59601	1.02129e-08	3.6e-16	95.2	RVX05434.1 1-aminocyclopropane-1-carboxylate synthase 7 [Vitis vinifera]	ACS2
PITA.57283.1	6.58933	1.06504e-08	0	0	0	0
PITA_26711	6.5847	1.09547e-08	6e-130	99.6	ABK22812.1 unknown [Picea sitchensis]	PPCK1
PITA.54216.3	6.58225	1.11031e-08	0	98.3	OVA10185.1 Cation-transporting P-type ATPase [Macleaya cordata]	0
PITA_12411	6.58174	1.11072e-08	4.4e-118	93.4	QIR83175.1 pectin methylesterase 17 [Cunninghamia lanceolata]	0
PITA.23982.2	6.57348	1.17065e-08	1e-13	87.1	ABK21767.1 unknown [Picea sitchensis]	0
PITA.36408.1	6.56677	1.22086e-08	2.7e-114	99.6	ABK22828.1 unknown [Picea sitchensis]	0
PITA.79088.1	6.56523	1.22626e-08	2.6e-306	99.8	ABR16103.1 unknown [Picea sitchensis]	0
PITA.14397.2	6.56523	1.22626e-08	2.5e-75	76.3	ACN39824.1 unknown [Picea sitchensis]	0
PITA.68007.1	6.55889	1.2757e-08	0	0	0	0
PITA_35267	6.5564	1.2933e-08	6.2e-204	99.2	QIR83175.1 pectin methylesterase 17 [Cunninghamia lanceolata]	0
PITA.84338.2	6.54504	1.3914e-08	2e-101	99.3	XP_006828848.3 probable prolyl 4-hydroxylase 3 isoform X2 [Amborella trichopoda]	0
PITA.69316.4	6.53721	1.46185e-08	4e-133	94.9	ABK26675.1 unknown [Picea sitchensis]	0
PITA.35185.1	6.53542	1.47512e-08	0	0	0	0
PITA.28588.1	6.52748	1.55086e-08	3.2e-220	99.8	QIR83175.1 pectin methylesterase 17 [Cunninghamia lanceolata]	0
PITA_23245	6.52068	1.61816e-08	2.6e-83	99.2	sp|Q6L8G0|ZIP5_ORYSJ Zinc transporter 5 OS=Oryza sativa subsp. japonica OX=39947 GN=ZIP5 PE=2 SV=1	0
PITA.3636.1	6.51935	1.62779e-08	1.8e-146	100	ABR17061.1 unknown [Picea sitchensis]	0
PITA_45248	6.5144	1.67744e-08	4.3e-108	93.1	AGC13127.1 tau class glutathione S-transferase [Pinus tabuliformis]	0
PITA_20880	6.49978	1.84352e-08	1.5e-242	81.2	ADE76161.1 unknown [Picea sitchensis]	0
PITA_32409	6.49895	1.84778e-08	1.5e-159	100	ABK25991.1 unknown [Picea sitchensis]	BG3
PITA.8691.1	6.49191	1.92571e-08	1.8e-103	99.1	ADE76481.1 unknown [Picea sitchensis]	0
PITA.75515.2	6.49121	1.92914e-08	1.3e-129	100	ACN39824.1 unknown [Picea sitchensis]	0
PITA.46603.4	6.48985	1.94113e-08	1e-74	94.6	ABK22812.1 unknown [Picea sitchensis]	PPCK1
PITA.18292.1	6.48898	1.94674e-08	1.1e-15	95.2	RVX05434.1 1-aminocyclopropane-1-carboxylate synthase 7 [Vitis vinifera]	ACS2
PITA.81251.1	6.48523	1.99017e-08	0	0	0	0
PITA_40523	6.48437	1.99584e-08	2e-96	92.8	sp|O04203|HSPR2_ARATH Nematode resistance protein-like HSPRO2 OS=Arabidopsis thaliana OX=3702 GN=HSPRO2 PE=1 SV=1	0
PITA.58817.1	6.47755	2.08226e-08	0	99.9	ABR15470.1 sucrose synthase [Pinus taeda]	SUS4
PITA.81836.9	6.47183	2.15067e-08	1.5e-106	87.7	PIA56647.1 hypothetical protein AQUCO_00700777v1 [Aquilegia coerulea]	HMA1
PITA.74189.2	6.47139	2.15067e-08	1.5e-190	100	RWR86617.1 zinc finger protein [Cinnamomum micranthum f. kanehirae]	0
PITA.79704.2	6.46742	2.20182e-08	1e-75	100	ADE77686.1 unknown [Picea sitchensis]	0
PITA_07748	6.46346	2.25389e-08	2.1e-196	100	ABK24304.1 unknown [Picea sitchensis]	0
PITA_47647	6.4559	2.357e-08	2.6e-80	63.1	RWR85514.1 AP2/ERF and B3 domain-containing protein [Cinnamomum micranthum f. kanehirae]	RAV1
PITA.66142.6	6.45585	2.357e-08	1.5e-220	98.7	XP_006843507.1 phosphatidylinositol 4-kinase beta 1 [Amborella trichopoda]	0
PITA.45604.2	6.45394	2.38042e-08	2.5e-294	98.7	RWR82907.1 glycosyl transferase family 2 family protein [Cinnamomum micranthum f. kanehirae]	CSLC3
PITA_34078	6.45033	2.43096e-08	0	100	ABR16535.1 unknown [Picea sitchensis]	LOX
PITA.65847.1	6.44768	2.46715e-08	0	0	0	0
PITA.51979.1	6.44503	2.50373e-08	0	0	0	0
PITA.84640.6	6.43841	2.6012e-08	4.6e-60	51.2	XP_011624581.1 uncharacterized protein LOC18437469 isoform X1 [Amborella trichopoda]	0
PITA.57872.1	6.43634	2.62972e-08	9.5e-111	99.2	Q08632.1 RecName: Full=Short-chain type dehydrogenase/reductase [Picea abies]	OSI_25050
PITA_35022	6.4352	2.64226e-08	2.4e-143	100	QEL09513.1 class II chitinase [Pinus banksiana]	RC24
PITA.44758.1	6.42774	2.76778e-08	3.2e-214	98.6	ABK24936.1 unknown [Picea sitchensis]	OSI_18661
PITA_29927	6.42349	2.83856e-08	1.1e-81	99.2	sp|Q6L8G0|ZIP5_ORYSJ Zinc transporter 5 OS=Oryza sativa subsp. japonica OX=39947 GN=ZIP5 PE=2 SV=1	0
PITA.73713.2	6.42084	2.88051e-08	0	0	0	0
PITA.26697.2	6.41885	2.91059e-08	3.8e-18	92.5	ABK25758.1 unknown [Picea sitchensis]	0
PITA.21529.1	6.41044	3.06768e-08	2.6e-264	100	ABK24322.1 unknown [Picea sitchensis]	0
PITA.82713.2	6.40605	3.1489e-08	1.4e-124	76	ADC92285.1 tau class glutathione S-transferase [Pinus brutia]	GST5
PITA.80687.2	6.40483	3.16568e-08	2e-245	91.9	XP_006841018.2 alpha-glucan water dikinase, chloroplastic isoform X1 [Amborella trichopoda]	GWD
PITA_38537	6.40186	3.21932e-08	5.1e-101	85.4	RWR84759.1 LEAF RUST 10 DISEASE-RESISTANCE LOCUS RECEPTOR-LIKE PROTEIN KINASE-like protein 2.4 [Cinnamomum micranthum f. kanehirae]	0
PITA.72337.1	6.40048	3.23995e-08	5.1e-111	100	AGC13127.1 tau class glutathione S-transferase [Pinus tabuliformis]	0
PITA.19501.1	6.39728	3.29975e-08	2e-106	100	QIR83176.1 pectin methylesterase 18 [Cunninghamia lanceolata]	0
PITA.34529.3	6.39554	3.32872e-08	8.6e-106	99.4	KAF3792208.1 Pantoate--beta-alanine ligase [Nymphaea thermarum]	PANC
PITA.44177.1	6.39384	3.35177e-08	2.3e-57	100	ADE76487.1 unknown [Picea sitchensis]	0
PITA.35077.2	6.38782	3.4739e-08	9.8e-130	98.5	XP_024370026.1 E3 ubiquitin-protein ligase At1g12760-like [Physcomitrium patens]	0
PITA_33393	6.38732	3.47622e-08	2e-173	97.1	ACN41013.1 unknown [Picea sitchensis]	0
PITA.26226.6	6.38521	3.51517e-08	5.2e-23	95.1	TKY73211.1 Early nodulin-93 [Spatholobus suberectus]	0
PITA.58283.1	6.38418	3.52981e-08	5.6e-131	94.4	PQM35363.1 glutamate receptor 2.8 [Prunus yedoensis var. nudiflora]	0
PITA_10165	6.3801	3.60691e-08	0	99.9	ABR15470.1 sucrose synthase [Pinus taeda]	SUS4
PITA.22561.1	6.38008	3.60691e-08	6.8e-220	94.5	ABK25456.1 unknown [Picea sitchensis]	0
PITA.60518.1	6.37825	3.63849e-08	0	0	0	0
PITA.25691.1	6.37796	3.63849e-08	0	0	0	0
PITA_26944	6.37138	3.78842e-08	3.5e-42	100	ABK21379.1 unknown [Picea sitchensis]	0
PITA.48750.1	6.36884	3.84174e-08	0	0	0	0
PITA.7538.1	6.36253	3.98272e-08	8.7e-117	94	AGC13130.1 tau class glutathione S-transferase [Pinus tabuliformis]	0
PITA.27971.2	6.35577	4.14073e-08	7.2e-35	77.4	OAP14881.1 hypothetical protein AXX17_AT1G14740 [Arabidopsis thaliana]	0
PITA.40640.2	6.35445	4.16584e-08	2.4e-101	100	ABK22119.1 unknown [Picea sitchensis]	0
PITA_33747	6.35407	4.16584e-08	7.1e-93	76.3	AHY84694.1 ethylene responsive factor 1-like protein [Pinus massoniana]	0
PITA.70844.2	6.35098	4.2292e-08	7.8e-87	98.5	ABR17443.1 unknown [Picea sitchensis]	0
PITA.81058.2	6.34719	4.32389e-08	2.8e-74	86.6	ADE76354.1 unknown [Picea sitchensis]	0
PITA.67742.3	6.34625	4.33955e-08	2.5e-88	95.3	XP_006850949.2 ethanolamine-phosphate cytidylyltransferase isoform X1 [Amborella trichopoda]	OSI_34911
PITA.52057.1	6.34495	4.36432e-08	0	0	0	0
PITA_51399	6.34461	4.36432e-08	4.5e-124	95.6	AJP06369.1 ZIP1 [Pinus tabuliformis]	0
PITA_20808	6.34401	4.37039e-08	1.3e-139	98.5	XP_012067333.1 mitochondrial phosphate carrier protein 3, mitochondrial [Jatropha curcas]	0
PITA.64315.1	6.33503	4.62131e-08	3.3e-163	100	ALN42233.1 stilbene synthase [Pinus pinea]	CHS1
PITA.69033.2	6.33295	4.67273e-08	0	99.6	sp|Q9XH57|ETR2_PELHO Ethylene receptor 2 OS=Pelargonium hortorum OX=4031 GN=ETR2 PE=2 SV=1	ETR1
PITA_20601	6.3283	4.80373e-08	0	0	0	ASR1
PITA_38468	6.32701	4.83214e-08	4.1e-163	96.9	QIR83175.1 pectin methylesterase 17 [Cunninghamia lanceolata]	0
PITA.19236.1	6.32143	4.99777e-08	0	0	0	0
PITA.81058.5	6.32034	5.02111e-08	2.8e-74	86.6	ADE76354.1 unknown [Picea sitchensis]	0
PITA.19374.1	6.31953	5.03509e-08	4.1e-61	90.3	ABK22932.1 unknown [Picea sitchensis]	0
PITA.59543.2	6.31485	5.16487e-08	2.1e-175	87.4	ABR16339.1 unknown [Picea sitchensis]	OSI_31707
PITA.65156.1	6.31405	5.17911e-08	2.4e-65	100	ABK23417.1 unknown [Picea sitchensis]	0
PITA.67406.4	6.30506	5.46229e-08	5.2e-71	83.3	ABK21817.1 unknown [Picea sitchensis]	0
PITA.5092.1	6.30207	5.5554e-08	5e-245	99.5	ABR16586.1 unknown [Picea sitchensis]	PAD4
PITA_13110	6.29855	5.6696e-08	1.3e-191	100	ABR16246.1 unknown [Picea sitchensis]	0
PITA.86140.3	6.29614	5.74471e-08	1.3e-210	95.7	ABR17702.1 unknown [Picea sitchensis]	0
PITA_50110	6.29466	5.78609e-08	4.6e-194	89.5	RWR75387.1 glutamate receptor 2.8 [Cinnamomum micranthum f. kanehirae]	OSI_31454
PITA.51461.1	6.29333	5.82195e-08	6.6e-63	98.5	AFB32810.1 hypothetical protein 0_3046_01, partial [Pinus mugo]	0
PITA.14525.1	6.29232	5.84632e-08	0	0	0	0
PITA.83602.3	6.28974	5.93005e-08	1.2e-194	100	ADE77789.1 unknown [Picea sitchensis]	0
PITA.84764.4	6.28589	6.05056e-08	2e-189	99.1	PSS15809.1 Protein RRP6-like [Actinidia chinensis var. chinensis]	0
PITA.62851.2	6.28418	6.10322e-08	4.4e-82	98.5	XP_006838902.1 uncharacterized protein LOC18429554 [Amborella trichopoda]	0
PITA.5919.1	6.27552	6.43759e-08	3.5e-169	100	XP_015866992.2 clathrin heavy chain 1-like [Ziziphus jujuba]	CHC1
PITA.79435.2	6.27132	6.59833e-08	1.1e-159	100	ABK24253.1 unknown [Picea sitchensis]	0
PITA.20000.3	6.26675	6.77801e-08	0	0	0	0
PITA.36990.3	6.26641	6.77801e-08	1.5e-222	100	ABK24359.1 unknown [Picea sitchensis]	0
PITA.66628.3	6.26567	6.79379e-08	3.9e-37	67	XP_031100959.1 LOB domain-containing protein 1-like [Ipomoea triloba]	0
PITA.75048.2	6.26533	6.79379e-08	3e-163	100	ACN40858.1 unknown [Picea sitchensis]	0
PITA.85987.2	6.26461	6.80953e-08	0	98.9	KAB2634120.1 E3 ubiquitin-protein ligase HERC2 [Pyrus ussuriensis x Pyrus communis]	0
PITA.85239.2	6.25455	7.2462e-08	1.1e-77	100	ABK25879.1 unknown [Picea sitchensis]	0
PITA.6633.1	6.24786	7.54643e-08	3.5e-169	100	XP_015866992.2 clathrin heavy chain 1-like [Ziziphus jujuba]	CHC1
PITA.51655.1	6.24615	7.61202e-08	0	0	0	0
PITA.20.6	6.2418	7.80685e-08	0	0	0	0
PITA.19502.2	6.24148	7.80685e-08	1.7e-75	100	KEH21378.1 pectinesterase [Medicago truncatula]	0
PITA_37093	6.24095	7.81561e-08	1.1e-214	99.6	XP_030448248.1 beta-glucosidase 40 [Syzygium oleosum]	0
PITA.15110.1	6.24049	7.82109e-08	3.6e-101	89.6	QIR83175.1 pectin methylesterase 17 [Cunninghamia lanceolata]	0
PITA.50651.1	6.238	7.9248e-08	7.9e-57	96.1	sp|Q9LT79|PUB25_ARATH U-box domain-containing protein 25 OS=Arabidopsis thaliana OX=3702 GN=PUB25 PE=2 SV=1	CMPG1
PITA.55836.3	6.23772	7.9248e-08	6.1e-207	100	ABR16359.1 unknown [Picea sitchensis]	EIF2S3
PITA_05454	6.23265	8.16688e-08	1.5e-117	74.3	ACN39857.1 unknown [Picea sitchensis]	0
PITA.26405.1	6.2312	8.2246e-08	0	0	0	0
PITA.72156.2	6.22855	8.34592e-08	3.9e-252	100	ACN39939.1 unknown [Picea sitchensis]	0
PITA.76386.9	6.2275	8.38341e-08	1.6e-157	93.2	ACN40476.1 unknown [Picea sitchensis]	HMG1
PITA.3485.1	6.22669	8.39432e-08	3.6e-34	96.8	XP_008809704.1 UDP-glycosyltransferase 86A2-like, partial [Phoenix dactylifera]	0
PITA.24860.5	6.2266	8.39432e-08	3.7e-211	97.5	PQM42288.1 histone deacetylase 19 [Prunus yedoensis var. nudiflora]	HDA2
PITA.82580.4	6.22548	8.43487e-08	4.2e-100	99.2	OVA20200.1 Arf GTPase activating protein [Macleaya cordata]	AGD5
PITA_39913	6.22514	8.43487e-08	1.8e-58	90.3	ADE76487.1 unknown [Picea sitchensis]	0
PITA.80766.5	6.22136	8.62198e-08	2.3e-46	85.8	sp|Q1G3U6|PCO3_ARATH Plant cysteine oxidase 3 OS=Arabidopsis thaliana OX=3702 GN=PCO3 PE=1 SV=1	0
PITA.86419.3	6.21617	8.89177e-08	3.8e-249	100	ABR18002.1 unknown [Picea sitchensis]	0
PITA.86220.1	6.21152	9.11904e-08	7.5e-22	52.6	ABK22438.1 unknown [Picea sitchensis]	0
PITA.12899.1	6.20707	9.36034e-08	6.2e-14	55.9	RWR95803.1 Auxin-induced protein [Cinnamomum micranthum f. kanehirae]	0
PITA.41537.1	6.20473	9.47997e-08	0	0	0	0
PITA.54786.2	6.20294	9.56764e-08	1.7e-46	93.6	MBA0867887.1 hypothetical protein [Gossypium schwendimanii]	OSI_06425
PITA.59134.3	6.20235	9.57634e-08	5.9e-269	100	ABR16320.1 unknown [Picea sitchensis]	0
PITA_46712	6.20211	9.57634e-08	2.8e-102	88.7	PLY97449.1 hypothetical protein LSAT_2X19161 [Lactuca sativa]	0
PITA.13618.1	6.1975	9.83942e-08	4.6e-44	65.6	AEX12744.1 hypothetical protein 2_7562_01, partial [Pinus taeda]	0
PITA.58765.1	6.19674	9.84976e-08	5.5e-235	92.7	RWR97216.1 G-type lectin S-receptor-like serine/threonine-protein kinase [Cinnamomum micranthum f. kanehirae]	0
PITA.70742.1	6.19332	1.00387e-07	9.9e-18	89.1	ABK22302.1 unknown [Picea sitchensis]	0
PITA.62638.2	6.18974	1.02474e-07	3e-298	100	AAK37824.1 laccase [Pinus taeda]	0
PITA.78332.9	6.18799	1.03397e-07	2e-68	99.2	PQM36656.1 CBS domain-containing protein CBSCBSPB1-like [Prunus yedoensis var. nudiflora]	OSI_04983
PITA.27360.4	6.18764	1.03401e-07	0	98.8	RWR95288.1 ABC transporter C family member 14 [Cinnamomum micranthum f. kanehirae]	0
PITA.67403.1	6.18662	1.03854e-07	2.1e-135	97.8	ABR17842.1 unknown [Picea sitchensis]	CUL1
PITA_05841	6.18259	1.06309e-07	7.1e-74	100	AFD50739.1 PR-4 protein [Pseudotsuga menziesii]	0
PITA_48554	6.17831	1.08997e-07	2.9e-75	100	ABK26878.1 unknown [Picea sitchensis]	0
PITA.76386.7	6.17727	1.09487e-07	4.7e-239	96.6	ACN40476.1 unknown [Picea sitchensis]	HMG1
PITA_30925	6.17681	1.09571e-07	1.8e-126	96.8	ABK25921.1 unknown [Picea sitchensis]	PIP2
PITA.77637.1	6.1676	1.159e-07	9.6e-65	100	ABU46280.1 Adh1a, partial [Paeonia rockii subsp. rockii]	ADH1
PITA.8292.1	6.16274	1.19018e-07	0	0	0	0
PITA.75151.7	6.16229	1.19101e-07	2.7e-81	100	MBC9829470.1 hypothetical protein [Adiantum capillus-veneris]	TIAL1
PITA_04872	6.15741	1.22573e-07	1.6e-72	87.6	ABK26878.1 unknown [Picea sitchensis]	0
PITA.83901.3	6.15548	1.2373e-07	1.2e-17	88.2	sp|Q94KK7|SYP52_ARATH Syntaxin-52 OS=Arabidopsis thaliana OX=3702 GN=SYP52 PE=1 SV=1	0
PITA.83862.1	6.15508	1.2373e-07	2.4e-105	89	sp|O64474|HMA4_ARATH Putative cadmium/zinc-transporting ATPase HMA4 OS=Arabidopsis thaliana OX=3702 GN=HMA4 PE=1 SV=2	0
PITA.74721.1	6.15493	1.2373e-07	0	0	0	0
PITA.30663.1	6.1512	1.2641e-07	0	0	0	0
PITA.55736.2	6.14952	1.27494e-07	1.3e-159	59.3	RWR89247.1 TPR repeat-containing thioredoxin TTL1-like protein [Cinnamomum micranthum f. kanehirae]	0
PITA.43781.4	6.14733	1.28997e-07	1.2e-236	98.7	OAE19041.1 hypothetical protein AXG93_2839s1370 [Marchantia polymorpha subsp. ruderalis]	0
PITA.62655.1	6.14662	1.29303e-07	0	0	0	0
PITA.68236.2	6.14547	1.29975e-07	6.1e-146	82.4	ACN41131.1 unknown [Picea sitchensis]	0
PITA_37925	6.1439	1.31001e-07	1e-249	100	ABR16264.1 unknown [Picea sitchensis]	0
PITA.84792.2	6.13935	1.34527e-07	0	99.9	RWR80370.1 inhibitor of Bruton tyrosine kinase [Cinnamomum micranthum f. kanehirae]	0
PITA.61590.8	6.12964	1.42706e-07	6.6e-276	99.8	ABR16592.1 unknown [Picea sitchensis]	0
PITA.51098.1	6.12802	1.43871e-07	4.8e-15	80	ABR17476.1 unknown [Picea sitchensis]	0
PITA.19119.1	6.12701	1.44497e-07	1.6e-133	100	ABR17061.1 unknown [Picea sitchensis]	0
PITA.79110.4	6.12534	1.45726e-07	2.3e-285	98.5	RWR92919.1 monosaccharide-sensing protein 2 [Cinnamomum micranthum f. kanehirae]	TMT2
PITA.40031.2	6.12157	1.48909e-07	7.1e-46	96.4	OVA03779.1 hypothetical protein BVC80_8843g12 [Macleaya cordata]	0
PITA.23040.1	6.12065	1.49466e-07	2.7e-222	99.5	QIR83175.1 pectin methylesterase 17 [Cunninghamia lanceolata]	0
PITA_49845	6.1169	1.52718e-07	2.6e-182	100	QIR83175.1 pectin methylesterase 17 [Cunninghamia lanceolata]	0
PITA.41178.1	6.11545	1.53799e-07	1.3e-86	83.7	AJW67289.1 thaumatin-like protein [Pinus massoniana]	0
PITA.55926.3	6.11134	1.57501e-07	0	100	XP_006845732.1 protein ROOT HAIR DEFECTIVE 3 homolog 1 [Amborella trichopoda]	RHD3
PITA.80766.10	6.10647	1.62053e-07	4.2e-40	98.1	ADE76354.1 unknown [Picea sitchensis]	0
PITA.29457.2	6.1055	1.62711e-07	4.3e-22	62.4	KAF5180760.1 marker for oxidative stress response protein [Thalictrum thalictroides]	0
PITA.39500.1	6.10082	1.67207e-07	3.5e-40	83	ABR17423.1 unknown [Picea sitchensis]	0
PITA.5840.1	6.09866	1.69149e-07	5.7e-230	99.4	ABR16667.1 unknown [Picea sitchensis]	PAD4
PITA.16463.4	6.09814	1.69362e-07	7.3e-66	97.5	ABK24899.1 unknown [Picea sitchensis]	0
PITA.86321.1	6.09692	1.70315e-07	1.2e-36	95.3	RWR87467.1 zinc finger protein ZAT9-like protein [Cinnamomum micranthum f. kanehirae]	0
PITA.79252.2	6.09634	1.70593e-07	3.1e-114	99.8	XP_031492065.1 F-box/LRR-repeat protein 15-like [Nymphaea colorata]	0
PITA.72087.2	6.09414	1.72616e-07	1.4e-298	100	ABR16436.1 unknown [Picea sitchensis]	0
PITA.74084.3	6.09113	1.75541e-07	6.4e-13	59.6	RWR89279.1 non-specific lipid-transfer protein 2-like protein [Cinnamomum micranthum f. kanehirae]	0
PITA.69642.1	6.08995	1.76495e-07	0	0	0	0
PITA_07871	6.08942	1.7673e-07	1.7e-147	91.3	ABK25456.1 unknown [Picea sitchensis]	0
PITA.16667.3	6.08737	1.78653e-07	8e-50	100	ADE75933.1 unknown [Picea sitchensis]	JMT
PITA_32533	6.08293	1.83311e-07	2.3e-153	94.9	QIR83167.1 pectin methylesterase 9 [Cunninghamia lanceolata]	0
PITA_26185	6.08138	1.84452e-07	7.5e-192	97	ADE76177.1 unknown [Picea sitchensis]	0
PITA.71071.2	6.08131	1.84452e-07	0	61.4	XP_011627240.1 LOW QUALITY PROTEIN: lysine-specific histone demethylase 1 homolog 3 [Amborella trichopoda]	0
PITA.56150.1	6.07473	1.918e-07	3.2e-165	94	ABR17589.1 unknown [Picea sitchensis]	0
PITA.12586.2	6.06793	1.99709e-07	8.2e-69	98.8	XP_006420078.1 U-box domain-containing protein 44 [Citrus clementina]	0
PITA_28574	6.06411	2.03805e-07	2.4e-228	99.6	ABK25456.1 unknown [Picea sitchensis]	0
PITA_50977	6.06404	2.03805e-07	6.1e-222	99.5	QIR83175.1 pectin methylesterase 17 [Cunninghamia lanceolata]	0
PITA.18293.1	6.0636	2.03973e-07	4.5e-37	78.3	XP_015064764.1 1-aminocyclopropane-1-carboxylate synthase 3-like [Solanum pennellii]	ACS4
PITA_23444	6.06294	2.04404e-07	6e-120	93.1	QIR83175.1 pectin methylesterase 17 [Cunninghamia lanceolata]	0
PITA.38346.1	6.06237	2.04744e-07	6.4e-96	100	sp|Q9SIK7|PSNB_ARATH Presenilin-like protein At2g29900 OS=Arabidopsis thaliana OX=3702 GN=At2g29900 PE=2 SV=1	0
PITA.84640.2	6.06122	2.05818e-07	0	0	0	0
PITA.78513.7	6.05973	2.07327e-07	4.4e-89	92.4	AHJ86267.1 glutathione peroxidase [Pinus massoniana]	0
PITA.14179.1	6.05634	2.11048e-07	0	0	0	0
PITA.32715.1	6.05625	2.11048e-07	4.7e-223	99.6	ABK24743.1 unknown [Picea sitchensis]	OSI_22548
PITA_11954	6.05469	2.12695e-07	3.8e-249	100	ABR16264.1 unknown [Picea sitchensis]	0
PITA.64182.2	6.05367	2.13638e-07	9e-179	97.2	ADE76504.1 unknown [Picea sitchensis]	0
PITA_08334	6.04723	2.21926e-07	2.3e-46	85.8	sp|Q1G3U6|PCO3_ARATH Plant cysteine oxidase 3 OS=Arabidopsis thaliana OX=3702 GN=PCO3 PE=1 SV=1	0
PITA.85669.2	6.04543	2.23997e-07	0	100	OVA12475.1 HEAT [Macleaya cordata]	0
PITA_38011	6.04322	2.26652e-07	1.6e-20	76.7	sp|Q6YYC0|C3H55_ORYSJ Zinc finger CCCH domain-containing protein 55 OS=Oryza sativa subsp. japonica OX=39947 GN=Os08g0135800 PE=2 SV=1	0
PITA.82843.1	6.04277	2.26859e-07	3.2e-124	100	AGC13119.1 tau class glutathione S-transferase [Pinus tabuliformis]	0
PITA_14382	6.04076	2.29271e-07	5.7e-83	69.6	PQP96108.1 nicotianamine synthase [Prunus yedoensis var. nudiflora]	NAS2
PITA.36605.1	6.03967	2.30393e-07	0	0	0	0
PITA.40831.2	6.03763	2.32882e-07	4.3e-241	96.8	PSS19896.1 NAD kinase [Actinidia chinensis var. chinensis]	0
PITA.14659.3	6.03699	2.33367e-07	0	0	0	0
PITA.84045.3	6.03542	2.35204e-07	6.8e-77	100	sp|Q8L539|5FCL_ARATH 5-formyltetrahydrofolate cyclo-ligase, mitochondrial OS=Arabidopsis thaliana OX=3702 GN=5FCL PE=1 SV=1	0
PITA.47745.3	6.02886	2.4425e-07	1.3e-82	100	ABK26403.1 unknown [Picea sitchensis]	0
PITA.80573.3	6.02863	2.4425e-07	0	99.5	XP_020265891.1 calcium-transporting ATPase 8, plasma membrane-type-like [Asparagus officinalis]	ACA10
PITA_37368	6.02842	2.4425e-07	7.8e-188	96.9	XP_022005353.1 protein COBRA [Helianthus annuus]	0
PITA.31241.3	6.02685	2.46167e-07	1.4e-59	98.8	ABK25028.1 unknown [Picea sitchensis]	0
PITA_41452	6.02355	2.50772e-07	0	99.9	M4HXW5.1 RecName: Full=Monofunctional isopimaradiene synthase, chloroplastic; Short=PbmIso1; Flags: Precursor [Pinus banksiana]	CPS1
PITA.84809.10	6.02242	2.52058e-07	4.1e-156	99.8	ABK23336.1 unknown [Picea sitchensis]	AOX2
PITA.50743.2	6.0219	2.52414e-07	3.9e-160	99.8	RWR89811.1 NTP_transf_2 domain-containing protein/PAP_assoc domain-containing protein [Cinnamomum micranthum f. kanehirae]	0
PITA.31271.1	6.02118	2.53058e-07	4.6e-50	96.3	AHY84694.1 ethylene responsive factor 1-like protein [Pinus massoniana]	0
PITA.2189.1	6.02021	2.54123e-07	2.3e-76	95.6	ABK23417.1 unknown [Picea sitchensis]	0
PITA.3071.1	6.01724	2.58347e-07	3.8e-100	95.6	XP_022893496.1 LEAF RUST 10 DISEASE-RESISTANCE LOCUS RECEPTOR-LIKE PROTEIN KINASE-like 2.1 isoform X2 [Olea europaea var. sylvestris]	0
PITA.86636.4	6.01516	2.61201e-07	3.8e-202	96.6	XP_026457219.1 protein GFS12-like isoform X2 [Papaver somniferum]	0
PITA.18543.3	6.012	2.65859e-07	2.5e-228	99.5	ABK27101.1 unknown [Picea sitchensis]	0
PITA.78556.1	6.01085	2.67256e-07	6.3e-83	94.7	ADE77391.1 unknown [Picea sitchensis]	0
PITA.40373.3	6.00777	2.7189e-07	1e-159	99.4	ABR16257.1 unknown [Picea sitchensis]	EMB2719
PITA.53566.2	6.00482	2.76211e-07	6.4e-236	100	ABR16352.1 unknown [Picea sitchensis]	CBP1
PITA.45115.1	6.00462	2.76211e-07	0	0	0	0
PITA.3924.1	6.00404	2.767e-07	3.4e-47	94.1	ABR17640.1 unknown [Picea sitchensis]	OSI_21546
PITA.83188.5	5.99939	2.83259e-07	8.8e-104	100	AAC49542.1 alcohol dehydrogenase, partial [Pinus banksiana]	ADH1
PITA.19614.1	5.99935	2.83259e-07	2.7e-190	99.3	ABK24434.1 unknown [Picea sitchensis]	AMY
PITA.64373.3	5.9961	2.88454e-07	8.3e-75	91.2	PWZ18647.1 Protein NRT1/ PTR FAMILY 5.10 [Zea mays]	0
PITA.42702.1	5.99452	2.90756e-07	9.7e-13	78.3	AAR23420.1 ASR protein [Ginkgo biloba]	ASR1
PITA.48938.1	5.99383	2.91476e-07	2.7e-135	100	ABK22910.1 unknown [Picea sitchensis]	0
PITA.70133.2	5.99264	2.93086e-07	0	100	ABR17536.1 unknown [Picea sitchensis]	0
PITA.86441.3	5.98977	2.97767e-07	4e-208	100	RWR78015.1 WD40 repeat [Cinnamomum micranthum f. kanehirae]	0
PITA.28377.3	5.98823	3.00061e-07	0	0	0	0
PITA.82165.4	5.98642	3.02352e-07	1.1e-35	76	OAP14881.1 hypothetical protein AXX17_AT1G14740 [Arabidopsis thaliana]	0
PITA.30408.3	5.98641	3.02352e-07	7.3e-79	99.6	XP_031499988.1 protein PHYTOCHROME-DEPENDENT LATE-FLOWERING isoform X1 [Nymphaea colorata]	0
PITA.53178.2	5.98175	3.1059e-07	6.9e-196	99.1	sp|C0LGD7|Y1684_ARATH Probable LRR receptor-like serine/threonine-protein kinase At1g06840 OS=Arabidopsis thaliana OX=3702 GN=At1g06840 PE=1 SV=2	0
PITA_19448	5.97439	3.24363e-07	4.5e-58	75.4	sp|Q93WT0|WRK31_ARATH Probable WRKY transcription factor 31 OS=Arabidopsis thaliana OX=3702 GN=WRKY31 PE=1 SV=1	WRKY43
PITA.69309.1	5.97373	3.25088e-07	0	0	0	0
PITA.84092.7	5.97229	3.27399e-07	5.2e-243	100	ABR16899.1 unknown [Picea sitchensis]	ALDH3H1
PITA.68010.1	5.96954	3.32019e-07	0	0	0	0
PITA.84733.4	5.96919	3.32019e-07	7.4e-108	100	XP_006840322.2 pyruvate dehydrogenase (acetyl-transferring) kinase, mitochondrial [Amborella trichopoda]	PDK
PITA_17164	5.96914	3.32019e-07	3.4e-224	100	ALN42233.1 stilbene synthase [Pinus pinea]	CHS1
PITA.81803.4	5.96861	3.32518e-07	2.4e-114	97.5	OVA18484.1 PWWP domain [Macleaya cordata]	0
PITA.29894.4	5.96356	3.42347e-07	1.9e-109	100	ABK21218.1 unknown [Picea sitchensis]	TOM20-4
PITA.30664.1	5.96262	3.43726e-07	0	0	0	0
PITA.74511.2	5.96175	3.44962e-07	9.9e-207	99.8	RWR87197.1 MACPF domain-containing protein [Cinnamomum micranthum f. kanehirae]	0
PITA.82454.3	5.9578	3.52793e-07	0	0	0	0
PITA.8652.1	5.95747	3.52887e-07	0	0	0	0
PITA_41654	5.95638	3.54624e-07	9e-14	89.5	EPS69130.1 hypothetical protein M569_05637, partial [Genlisea aurea]	0
PITA_45663	5.95561	3.55672e-07	6e-194	98.8	ADE76177.1 unknown [Picea sitchensis]	0
PITA.42333.2	5.95424	3.58041e-07	2.1e-254	99.5	ABR16586.1 unknown [Picea sitchensis]	PAD4
PITA_31552	5.95246	3.61347e-07	1.6e-111	99.2	QIR83175.1 pectin methylesterase 17 [Cunninghamia lanceolata]	0
PITA.28158.3	5.94807	3.70528e-07	6.4e-76	97.6	AAA85365.1 ethylene-forming enzyme [Picea glauca]	0
PITA_30203	5.94675	3.72869e-07	4.2e-69	100	ABK26019.1 unknown [Picea sitchensis]	0
PITA.64416.2	5.94634	3.73158e-07	1.7e-18	85.1	ABN47005.1 early nodulin 93 protein [Populus alba x Populus glandulosa]	OSENOD93A
PITA.64416.1	5.94588	3.7358e-07	0	0	0	0
PITA.23041.1	5.94426	3.76642e-07	6.5e-167	98.2	QIR83175.1 pectin methylesterase 17 [Cunninghamia lanceolata]	0
PITA_15139	5.94345	3.77864e-07	6.3e-174	92.7	sp|Q9C8E7|GLR33_ARATH Glutamate receptor 3.3 OS=Arabidopsis thaliana OX=3702 GN=GLR3.3 PE=1 SV=1	OSI_31454
PITA.7464.1	5.94285	3.78236e-07	4.1e-37	84.3	XP_015064764.1 1-aminocyclopropane-1-carboxylate synthase 3-like [Solanum pennellii]	ACS4
PITA.79031.2	5.94273	3.78236e-07	0	0	0	0
PITA.5557.1	5.93928	3.85615e-07	0	0	0	0
PITA.49187.1	5.93895	3.85723e-07	1.3e-112	93.7	KAB1220512.1 Wall-associated receptor kinase-like 14 [Morella rubra]	0
PITA.51102.2	5.93549	3.93293e-07	2.1e-46	81.5	sp|B9HTK2|CSPLI_POPTR CASP-like protein 4C2 OS=Populus trichocarpa OX=3694 GN=POPTRDRAFT_822486 PE=3 SV=1	0
PITA.37092.1	5.93292	3.98827e-07	0	0	0	0
PITA.49170.6	5.93237	3.99473e-07	2.9e-36	50.6	XP_002517087.2 protein NETWORKED 1A [Ricinus communis]	0
PITA.44868.2	5.92357	4.20048e-07	3.4e-68	97.4	ABK24899.1 unknown [Picea sitchensis]	0
PITA_40156	5.92226	4.22697e-07	1.1e-234	97.2	ABM60748.1 ACC synthase [Picea engelmannii x Picea glauca]	ACS5
PITA_01611	5.91835	4.31262e-07	9.8e-69	91.9	MBC9837423.1 hypothetical protein [Adiantum capillus-veneris]	0
PITA.1140.1	5.91834	4.31262e-07	1.2e-76	99.5	ACN40261.1 unknown [Picea sitchensis]	0
PITA_44090	5.91813	4.31262e-07	1.1e-222	100	ALN42233.1 stilbene synthase [Pinus pinea]	CHS1
PITA.44254.1	5.9085	4.56491e-07	2.8e-89	95	QIR83167.1 pectin methylesterase 9 [Cunninghamia lanceolata]	0
PITA.31880.1	5.90801	4.57085e-07	3.4e-178	90.4	ABR16339.1 unknown [Picea sitchensis]	OSI_31707
PITA.20408.1	5.90246	4.71928e-07	0	0	0	0
PITA_04637	5.90024	4.77528e-07	3e-65	97	ABR17632.1 unknown [Picea sitchensis]	USP1
PITA.53470.1	5.89055	5.05563e-07	1.2e-76	99.5	ACN40261.1 unknown [Picea sitchensis]	0
PITA_00427	5.8897	5.07335e-07	0	100	XP_025807699.1 chaperone protein ClpB1 [Panicum hallii]	HSP101
PITA.71600.1	5.88832	5.10735e-07	5.4e-117	99.3	QID19994.1 acyl activating enzyme 16, partial [Taxus x media]	OPCL1
PITA.25239.2	5.88599	5.17117e-07	0	0	0	0
PITA.58121.2	5.8842	5.21876e-07	6.5e-279	99.6	XP_008783224.1 tRNase Z TRZ3, mitochondrial-like isoform X2 [Phoenix dactylifera]	TRZ4
PITA.28170.3	5.88288	5.25189e-07	7.4e-35	51.2	ADE75633.1 unknown [Picea sitchensis]	0
PITA.72117.1	5.87974	5.34385e-07	0	100	AKT25810.1 respiratory burst oxidase protein 4a [Picea abies]	RBOHA
PITA.73059.2	5.8792	5.35231e-07	0	0	0	0
PITA.86745.7	5.87712	5.41134e-07	0	100	KAF3791358.1 Dynamin-2B [Nymphaea thermarum]	0
PITA.58817.3	5.86894	5.67575e-07	0	99.2	ABR15470.1 sucrose synthase [Pinus taeda]	SUS4
PITA_09438	5.86155	5.92459e-07	2.1e-21	59.5	XP_011081738.1 early nodulin-93-like [Sesamum indicum]	OSENOD93A
PITA.3424.1	5.853	6.22724e-07	3.4e-47	94.1	ABR17640.1 unknown [Picea sitchensis]	OSI_21546
PITA_11550	5.84606	6.48207e-07	2.6e-55	100	ABK26878.1 unknown [Picea sitchensis]	0
PITA_20502	5.8457	6.48541e-07	3.6e-202	94.3	ACJ24812.1 matrix metalloproteinase [Pinus taeda]	0
PITA_45314	5.84425	6.53148e-07	4.8e-125	100	AGC13133.1 tau class glutathione S-transferase [Pinus tabuliformis]	0
PITA.2233.1	5.83794	6.77261e-07	3.5e-169	100	XP_015866992.2 clathrin heavy chain 1-like [Ziziphus jujuba]	CHC1
PITA.36704.3	5.83688	6.80506e-07	2e-93	95.1	KAE8796293.1 Zeamatin [Hordeum vulgare]	0
PITA.26537.1	5.83631	6.80856e-07	8.7e-43	99.5	ABK26966.1 unknown [Picea sitchensis]	0
PITA.10721.3	5.83625	6.80856e-07	2.5e-22	63.1	AAT77872.1 putative endoplasmic reticulum oxidoreductin, 5'-partial, partial [Oryza sativa Japonica Group]	ERO1
PITA.65846.1	5.8348	6.8571e-07	0	0	0	0
PITA.56771.1	5.82776	7.14137e-07	7.5e-100	99.5	ABR17887.1 unknown [Picea sitchensis]	0
PITA_03438	5.8261	7.20085e-07	8.2e-202	100	AGU43679.1 pinocembrin chalcone synthase [Pinus massoniana]	CHS1
PITA.68117.2	5.82291	7.32783e-07	3.2e-76	98.3	PSS32620.1 adenylate kinase [Actinidia chinensis var. chinensis]	ADK
PITA.43187.2	5.81655	7.60021e-07	1.1e-56	100	ABK24647.1 unknown [Picea sitchensis]	0
PITA.9725.1	5.81261	7.76869e-07	4.6e-44	65.6	AEX12744.1 hypothetical protein 2_7562_01, partial [Pinus taeda]	0
PITA.67761.1	5.80595	8.07088e-07	1.1e-18	99.5	ABK23417.1 unknown [Picea sitchensis]	0
PITA_16273	5.79847	8.42577e-07	7.1e-74	100	AFD50739.1 PR-4 protein [Pseudotsuga menziesii]	0
PITA.81983.6	5.79202	8.74235e-07	1.9e-161	92	RWR92145.1 cyclin-T1-5-like protein isoform X2 [Cinnamomum micranthum f. kanehirae]	CYCK
PITA.12077.1	5.78834	8.92182e-07	1.3e-86	84.1	AJW67289.1 thaumatin-like protein [Pinus massoniana]	0
PITA.3031.1	5.7819	9.25559e-07	7.1e-200	97.7	AKH04256.1 putative oxidase [Taxus baccata]	0
PITA_46308	5.77492	9.6321e-07	5.8e-133	99.6	ABK22812.1 unknown [Picea sitchensis]	0
PITA.7634.1	5.77291	9.73231e-07	6.2e-14	55.9	RWR95803.1 Auxin-induced protein [Cinnamomum micranthum f. kanehirae]	0
PITA.52681.1	5.77263	9.73316e-07	6.2e-141	98.8	XP_030935022.1 reticuline oxidase-like [Quercus lobata]	OSI_27888
PITA_27740	5.77224	9.74065e-07	1.3e-66	100	ABK26231.1 unknown [Picea sitchensis]	0
PITA_18214	5.76859	9.93825e-07	8.5e-82	91.9	QBL97996.1 WRKY164 [Pinus massoniana]	WRKY43
PITA.78046.2	5.76195	1.03021e-06	0	0	0	0
PITA.45162.1	5.76173	1.03021e-06	1.3e-66	100	ABK26231.1 unknown [Picea sitchensis]	0
PITA_26574	5.75799	1.05035e-06	4.7e-108	99.4	BAX09094.1 ZIP Zinc transporter [Cryptomeria japonica]	0
PITA.37315.1	5.75793	1.05035e-06	0	0	0	0
PITA.11134.2	5.75734	1.0524e-06	8e-50	100	ADE75933.1 unknown [Picea sitchensis]	JMT
PITA.54470.1	5.75377	1.07319e-06	1.1e-46	63.6	ABR16429.1 unknown [Picea sitchensis]	OSI_26658
PITA.18743.1	5.75289	1.07712e-06	1.8e-226	94.8	AKH04256.1 putative oxidase [Taxus baccata]	0
PITA.34401.1	5.74891	1.10107e-06	4.1e-06	94.1	gi|502997748|ref|WP_013232724.1| glutathione S-transferase [Herbaspirillum seropedicae]	0
PITA.45799.2	5.74335	1.13613e-06	0	0	0	0
PITA_43376	5.74196	1.14237e-06	4.9e-223	100	1XES_A Chain A, Dihydropinosylvin synthase [Pinus sylvestris]	CHS1
PITA.79006.2	5.7419	1.14237e-06	9.6e-228	95.8	XP_011080863.1 heat shock 70 kDa protein 14 [Sesamum indicum]	0
PITA_26164	5.74121	1.14522e-06	0	0	0	0
PITA.61494.2	5.73431	1.18918e-06	2.5e-61	76.7	ADE76354.1 unknown [Picea sitchensis]	0
PITA_14575	5.72862	1.22695e-06	4.7e-95	75.1	ADE76989.1 unknown [Picea sitchensis]	0
PITA_15246	5.72849	1.22695e-06	5.1e-169	98.9	ACN39829.1 unknown [Picea sitchensis]	0
PITA_21070	5.72732	1.23354e-06	5.5e-134	90.2	XP_030525048.1 galactan beta-1,4-galactosyltransferase GALS1 [Rhodamnia argentea]	0
PITA_49055	5.72662	1.23673e-06	4.7e-41	99.5	ABK26966.1 unknown [Picea sitchensis]	0
PITA.53362.6	5.72016	1.28278e-06	0	0	0	0
PITA.3839.1	5.71321	1.33421e-06	0	0	0	0
PITA_38809	5.71247	1.33802e-06	1.1e-189	99.9	AEP14545.1 clavata 1-like protein [Pinus pinea]	0
PITA.28076.1	5.71076	1.34808e-06	6.3e-68	87.5	sp|Q94C25|Y5005_ARATH Probable receptor-like protein kinase At5g20050 OS=Arabidopsis thaliana OX=3702 GN=At5g20050 PE=2 SV=1	ZAP70
PITA.10686.1	5.71068	1.34808e-06	2.5e-29	68.8	RRT61359.1 hypothetical protein B296_00044248 [Ensete ventricosum]	0
PITA.24898.2	5.70816	1.36611e-06	1e-40	100	XP_023893057.1 peroxidase 5-like, partial [Quercus suber]	0
PITA.14515.1	5.70775	1.36733e-06	5.2e-60	99.6	AQW79622.1 MYB transcription factor MYB6 [Pinus radiata]	TT2
PITA.43555.5	5.70176	1.41204e-06	3.6e-278	100	ABR16526.1 unknown [Picea sitchensis]	OSI_10814
PITA.83646.3	5.69992	1.42519e-06	2.1e-249	56.9	QLL99514.1 3-hydroxy-3-methyglutaryl-coenzyme A synthase [Pinus kesiya var. langbianensis]	HMGS
PITA.78262.3	5.69652	1.45172e-06	1.2e-180	99.2	ADE76178.1 unknown [Picea sitchensis]	0
PITA_45691	5.69573	1.45628e-06	1.2e-111	98.9	ABK25958.1 unknown [Picea sitchensis]	0
PITA.17270.1	5.69276	1.47739e-06	0	0	0	0
PITA.48974.1	5.69173	1.48413e-06	0	0	0	0
PITA.20859.3	5.68893	1.50645e-06	3.5e-227	94.7	ABK25456.1 unknown [Picea sitchensis]	0
PITA.26695.1	5.68448	1.54386e-06	8.7e-43	99.5	ABK26966.1 unknown [Picea sitchensis]	0
PITA_04373	5.68118	1.57163e-06	1.1e-223	99.8	QIR83175.1 pectin methylesterase 17 [Cunninghamia lanceolata]	0
PITA.84003.2	5.67741	1.60427e-06	2.9e-128	100	PSS20919.1 Ethanolamine kinase [Actinidia chinensis var. chinensis]	EMB1187
PITA.43383.1	5.67663	1.60915e-06	1.1e-36	84.6	CAN61807.1 hypothetical protein VITISV_014294 [Vitis vinifera]	0
PITA.29124.2	5.67629	1.61002e-06	1.7e-112	100	ABK21362.1 unknown [Picea sitchensis]	0
PITA_09434	5.67595	1.61086e-06	4.5e-71	100	ABK23778.1 unknown [Picea sitchensis]	OPR1
PITA.77990.2	5.67419	1.62509e-06	0	0	0	0
PITA.35589.1	5.67337	1.63051e-06	0	0	0	0
PITA.1380.1	5.66077	1.75227e-06	0	0	0	0
PITA.35124.3	5.65447	1.81505e-06	1.2e-234	100	BBG56867.1 NAC transcription factor [Pinus taeda]	0
PITA.46191.1	5.65301	1.82788e-06	1.5e-20	93.6	XP_021640672.1 uncharacterized protein LOC110635588 [Hevea brasiliensis]	0
PITA.27020.1	5.65152	1.84112e-06	6.3e-125	100	AGC13122.1 tau class glutathione S-transferase [Pinus tabuliformis]	GSTU1
PITA.1062.1	5.64905	1.86505e-06	0	0	0	0
PITA_06376	5.64863	1.86602e-06	3.6e-52	96	ABK26200.1 unknown [Picea sitchensis]	0
PITA.56995.2	5.64846	1.86602e-06	1.4e-68	100	ABK22861.1 unknown [Picea sitchensis]	0
PITA.1974.1	5.64472	1.90417e-06	5.8e-74	99.4	WP_071414457.1 hydroxymethylglutaryl-CoA reductase, partial [Acinetobacter baumannii]	HMGCR
PITA.14276.1	5.64166	1.93557e-06	2.9e-226	98	AKH04256.1 putative oxidase [Taxus baccata]	0
PITA.63458.3	5.63718	1.98369e-06	4.3e-30	98.5	AFG65733.1 hypothetical protein 0_3683_01, partial [Pinus taeda]	0
PITA_42526	5.63359	2.0225e-06	1.4e-83	93.5	RWR73090.1 Phosphofructokinase domain-containing protein [Cinnamomum micranthum f. kanehirae]	0
PITA_20669	5.62049	2.17572e-06	4.2e-153	100	ABK26019.1 unknown [Picea sitchensis]	0
PITA.46906.1	5.61268	2.27295e-06	0	0	0	0
PITA.1391.1	5.61188	2.28019e-06	6.6e-08	77.4	sp|Q84WE4|PMEI3_ARATH Pectinesterase inhibitor 3 OS=Arabidopsis thaliana OX=3702 GN=PMEI3 PE=2 SV=1	0
PITA_25897	5.60777	2.33167e-06	1.3e-171	96.3	XP_028754928.1 ATP-dependent 6-phosphofructokinase 2-like, partial [Prosopis alba]	0
PITA.48053.3	5.60742	2.33301e-06	3.9e-75	100	XP_034697153.1 cysteine-rich receptor-like protein kinase 10 [Vitis riparia]	0
PITA_45024	5.60505	2.36186e-06	4.5e-97	100	MBC9837423.1 hypothetical protein [Adiantum capillus-veneris]	0
PITA_07118	5.60446	2.36646e-06	2.3e-46	85.8	sp|Q1G3U6|PCO3_ARATH Plant cysteine oxidase 3 OS=Arabidopsis thaliana OX=3702 GN=PCO3 PE=1 SV=1	0
PITA.78825.2	5.60206	2.39599e-06	9.9e-48	63.6	TJX43003.1 hypothetical protein E8P77_30605, partial [Soehngenia saccharolytica]	0
PITA.57783.2	5.59869	2.43835e-06	8.5e-47	64.3	RWR93884.1 LOB domain-containing protein 41-like protein [Cinnamomum micranthum f. kanehirae]	0
PITA_23044	5.59853	2.43835e-06	2.9e-21	97.9	sp|Q8GUH2|Y1015_ARATH Uncharacterized protein At1g01500 OS=Arabidopsis thaliana OX=3702 GN=At1g01500 PE=2 SV=1	0
PITA.11650.1	5.595	2.48491e-06	1.4e-87	98.7	ABK23690.1 unknown [Picea sitchensis]	0
PITA.10716.1	5.5863	2.60899e-06	1.6e-203	88.5	ADE75655.1 unknown [Picea sitchensis]	0
PITA.73189.1	5.58035	2.69593e-06	2.9e-21	97.9	sp|Q8GUH2|Y1015_ARATH Uncharacterized protein At1g01500 OS=Arabidopsis thaliana OX=3702 GN=At1g01500 PE=2 SV=1	0
PITA.70018.2	5.5801	2.69601e-06	5.5e-166	96.5	ACN39857.1 unknown [Picea sitchensis]	OSI_18315
PITA.16351.1	5.57827	2.72067e-06	1.4e-87	98.7	ABK23690.1 unknown [Picea sitchensis]	0
PITA.22243.1	5.57597	2.75295e-06	0	0	0	0
PITA.66154.3	5.57	2.84494e-06	1.3e-144	91.5	ADE77858.1 unknown [Picea sitchensis]	OSI_23408
PITA.25501.1	5.56418	2.93728e-06	1.1e-225	98	AKH04256.1 putative oxidase [Taxus baccata]	0
PITA_47216	5.56174	2.97457e-06	8.4e-113	96.4	ABK25991.1 unknown [Picea sitchensis]	BG3
PITA.77630.4	5.56077	2.98689e-06	0	98.6	RWR95786.1 ABC transporter-like protein [Cinnamomum micranthum f. kanehirae]	0
PITA_35994	5.55801	3.03023e-06	1.9e-111	94.1	KAF3945196.1 hypothetical protein CMV_028406 [Castanea mollissima]	0
PITA.44047.2	5.55696	3.04427e-06	3.2e-41	99.1	ABK26966.1 unknown [Picea sitchensis]	0
PITA_02933	5.55254	3.11794e-06	9.4e-95	62.7	MBC9837423.1 hypothetical protein [Adiantum capillus-veneris]	0
PITA.40546.1	5.54737	3.20253e-06	4.3e-39	95.1	PIA50214.1 hypothetical protein AQUCO_01300745v1 [Aquilegia coerulea]	0
PITA.49237.1	5.53196	3.48005e-06	4.8e-36	71.5	AEX12168.1 hypothetical protein 0_5630_02, partial [Pinus taeda]	0
PITA.34331.1	5.53184	3.48005e-06	4.1e-152	98.9	ADE76723.1 unknown [Picea sitchensis]	0
PITA.2658.1	5.53108	3.49033e-06	4.2e-84	97.9	RWR73348.1 peroxidase 25 [Cinnamomum micranthum f. kanehirae]	0
PITA_21494	5.52688	3.5662e-06	9.7e-86	99.4	AGC13130.1 tau class glutathione S-transferase [Pinus tabuliformis]	0
PITA_14101	5.52682	3.5662e-06	2e-101	99.3	XP_006828848.3 probable prolyl 4-hydroxylase 3 isoform X2 [Amborella trichopoda]	0
PITA_27498	5.52254	3.6492e-06	3.2e-198	99	QBY26429.1 nitrate reductase [Citrus reticulata x Citrus sinensis]	0
PITA.54150.1	5.52055	3.68568e-06	7.2e-216	92.7	XP_007026893.2 PREDICTED: putative receptor protein kinase ZmPK1 [Theobroma cacao]	0
PITA.39016.1	5.51883	3.71256e-06	0	0	0	0
PITA.59014.1	5.51879	3.71256e-06	9.1e-152	94.4	ADE76481.1 unknown [Picea sitchensis]	0
PITA.34705.5	5.51741	3.73663e-06	6.4e-229	94.7	ABK25456.1 unknown [Picea sitchensis]	0
PITA_27995	5.5141	3.80024e-06	0	94.5	AEU04516.1 lipoxygenase 1 [Taxus chinensis]	LOX
PITA_17119	5.51396	3.80024e-06	3.3e-10	75.7	XP_016506510.1 PREDICTED: putative transcription factor bHLH041 [Nicotiana tabacum]	0
PITA_23807	5.51344	3.80615e-06	8.7e-79	91	sp|Q39224|SRG1_ARATH Protein SRG1 OS=Arabidopsis thaliana OX=3702 GN=SRG1 PE=2 SV=1	0
PITA.53842.1	5.50189	4.05856e-06	1.3e-146	98.4	ABR17196.1 unknown [Picea sitchensis]	0
PITA.70464.3	5.49293	4.25266e-06	1.5e-43	69.7	AEX12745.1 hypothetical protein 2_7562_01, partial [Pinus taeda]	0
PITA.8574.1	5.49269	4.25279e-06	0	0	0	0
PITA.74386.1	5.49067	4.29591e-06	5.5e-18	96.4	ABK22302.1 unknown [Picea sitchensis]	0
PITA.35352.8	5.48465	4.43871e-06	2.7e-70	78.5	AAA85365.1 ethylene-forming enzyme [Picea glauca]	0
PITA.72888.6	5.48267	4.48267e-06	1.7e-33	58.3	XP_011086835.1 protein UPSTREAM OF FLC isoform X3 [Sesamum indicum]	OSI_03955
PITA_12188	5.48024	4.53855e-06	4.9e-150	100	QEL09540.1 class II chitinase [Pinus contorta]	RC24
PITA.19116.1	5.47789	4.59283e-06	2.5e-28	91.7	XP_008779947.1 UDP-glycosyltransferase 86A1-like [Phoenix dactylifera]	0
PITA.82713.12	5.47322	4.70925e-06	6.5e-127	100	ADC92285.1 tau class glutathione S-transferase [Pinus brutia]	GST5
PITA.78262.1	5.47223	4.72927e-06	1.1e-131	100	ADE76178.1 unknown [Picea sitchensis]	0
PITA.25061.1	5.46826	4.82352e-06	0	0	0	0
PITA.47986.1	5.46224	4.98324e-06	3.5e-53	95.3	AGC13130.1 tau class glutathione S-transferase [Pinus tabuliformis]	0
PITA.58949.1	5.46183	4.98366e-06	1.4e-38	86.8	XP_015389002.1 serine/threonine receptor-like kinase NFP [Citrus sinensis]	0
PITA.4261.1	5.46175	4.98366e-06	6.1e-133	93.6	ABR16096.1 unknown [Picea sitchensis]	0
PITA.5993.1	5.46017	5.02169e-06	9.8e-49	100	ABR16851.1 unknown [Picea sitchensis]	0
PITA_10681	5.45915	5.04377e-06	4.5e-49	100	ABR16851.1 unknown [Picea sitchensis]	0
PITA.70578.1	5.4586	5.05264e-06	0	0	0	0
PITA.341.1	5.45666	5.10144e-06	0	0	0	0
PITA.34806.3	5.45141	5.24744e-06	5.8e-270	100	ABR16683.1 unknown [Picea sitchensis]	0
PITA_47196	5.44989	5.28549e-06	1.4e-252	95.6	AKH04257.1 putative oxidase [Taxus baccata]	0
PITA.51073.2	5.44828	5.32634e-06	9.6e-192	99	ADE76177.1 unknown [Picea sitchensis]	0
PITA_16414	5.44303	5.47847e-06	0	0	0	0
PITA.47309.3	5.43801	5.62769e-06	3e-28	70.9	TXG58680.1 hypothetical protein EZV62_016509 [Acer yangbiense]	0
PITA_40527	5.43391	5.75103e-06	2.6e-140	100	QEL09513.1 class II chitinase [Pinus banksiana]	RC24
PITA.375.1	5.42899	5.90396e-06	0	0	0	0
PITA_49260	5.42693	5.95694e-06	2e-190	91.9	ABK23778.1 unknown [Picea sitchensis]	OPR1
PITA.604.1	5.42208	6.11264e-06	3e-40	98.7	ADE75592.1 unknown [Picea sitchensis]	0
PITA.63098.2	5.42039	6.16263e-06	3.2e-241	100	AQW79620.1 MYB transcription factor MYB2 [Pinus radiata]	0
PITA.35870.4	5.42006	6.16613e-06	0	0	0	0
PITA.70463.1	5.4197	6.17053e-06	1e-86	75.1	MBC9837423.1 hypothetical protein [Adiantum capillus-veneris]	0
PITA.28191.1	5.41929	6.17632e-06	0	0	0	0
PITA_50130	5.4145	6.33593e-06	5.8e-142	91.1	XP_031109424.1 probable L-type lectin-domain containing receptor kinase S.5 [Ipomoea triloba]	0
PITA.5938.1	5.40158	6.80079e-06	1.5e-26	86.7	ABR17476.1 unknown [Picea sitchensis]	0
PITA.20409.1	5.4	6.85197e-06	2.2e-50	100	ABK22802.1 unknown [Picea sitchensis]	ADH1
PITA_29748	5.39694	6.96098e-06	5.4e-179	98.6	OMO85427.1 Armadillo [Corchorus olitorius]	0
PITA.42395.1	5.39563	7.00263e-06	0	0	0	0
PITA.39823.1	5.38978	7.22392e-06	6.4e-22	97	XP_019704669.2 putative transcription factor bHLH041 [Elaeis guineensis]	OSI_06405
PITA.77579.2	5.38958	7.22392e-06	7.1e-170	99.4	ABK24651.1 unknown [Picea sitchensis]	0
PITA.18509.1	5.38208	7.51195e-06	3.2e-29	53.3	XP_024019821.1 dnaJ homolog subfamily B member 6 [Morus notabilis]	0
PITA.44679.1	5.37238	7.90745e-06	1.7e-74	85.7	ABK26878.1 unknown [Picea sitchensis]	0
PITA_12400	5.37133	7.94349e-06	2.8e-159	94	QIR83175.1 pectin methylesterase 17 [Cunninghamia lanceolata]	0
PITA.64717.2	5.35793	8.54435e-06	4.8e-193	100	ABK21911.1 unknown [Picea sitchensis]	OSI_16195
PITA.35352.4	5.35591	8.62946e-06	4.6e-77	94.9	sp|Q39224|SRG1_ARATH Protein SRG1 OS=Arabidopsis thaliana OX=3702 GN=SRG1 PE=2 SV=1	0
PITA.25074.1	5.34972	8.91847e-06	7.9e-46	99.3	ABK21745.1 unknown [Picea sitchensis]	AGD11
PITA.53911.1	5.34796	8.9938e-06	4.6e-54	91	ABK26644.1 unknown [Picea sitchensis]	0
PITA.82576.6	5.33643	9.56255e-06	0	0	0	0
PITA.84236.17	5.33639	9.56255e-06	0	0	0	0
PITA.27273.1	5.33076	9.85092e-06	3e-14	68.6	RWR95803.1 Auxin-induced protein [Cinnamomum micranthum f. kanehirae]	0
PITA.35266.1	5.32903	9.93301e-06	4.2e-98	89.3	XP_010242727.1 PREDICTED: uncharacterized protein LOC104587007 [Nelumbo nucifera]	0
PITA.86708.1	5.3266	1.00539e-05	0	0	0	ASR1
PITA.54567.1	5.32592	1.00788e-05	6.2e-14	55.5	RWR95803.1 Auxin-induced protein [Cinnamomum micranthum f. kanehirae]	0
PITA_41232	5.32401	1.0172e-05	1.8e-223	94.1	ABK25456.1 unknown [Picea sitchensis]	0
PITA.20183.1	5.32128	1.03128e-05	2.4e-17	95.5	XP_006849842.1 uncharacterized protein LOC18439617 [Amborella trichopoda]	0
PITA.83648.1	5.31978	1.03853e-05	1.9e-38	89.9	ABK21346.1 unknown [Picea sitchensis]	0
PITA.46005.2	5.31719	1.05209e-05	3.6e-10	75.6	VAI86167.1 unnamed protein product [Triticum turgidum subsp. durum]	0
PITA.35437.2	5.31674	1.05284e-05	6.8e-89	93.6	ASK39407.1 UDP-glycosyltransferase [Ginkgo biloba]	OSI_33108
PITA.28511.1	5.3166	1.05284e-05	2.7e-119	86.7	ABR17567.1 unknown [Picea sitchensis]	0
PITA_08785	5.31581	1.05611e-05	7.3e-106	97.4	XP_030960519.1 peroxidase 5-like [Quercus lobata]	0
PITA_44217	5.31059	1.0854e-05	4.7e-117	100	AGC13127.1 tau class glutathione S-transferase [Pinus tabuliformis]	0
PITA.40843.1	5.3071	1.10503e-05	2.5e-238	96.5	ADE76161.1 unknown [Picea sitchensis]	0
PITA.3821.1	5.30478	1.11774e-05	2.6e-64	98.2	XP_027187621.1 formate dehydrogenase 1, mitochondrial-like [Cicer arietinum]	FDH1
PITA_48060	5.30447	1.11827e-05	1.6e-85	94.4	KAF3669679.1 Fructose-bisphosphate aldolase, cytoplasmic isozyme [Capsicum annuum]	OSI_16195
PITA_38569	5.30371	1.12152e-05	9.6e-159	100	ABK25991.1 unknown [Picea sitchensis]	BG3
PITA_34642	5.30341	1.12195e-05	6.4e-229	94.7	ABK25456.1 unknown [Picea sitchensis]	0
PITA.84338.1	5.30304	1.12284e-05	2e-101	99.3	XP_006828848.3 probable prolyl 4-hydroxylase 3 isoform X2 [Amborella trichopoda]	0
PITA.41714.1	5.30221	1.12655e-05	4.8e-107	100	ADE75790.1 unknown [Picea sitchensis]	0
PITA.27345.2	5.30162	1.12879e-05	3.4e-73	90	XP_034695262.1 beta-1,3-galactosyltransferase GALT1 isoform X2 [Vitis riparia]	0
PITA.66177.1	5.30027	1.13576e-05	0	0	0	0
PITA.18275.2	5.2968	1.1548e-05	1.9e-41	90.2	AGC13130.1 tau class glutathione S-transferase [Pinus tabuliformis]	0
PITA.22326.1	5.29678	1.1548e-05	6e-143	100	P34924.1 RecName: Full=Glyceraldehyde-3-phosphate dehydrogenase, cytosolic [Pinus sylvestris]	GAPDH
PITA_36148	5.29601	1.15824e-05	6.5e-273	100	AJP06370.1 ZIP2, partial [Pinus tabuliformis]	0
PITA.62638.1	5.29442	1.16695e-05	4e-298	100	AAK37824.1 laccase [Pinus taeda]	0
PITA.58996.6	5.29286	1.17545e-05	0	0	0	0
PITA.35124.4	5.29052	1.1877e-05	4.5e-229	100	BBG56867.1 NAC transcription factor [Pinus taeda]	0
PITA_16406	5.28762	1.20518e-05	8.7e-43	99.5	ABK26966.1 unknown [Picea sitchensis]	0
PITA_35549	5.28388	1.22854e-05	1.1e-111	86.1	QDZ06026.1 desiccation-related protein [Pinus taeda]	0
PITA_38316	5.28015	1.25225e-05	3.8e-217	100	ACN39829.1 unknown [Picea sitchensis]	0
PITA.3578.3	5.27859	1.26145e-05	1.7e-18	85.1	ABN47005.1 early nodulin 93 protein [Populus alba x Populus glandulosa]	OSENOD93A
PITA_15514	5.27035	1.31781e-05	3.9e-155	99.7	ABK22828.1 unknown [Picea sitchensis]	0
PITA.23580.7	5.26868	1.32821e-05	0	0	0	0
PITA_04499	5.26689	1.33956e-05	1.2e-132	97.4	PSS00198.1 Reticuline oxidase [Actinidia chinensis var. chinensis]	OSI_27888
PITA.41685.2	5.26344	1.36333e-05	1.9e-203	99.4	QGK85624.1 NBS-LRR resistance protein [Picea likiangensis var. rubescens]	0
PITA_20791	5.26251	1.36852e-05	1.3e-165	89.7	ABR17838.1 unknown [Picea sitchensis]	0
PITA.52830.1	5.25676	1.41032e-05	0	0	0	0
PITA.45663.1	5.25638	1.41154e-05	1.9e-39	93	AFK43651.1 unknown [Medicago truncatula]	CPX
PITA.16693.1	5.25513	1.41942e-05	2.3e-15	98.5	XP_008779947.1 UDP-glycosyltransferase 86A1-like [Phoenix dactylifera]	0
PITA.41536.1	5.25263	1.43705e-05	0	0	0	0
PITA_32756	5.25192	1.44087e-05	0	0	0	0
PITA.78471.1	5.25155	1.44201e-05	1.4e-135	99.4	ABR16407.1 unknown [Picea sitchensis]	0
PITA.78035.4	5.24808	1.46764e-05	4.9e-44	84.3	XP_008238393.1 PREDICTED: FAD-dependent urate hydroxylase-like [Prunus mume]	0
PITA_12729	5.24142	1.5198e-05	2e-50	82.3	sp|Q94F40|GDL9_ARATH GDSL esterase/lipase At1g28600 OS=Arabidopsis thaliana OX=3702 GN=At1g28600 PE=2 SV=1	0
PITA.7498.1	5.23779	1.54813e-05	0	0	0	0
PITA_07809	5.23073	1.60654e-05	7.7e-148	100	QEL09540.1 class II chitinase [Pinus contorta]	RC24
PITA_17427	5.22946	1.61564e-05	3.9e-184	87.5	XP_029117958.1 glutamate receptor 2.8-like [Elaeis guineensis]	0
PITA_46141	5.224	1.66205e-05	2.8e-11	70.9	sp|A8XJW8|CST1_CAEBR Serine/threonine-protein kinase cst-1 OS=Caenorhabditis briggsae OX=6238 GN=cst-1 PE=3 SV=2	0
PITA.3464.1	5.22273	1.67146e-05	1.6e-92	93.3	QEL09539.1 class I chitinase [Pinus contorta]	RC24
PITA.5121.1	5.22165	1.67929e-05	0	0	0	0
PITA.44416.3	5.21265	1.76059e-05	1.5e-33	74.9	ABR17903.1 unknown [Picea sitchensis]	0
PITA.61059.2	5.21244	1.76059e-05	1.1e-19	88.7	KAE8100478.1 hypothetical protein FH972_018374 [Carpinus fangiana]	TL30
PITA_36508	5.21194	1.76329e-05	1.8e-99	99.6	ABK25958.1 unknown [Picea sitchensis]	0
PITA_33931	5.2112	1.76821e-05	2.6e-218	100	ACN39829.1 unknown [Picea sitchensis]	0
PITA.27360.1	5.20301	1.8436e-05	0	89.7	RWR95288.1 ABC transporter C family member 14 [Cinnamomum micranthum f. kanehirae]	0
PITA_21704	5.20023	1.86916e-05	3.4e-120	93.8	XP_010112631.1 IQ domain-containing protein IQM2 [Morus notabilis]	0
PITA.18480.1	5.19922	1.87709e-05	3.9e-128	100	ADE76243.1 unknown [Picea sitchensis]	0
PITA.2813.1	5.19629	1.90253e-05	0	0	0	0
PITA.2562.1	5.19628	1.90253e-05	1.4e-62	100	ABR18305.1 unknown [Picea sitchensis]	0
PITA.4846.1	5.19477	1.91568e-05	0	0	0	0
PITA.52807.1	5.19339	1.92772e-05	1.3e-85	99.1	ABK26475.1 unknown [Picea sitchensis]	0
PITA.51746.1	5.19306	1.92887e-05	0	0	0	0
PITA.54946.1	5.19027	1.95566e-05	4.3e-186	99.8	ADE76226.1 unknown [Picea sitchensis]	0
PITA.34953.3	5.18771	1.98042e-05	1.8e-23	68.9	AAR08844.1 resistance protein candidate, partial [Vitis amurensis]	0
PITA.20438.1	5.18499	2.00718e-05	3.8e-56	98.6	XP_034197614.1 pectinesterase 2-like, partial [Prunus dulcis]	0
PITA.68.1	5.18209	2.0362e-05	3e-43	86.3	ABK21600.1 unknown [Picea sitchensis]	0
PITA_44452	5.17449	2.11837e-05	6.8e-106	85.3	QIR83167.1 pectin methylesterase 9 [Cunninghamia lanceolata]	0
PITA_42377	5.16735	2.19656e-05	2.6e-35	82.4	sp|Q947C5|HBL1_GOSHI Non-symbiotic hemoglobin 1 OS=Gossypium hirsutum OX=3635 GN=HB1 PE=2 SV=1	HB
PITA_09498	5.16728	2.19656e-05	2e-20	93.4	ABK25834.1 unknown [Picea sitchensis]	0
PITA.30342.1	5.1626	2.24961e-05	2.3e-15	98.5	XP_008779947.1 UDP-glycosyltransferase 86A1-like [Phoenix dactylifera]	0
PITA.18700.1	5.15887	2.2922e-05	3.5e-44	65.6	AEX12744.1 hypothetical protein 2_7562_01, partial [Pinus taeda]	0
PITA_26947	5.15522	2.33465e-05	3e-79	91	sp|Q39224|SRG1_ARATH Protein SRG1 OS=Arabidopsis thaliana OX=3702 GN=SRG1 PE=2 SV=1	0
PITA_19020	5.15483	2.33678e-05	2.2e-288	100	ABK25037.1 unknown [Picea sitchensis]	AAE7
PITA.85459.1	5.15395	2.34506e-05	8.1e-58	78.5	ABK21062.1 unknown [Picea sitchensis]	OSI_36369
PITA.83825.1	5.15237	2.3621e-05	3.9e-72	99.4	AIF73123.1 NAC domain protein [Pinus massoniana]	0
PITA.42090.2	5.14453	2.45954e-05	1.4e-65	99.6	XP_023880473.1 exocyst complex component SEC5A-like [Quercus suber]	0
PITA.63989.1	5.14435	2.45954e-05	2.3e-22	82.4	AAB01553.1 late embryogenesis abundant protein, partial [Picea glauca]	0
PITA.85296.2	5.14179	2.49037e-05	3.8e-201	100	ADE76373.1 unknown [Picea sitchensis]	0
PITA.48602.1	5.14032	2.50716e-05	2.2e-48	100	ABK25709.1 unknown [Picea sitchensis]	0
PITA.27299.1	5.13906	2.52108e-05	0	0	0	0
PITA.8020.1	5.13779	2.53514e-05	1.4e-29	97	ADE77690.1 unknown [Picea sitchensis]	0
PITA.4670.1	5.12912	2.65176e-05	0	0	0	0
PITA_26141	5.12661	2.68427e-05	8.7e-93	100	MBC9837423.1 hypothetical protein [Adiantum capillus-veneris]	0
PITA.21620.1	5.12133	2.75419e-05	0	0	0	0
PITA.18308.1	5.11589	2.83152e-05	7.9e-28	88.9	ABR17476.1 unknown [Picea sitchensis]	0
PITA.17588.2	5.11514	2.83843e-05	1.4e-77	83.9	TJX55541.1 hypothetical protein E8P77_24265, partial [Soehngenia saccharolytica]	0
PITA.59146.1	5.11499	2.83843e-05	1.5e-186	99.9	AEP14545.1 clavata 1-like protein [Pinus pinea]	0
PITA_42852	5.11048	2.90373e-05	3.1e-133	100	ABK26222.1 unknown [Picea sitchensis]	OSI_22239
PITA.84216.4	5.10952	2.9152e-05	2.3e-222	95.7	RWR90240.1 amino-acid permease BAT1 [Cinnamomum micranthum f. kanehirae]	0
PITA.70722.2	5.10869	2.92467e-05	2.4e-75	95.6	KAE8652293.1 hypothetical protein Csa_022331 [Cucumis sativus]	0
PITA.55887.1	5.10508	2.97777e-05	4.8e-44	63.2	ABR16429.1 unknown [Picea sitchensis]	OSI_26658
PITA.54654.1	5.10455	2.98262e-05	3e-140	97.8	XP_034681385.1 probable L-type lectin-domain containing receptor kinase S.5 [Vitis riparia]	0
PITA_02699	5.10279	3.00721e-05	3e-238	81.4	AKH04257.1 putative oxidase [Taxus baccata]	0
PITA.67753.1	5.09399	3.14661e-05	0	0	0	0
PITA.51451.1	5.09226	3.17184e-05	6.5e-32	94.4	ABK27104.1 unknown [Picea sitchensis]	0
PITA.66071.1	5.09194	3.17366e-05	0	0	0	0
PITA.22200.1	5.08854	3.22738e-05	0	0	0	0
PITA.2102.1	5.0883	3.22788e-05	1.9e-28	100	ABR17476.1 unknown [Picea sitchensis]	0
PITA.45749.1	5.08644	3.25592e-05	1.1e-306	100	ASA45903.1 PDC [Taxodium sp. 'Zhongshanshan']	PDC1
PITA.37696.1	5.08462	3.28374e-05	0	0	0	0
PITA_26648	5.08385	3.29305e-05	3.2e-237	98.7	ACN40476.1 unknown [Picea sitchensis]	HMG1
PITA.24234.1	5.08365	3.29305e-05	0	0	0	0
PITA.55500.1	5.0821	3.31625e-05	0	0	0	0
PITA_13149	5.08009	3.34785e-05	7.6e-69	90.4	sp|Q39224|SRG1_ARATH Protein SRG1 OS=Arabidopsis thaliana OX=3702 GN=SRG1 PE=2 SV=1	0
PITA_17529	5.07593	3.41814e-05	9e-85	90.7	AJW67289.1 thaumatin-like protein [Pinus massoniana]	0
PITA_17983	5.07529	3.42578e-05	6.1e-145	99.7	QFI56874.1 beta-1,3-glucanase [Picea asperata]	BG3
PITA_39114	5.07214	3.4791e-05	0	0	0	0
PITA.78364.3	5.06801	3.55142e-05	1.3e-124	100	B8LK84.1 RecName: Full=Anamorsin homolog 1; AltName: Full=Fe-S cluster assembly protein DRE2 homolog 1 [Picea sitchensis]	0
PITA_43943	5.06517	3.60082e-05	6.9e-227	99	ABR17196.1 unknown [Picea sitchensis]	0
PITA.52824.1	5.061	3.67629e-05	1.1e-31	98	TKY60651.1 E3 ubiquitin-protein ligase RHA1B [Spatholobus suberectus]	BRH1
PITA.80243.2	5.05707	3.74875e-05	1.1e-34	86.7	ABK21981.1 unknown [Picea sitchensis]	0
PITA.39812.1	5.0559	3.76754e-05	0	0	0	0
PITA.73824.3	5.04884	3.90513e-05	2.9e-188	97.5	XP_020214386.1 probable NOT transcription complex subunit VIP2 isoform X5 [Cajanus cajan]	0
PITA.75201.1	5.04604	3.95839e-05	0	0	0	0
PITA_45043	5.04445	3.987e-05	1e-224	95.2	TJX57497.1 phosphoglycerate kinase [Soehngenia saccharolytica]	0
PITA.20438.3	5.02856	4.32245e-05	2.5e-71	99.5	XP_028778198.1 pectinesterase 2-like isoform X2 [Prosopis alba]	0
PITA_45726	5.02573	4.38167e-05	1.2e-224	94.1	ABK25456.1 unknown [Picea sitchensis]	0
PITA.32107.1	5.0196	4.51885e-05	0	0	0	0
PITA.68161.3	5.01867	4.53593e-05	4.4e-114	100	XP_034698916.1 splicing factor U2af large subunit B-like isoform X6 [Vitis riparia]	0
PITA.52501.1	5.01714	4.56711e-05	0	0	0	0
PITA.58293.1	5.01613	4.58618e-05	1.1e-34	86.7	ABK21981.1 unknown [Picea sitchensis]	0
PITA.30385.2	5.01378	4.63725e-05	0	0	0	0
PITA.46603.1	5.01309	4.64884e-05	5.8e-133	99.6	ABK22812.1 unknown [Picea sitchensis]	0
PITA_43179	5.01273	4.65242e-05	1.5e-49	100	QIL87203.1 4-coumarate-CoA ligase, partial [Salvia yangii]	4CL3
PITA.3030.1	5.01227	4.65638e-05	4.8e-125	100	AGC13133.1 tau class glutathione S-transferase [Pinus tabuliformis]	0
PITA_28142	5.01215	4.65638e-05	0	99.6	ABR16535.1 unknown [Picea sitchensis]	LOX
PITA.66628.2	5.01117	4.67498e-05	3.9e-37	66.7	XP_031100959.1 LOB domain-containing protein 1-like [Ipomoea triloba]	0
PITA.82661.4	5.01061	4.68353e-05	5.1e-296	100	ABR18255.1 unknown [Picea sitchensis]	0
PITA.15572.1	5.00682	4.77136e-05	0	0	0	0
PITA.43615.1	5.0056	4.79642e-05	6.4e-29	65.4	RDY10596.1 Cationic peroxidase 2, partial [Mucuna pruriens]	0
PITA.2517.1	5.00277	4.86223e-05	7.3e-188	100	ABR16407.1 unknown [Picea sitchensis]	0
PITA_05718	5.00242	4.86567e-05	9.7e-113	94.6	AAA85365.1 ethylene-forming enzyme [Picea glauca]	0
PITA.28510.1	5.00144	4.88531e-05	9.8e-46	91.2	PQM36329.1 ATP-dependent 6-phosphofructokinase 2 [Prunus yedoensis var. nudiflora]	0
PITA.86510.7	4.9942	5.0667e-05	2.4e-189	99.7	P34924.1 RecName: Full=Glyceraldehyde-3-phosphate dehydrogenase, cytosolic [Pinus sylvestris]	GAPDH
PITA.39937.2	4.99367	5.07501e-05	4.3e-55	83.9	ABR17163.1 unknown [Picea sitchensis]	HB
PITA.71754.3	4.99152	5.12623e-05	0	0	0	0
PITA.19500.1	4.99074	5.14156e-05	2.2e-253	94.5	AKH04257.1 putative oxidase [Taxus baccata]	0
PITA.63841.4	4.99019	5.15057e-05	1.5e-28	95.8	RLN34343.1 putative methylesterase 11, chloroplastic [Panicum miliaceum]	0
PITA.66569.1	4.98716	5.22635e-05	0	0	0	0
PITA_38039	4.98194	5.36344e-05	3.9e-195	79.2	RWR75387.1 glutamate receptor 2.8 [Cinnamomum micranthum f. kanehirae]	OSI_31454
PITA.75994.1	4.9812	5.37825e-05	7.5e-234	89.5	ACN41013.1 unknown [Picea sitchensis]	0
PITA.34705.3	4.98007	5.40414e-05	3.2e-189	92.4	ABK25456.1 unknown [Picea sitchensis]	0
PITA_35369	4.9782	5.45052e-05	6e-271	98.1	PSS31535.1 Phosphoenolpyruvate carboxykinase [Actinidia chinensis var. chinensis]	PCK2
PITA_10626	4.97707	5.47662e-05	3.4e-226	99	ABR17196.1 unknown [Picea sitchensis]	0
PITA.12919.5	4.97302	5.56837e-05	3e-102	89.8	sp|Q8RY67|WAKLO_ARATH Wall-associated receptor kinase-like 14 OS=Arabidopsis thaliana OX=3702 GN=WAKL14 PE=2 SV=2	0
PITA.20877.1	4.97176	5.59453e-05	2.4e-84	99.1	ABK26475.1 unknown [Picea sitchensis]	0
PITA_26857	4.9717	5.59453e-05	5.6e-194	95.4	ABR18470.1 unknown [Picea sitchensis]	OSI_04473
PITA.17407.1	4.96915	5.66251e-05	4.1e-47	86.9	ABK22434.1 unknown [Picea sitchensis]	0
PITA.2408.1	4.96886	5.66506e-05	1.5e-30	84.1	XP_021803697.1 uncharacterized protein LOC110747952, partial [Prunus avium]	0
PITA.51264.1	4.96645	5.72963e-05	0	0	0	0
PITA.68009.1	4.95745	5.98893e-05	0	0	0	0
PITA.6812.1	4.95603	6.02625e-05	2.3e-22	81.9	AAB01553.1 late embryogenesis abundant protein, partial [Picea glauca]	0
PITA.55044.2	4.95448	6.06812e-05	0	0	0	0
PITA.14619.1	4.95386	6.08097e-05	1.8e-220	94.5	ABK25456.1 unknown [Picea sitchensis]	0
PITA.46761.1	4.95322	6.0946e-05	3e-119	95.6	XP_023534361.1 xyloglucan galactosyltransferase MUR3-like [Cucurbita pepo subsp. pepo]	0
PITA.3543.1	4.95118	6.15251e-05	1.1e-176	100	PSS33312.1 Clathrin heavy chain like [Actinidia chinensis var. chinensis]	CHC1
PITA.12060.1	4.94677	6.2869e-05	8.2e-52	99.4	PNX78945.1 cytokinin dehydrogenase 6-like protein, partial [Trifolium pratense]	CKX1
PITA.58986.1	4.94542	6.32382e-05	1.7e-13	87.1	ABK21767.1 unknown [Picea sitchensis]	0
PITA_02313	4.94379	6.37043e-05	8.2e-41	97.8	gi|662176234|ref|WP_030119164.1| AMP-dependent synthetase, partial [Streptomyces californicus]	LACS7
PITA.46203.1	4.94241	6.40892e-05	0	0	0	0
PITA_47089	4.94031	6.47128e-05	8.7e-222	100	ACN39829.1 unknown [Picea sitchensis]	0
PITA.55948.1	4.93954	6.49029e-05	0	0	0	0
PITA.83277.1	4.93862	6.51418e-05	0	0	0	0
PITA.42333.1	4.93673	6.57066e-05	1.2e-265	99.5	ABR16586.1 unknown [Picea sitchensis]	PAD4
PITA.46741.1	4.93517	6.61635e-05	0	0	0	0
PITA.2767.1	4.93425	6.63607e-05	1.5e-46	87.3	MBA0650427.1 hypothetical protein [Gossypium klotzschianum]	0
PITA.34251.1	4.93418	6.63607e-05	0	0	0	0
PITA.66151.2	4.93388	6.63948e-05	4.4e-201	100	ABR18022.1 unknown [Picea sitchensis]	0
PITA.55751.1	4.93154	6.70569e-05	0	0	0	0
PITA_19860	4.93041	6.73394e-05	0	0	0	0
PITA.18277.3	4.93031	6.73394e-05	2.5e-71	99.5	XP_028778198.1 pectinesterase 2-like isoform X2 [Prosopis alba]	0
PITA.81056.1	4.92998	6.73817e-05	1.2e-237	98.8	RWR80521.1 amino-acid permease BAT1 isoform X2 [Cinnamomum micranthum f. kanehirae]	0
PITA.7689.1	4.92837	6.78521e-05	0	0	0	0
PITA.18277.1	4.92822	6.78521e-05	3.8e-56	98.6	XP_034197614.1 pectinesterase 2-like, partial [Prunus dulcis]	0
PITA.50530.1	4.92623	6.84758e-05	5.3e-41	83.9	AEW07664.1 hypothetical protein 0_8472_01, partial [Pinus radiata]	0
PITA_11725	4.92278	6.96211e-05	2.5e-121	100	AGC13117.1 tau class glutathione S-transferase [Pinus tabuliformis]	0
PITA.42079.1	4.91533	7.22294e-05	0	0	0	0
PITA_22048	4.91518	7.22294e-05	1.7e-220	100	1XES_A Chain A, Dihydropinosylvin synthase [Pinus sylvestris]	CHS1
PITA.84803.1	4.91271	7.3069e-05	7.8e-30	92.6	PNX84325.1 stress up-regulated Nod 19 protein, partial [Trifolium pratense]	0
PITA.10424.1	4.91234	7.31352e-05	1.3e-250	95.6	AKH04257.1 putative oxidase [Taxus baccata]	0
PITA_11040	4.90978	7.39445e-05	2.5e-61	76.7	ADE76354.1 unknown [Picea sitchensis]	0
PITA.40740.4	4.90953	7.396e-05	3.8e-45	97.2	PTQ47509.1 hypothetical protein MARPO_0008s0254 [Marchantia polymorpha]	0
PITA.73255.1	4.90917	7.40214e-05	0	0	0	0
PITA.61463.1	4.90614	7.5097e-05	1.9e-28	100	RVW28860.1 Peroxidase 2 [Vitis vinifera]	0
PITA.69545.1	4.90536	7.53166e-05	1.5e-26	73.2	XP_031266844.1 cold-responsive protein kinase 1-like [Pistacia vera]	0
PITA.20000.2	4.90505	7.53359e-05	0	0	0	0
PITA_44348	4.90491	7.53359e-05	1.7e-48	60.8	BBC20168.1 pectin methylesterase, partial [Chamaecyparis obtusa]	0
PITA.75597.1	4.90283	7.60613e-05	3.2e-161	99.5	ABR16214.1 unknown [Picea sitchensis]	0
PITA.28301.1	4.9012	7.66186e-05	0	0	0	0
PITA.47784.3	4.89995	7.70293e-05	1.7e-88	85.3	ABK25144.1 unknown [Picea sitchensis]	0
PITA.67382.1	4.89952	7.70941e-05	0	0	0	0
PITA.7142.2	4.89938	7.70941e-05	1.3e-69	95.7	sp|O04086|Y1105_ARATH Probable receptor-like protein kinase At1g11050 OS=Arabidopsis thaliana OX=3702 GN=At1g11050 PE=2 SV=1	0
PITA_39622	4.89912	7.71183e-05	0	0	0	0
PITA.52236.1	4.89672	7.79887e-05	2.4e-186	76.6	ALN42233.1 stilbene synthase [Pinus pinea]	CHS1
PITA.49215.1	4.89514	7.85368e-05	0	0	0	0
PITA.8365.1	4.89316	7.9251e-05	1.5e-90	99.5	AGC13133.1 tau class glutathione S-transferase [Pinus tabuliformis]	0
PITA.78902.1	4.88863	8.1014e-05	5.7e-113	90.5	AGC13119.1 tau class glutathione S-transferase [Pinus tabuliformis]	0
PITA_50664	4.88804	8.11762e-05	3.6e-281	98.2	ABR16103.1 unknown [Picea sitchensis]	0
PITA.13401.1	4.88723	8.14311e-05	2.9e-288	99.8	XP_008780991.1 oligopeptide transporter 3-like [Phoenix dactylifera]	0
PITA.3639.1	4.88671	8.15646e-05	6.7e-82	100	KAF3792678.1 hypothetical protein EJ110_NYTH10981 [Nymphaea thermarum]	OSI_29251
PITA.4025.1	4.8856	8.19157e-05	0	0	0	0
PITA_33816	4.88546	8.19157e-05	3.6e-34	53.1	ABK21764.1 unknown [Picea sitchensis]	0
PITA.18364.1	4.88467	8.21632e-05	8.2e-175	95.8	AHW42453.1 GA2ox3 [Pinus tabuliformis]	0
PITA.15677.1	4.88387	8.2417e-05	0	0	0	0
PITA.18293.3	4.88332	8.25622e-05	1.1e-35	78.3	XP_015064764.1 1-aminocyclopropane-1-carboxylate synthase 3-like [Solanum pennellii]	ACS4
PITA.21579.2	4.87901	8.43032e-05	9.9e-69	99.6	ABK22636.1 unknown [Picea sitchensis]	0
PITA_06756	4.87663	8.52394e-05	5.9e-66	92.1	MBC9846540.1 hypothetical protein [Adiantum capillus-veneris]	0
PITA.32221.1	4.87565	8.5578e-05	0	0	0	0
PITA_18174	4.87528	8.56546e-05	1.8e-88	99.2	sp|Q9AWB2|SIR_SOYBN Sulfite reductase [ferredoxin], chloroplastic (Fragment) OS=Glycine max OX=3847 GN=SIR PE=1 SV=1	SIR
PITA_02096	4.87304	8.65443e-05	3.4e-299	99.4	AJP06318.1 LRK1 [Pinus tabuliformis]	OSI_37124
PITA.3600.1	4.87206	8.68892e-05	3.2e-24	69.8	RWV81490.1 hypothetical protein GW17_00057084 [Ensete ventricosum]	0
PITA.64348.1	4.87104	8.72521e-05	0	0	0	0
PITA_46718	4.8705	8.7403e-05	2.6e-71	58.8	AIF73123.1 NAC domain protein [Pinus massoniana]	0
PITA_09009	4.86888	8.80375e-05	2.5e-84	100	ABD52120.1 dirigent-like protein pDIR9 [Picea engelmannii x Picea glauca]	0
PITA.11105.2	4.86863	8.80618e-05	0	0	0	0
PITA.74430.1	4.86764	8.84166e-05	3.1e-51	99.4	PNX78945.1 cytokinin dehydrogenase 6-like protein, partial [Trifolium pratense]	CKX1
PITA_02944	4.86202	9.08752e-05	3.1e-217	100	BAA94593.1 pinosylvin synthase [Pinus densiflora]	CHS1
PITA.40413.1	4.86095	9.12773e-05	1.4e-161	99.5	APA32590.1 arogenate dehydratase [Pinus pinaster]	PHA2
PITA.67857.1	4.86064	9.1328e-05	0	0	0	0
PITA.65874.1	4.85643	9.30795e-05	0	0	0	0
PITA.85250.3	4.8563	9.30795e-05	9.9e-143	77.6	ADE77518.1 unknown [Picea sitchensis]	0
PITA_07580	4.85614	9.30795e-05	9.6e-91	96.4	ABK21591.1 unknown [Picea sitchensis]	0
PITA.75230.1	4.8561	9.30795e-05	1.2e-136	95	ABR17452.1 unknown [Picea sitchensis]	0
PITA_42840	4.85443	9.37725e-05	1.5e-32	90.9	ABK26351.1 unknown [Picea sitchensis]	0
PITA.33597.1	4.85394	9.39142e-05	0	0	0	0
PITA_46347	4.85112	9.51661e-05	1.6e-157	96.9	XP_027152912.1 LEAF RUST 10 DISEASE-RESISTANCE LOCUS RECEPTOR-LIKE PROTEIN KINASE-like 2.1 [Coffea eugenioides]	GDPD1
PITA.7362.2	4.85067	9.529e-05	1.4e-35	100	ABR17163.1 unknown [Picea sitchensis]	HB
PITA.26435.1	4.84596	9.74818e-05	0	0	0	0
PITA_41407	4.84486	9.79303e-05	1.8e-223	94.1	ABK25456.1 unknown [Picea sitchensis]	0
PITA.21754.1	4.84401	9.82509e-05	0	0	0	0
PITA.22044.1	4.84222	9.90435e-05	0	0	0	0
PITA.84412.3	4.83949	0.000100316	1.5e-18	82.9	ONK69814.1 uncharacterized protein A4U43_C05F27020 [Asparagus officinalis]	0
PITA_01546	4.83619	0.000101896	8.4e-207	91.9	XP_015956555.1 wall-associated receptor kinase-like 20 [Arachis duranensis]	0
PITA.31449.1	4.83589	0.00010195	0	0	0	0
PITA.57405.1	4.83203	0.000103846	1e-50	100	ABK22802.1 unknown [Picea sitchensis]	ADH1
PITA.5242.1	4.83167	0.000103934	2.3e-45	90.4	XP_034928272.1 glutamate receptor 2.8-like [Populus alba]	0
PITA.72957.1	4.82984	0.000104793	4.8e-135	92	ACN39857.1 unknown [Picea sitchensis]	0
PITA_02646	4.82902	0.000105024	6.4e-229	94.7	ABK25456.1 unknown [Picea sitchensis]	0
PITA_45274	4.82756	0.000105673	4.1e-173	93.9	sp|Q7XJL2|GLR31_ARATH Glutamate receptor 3.1 OS=Arabidopsis thaliana OX=3702 GN=GLR3.1 PE=2 SV=3	OSI_31454
PITA_06538	4.8274	0.000105673	1.6e-107	99.7	PON88757.1 Plant peroxidase [Trema orientale]	0
PITA.42741.1	4.82687	0.000105856	1.4e-240	97	sp|Q84KL5|PT5_PINTA Alpha-farnesene synthase OS=Pinus taeda OX=3352 GN=PT5 PE=1 SV=1	0
PITA.16660.1	4.82665	0.00010587	5.3e-13	55.5	RWR95803.1 Auxin-induced protein [Cinnamomum micranthum f. kanehirae]	0
PITA.49465.1	4.81976	0.000109488	1.6e-83	96.2	MBC9837423.1 hypothetical protein [Adiantum capillus-veneris]	0
PITA.11800.1	4.81765	0.000110543	0	0	0	0
PITA.74796.1	4.81728	0.00011064	6.5e-166	94.9	ABR16264.1 unknown [Picea sitchensis]	0
PITA.9547.1	4.81604	0.000111223	9e-179	100	ADE76483.1 unknown [Picea sitchensis]	0
PITA_49488	4.81539	0.000111387	5.6e-115	90	ABK25958.1 unknown [Picea sitchensis]	OSI_02636
PITA.28301.2	4.81537	0.000111387	0	0	0	0
PITA.10420.1	4.81487	0.000111481	2.1e-100	100	ABK21001.1 unknown [Picea sitchensis]	0
PITA_30946	4.81481	0.000111481	5.1e-193	100	ABK26588.1 unknown [Picea sitchensis]	OPR1
PITA.17283.1	4.81282	0.000112492	8.1e-27	99.1	ACN41179.1 unknown [Picea sitchensis]	0
PITA.80194.1	4.81161	0.000113065	1.8e-110	83.7	ABK21362.1 unknown [Picea sitchensis]	0
PITA.9310.1	4.80653	0.000115864	5.4e-252	95.6	AKH04257.1 putative oxidase [Taxus baccata]	0
PITA.70662.1	4.80512	0.000116575	1.2e-22	97.8	ABK23851.1 unknown [Picea sitchensis]	0
PITA_26783	4.80385	0.000117171	2.2e-39	71.2	ABK21062.1 unknown [Picea sitchensis]	OSI_36369
PITA_06718	4.80372	0.000117171	9.7e-36	77.6	ABK21379.1 unknown [Picea sitchensis]	0
PITA_03626	4.80327	0.000117322	1.7e-134	100	ABK22910.1 unknown [Picea sitchensis]	0
PITA.86447.1	4.80057	0.000118801	3.7e-109	93.7	ABR17156.1 unknown [Picea sitchensis]	0
PITA.24887.1	4.79586	0.000121516	1.4e-15	100	XP_021977317.1 wound-induced protein 1 [Helianthus annuus]	0
PITA_50252	4.79406	0.000122449	5.5e-64	92.7	MBC9856660.1 hypothetical protein [Adiantum capillus-veneris]	0
PITA.32801.1	4.79391	0.000122449	0	0	0	AGC2-1
PITA.64268.1	4.79375	0.000122449	1.6e-136	90.1	RWR90867.1 cysteine-rich receptor-like protein kinase 10 [Cinnamomum micranthum f. kanehirae]	0
PITA.46764.2	4.79155	0.000123683	1e-89	93.3	XP_021284428.1 probable receptor-like protein kinase At1g11050 [Herrania umbratica]	0
PITA.34681.2	4.78962	0.000124762	8.8e-97	93	sp|Q8VYV9|APF1_ARATH Aspartyl protease family protein 1 OS=Arabidopsis thaliana OX=3702 GN=APF1 PE=2 SV=1	OSI_32231
PITA.19180.1	4.78428	0.000128004	4.3e-13	98.3	KAF7104338.1 hypothetical protein CFC21_105242 [Triticum aestivum]	OSI_23954
PITA.85174.3	4.78318	0.000128585	5e-123	96.9	XP_006851399.1 protein FAM135B isoform X1 [Amborella trichopoda]	OSI_37591
PITA_13982	4.78264	0.000128808	3.4e-25	100	ABR17476.1 unknown [Picea sitchensis]	0
PITA.86510.3	4.78188	0.000129175	6.2e-162	99.7	P34924.1 RecName: Full=Glyceraldehyde-3-phosphate dehydrogenase, cytosolic [Pinus sylvestris]	GAPDH
PITA.32786.1	4.77967	0.000130408	0	0	0	0
PITA.32357.1	4.77959	0.000130408	2.8e-70	99	ABK26475.1 unknown [Picea sitchensis]	0
PITA.3355.1	4.7714	0.0001357	0	0	0	0
PITA_36474	4.77044	0.000136096	5.7e-153	84.1	QGK85624.1 NBS-LRR resistance protein [Picea likiangensis var. rubescens]	0
PITA_20841	4.76742	0.000138021	1.4e-222	100	BAA94593.1 pinosylvin synthase [Pinus densiflora]	CHS1
PITA.61697.1	4.76678	0.000138329	5.4e-07	76.7	VAH16995.1 unnamed protein product [Triticum turgidum subsp. durum]	0
PITA.35950.1	4.75453	0.000146711	1.2e-22	91.3	XP_012078738.1 early nodulin-93 isoform X1 [Jatropha curcas]	OSENOD93A
PITA.60657.3	4.75386	0.000147061	3.4e-160	98	KAF3795881.1 hypothetical protein EJ110_NYTH02994 [Nymphaea thermarum]	0
PITA.47546.1	4.75086	0.000149094	4.5e-24	70.8	ADE77880.1 unknown [Picea sitchensis]	0
PITA.51780.1	4.75071	0.000149094	8.1e-29	91.7	XP_026419953.1 reticuline oxidase-like [Papaver somniferum]	OSI_27888
PITA.12120.1	4.74884	0.000150337	0	0	0	0
PITA.9831.1	4.74638	0.000152037	4.5e-213	91.8	XP_021289541.1 putative receptor protein kinase ZmPK1 [Herrania umbratica]	0
PITA.32893.2	4.74589	0.000152263	4.2e-247	98.8	RWR74437.1 potassium transporter 5 [Cinnamomum micranthum f. kanehirae]	HAK5
PITA.22935.1	4.74525	0.000152608	0	0	0	0
PITA.66157.1	4.74489	0.000152737	2.2e-62	96.5	ADE76354.1 unknown [Picea sitchensis]	0
PITA_44498	4.74027	0.000156112	5.2e-53	90.2	ABK26644.1 unknown [Picea sitchensis]	0
PITA_47638	4.73907	0.000156749	4.1e-280	100	ABR16103.1 unknown [Picea sitchensis]	0
PITA.9405.1	4.73707	0.000158159	1.2e-88	100	AHJ86267.1 glutathione peroxidase [Pinus massoniana]	0
PITA.44736.1	4.73431	0.000160181	0	0	0	0
PITA_22848	4.7341	0.000160198	2.8e-108	79.6	AJP06228.1 AGO10 [Pinus tabuliformis]	AGC2-1
PITA_31325	4.73182	0.000161745	1.4e-201	100	1XES_A Chain A, Dihydropinosylvin synthase [Pinus sylvestris]	CHS1
PITA.46124.1	4.73178	0.000161745	4.8e-69	100	XP_021806814.1 12-oxophytodienoate reductase 2-like [Prunus avium]	OPR1
PITA_50877	4.7302	0.00016286	6.4e-205	92.4	AFV52382.1 laccase [Picea abies]	0
PITA.28192.1	4.72999	0.000162865	0	0	0	0
PITA_44711	4.72982	0.000162865	5.8e-151	100	QEL09540.1 class II chitinase [Pinus contorta]	RC24
PITA.53393.1	4.72844	0.000163827	7.4e-25	96.7	XP_006829026.1 UPF0496 protein 4 [Amborella trichopoda]	0
PITA_18936	4.72773	0.000164243	0	100	AJP06286.1 DOX1 [Pinus tabuliformis]	0
PITA.73101.1	4.72092	0.000169534	0	0	0	0
PITA.31805.1	4.72066	0.000169593	0	0	0	0
PITA_22314	4.71832	0.0001714	3.7e-211	99	XP_021299996.1 probable leucine-rich repeat receptor-like protein kinase At5g49770 [Herrania umbratica]	0
PITA.28301.3	4.7124	0.000176297	0	0	0	0
PITA_18105	4.71211	0.000176389	0	98.7	GFY91648.1 oligopeptide transporter [Actinidia rufa]	0
PITA.1924.1	4.71122	0.000176834	0	0	0	0
PITA.8625.1	4.70837	0.000179166	9e-179	100	ADE76483.1 unknown [Picea sitchensis]	0
PITA.49585.4	4.70374	0.000183108	3.6e-93	78.4	XP_026661874.1 probable galactinol--sucrose galactosyltransferase 2 isoform X3 [Phoenix dactylifera]	SIP1
PITA.80793.1	4.69976	0.000186547	1.7e-30	64.4	ABK26314.1 unknown [Picea sitchensis]	0
PITA.4754.1	4.69855	0.000187485	0	0	0	0
PITA_16093	4.69789	0.000187919	9.9e-57	72.2	ABK21920.1 unknown [Picea sitchensis]	0
PITA.83635.3	4.69523	0.000190094	4.4e-272	100	ABK25462.1 unknown [Picea sitchensis]	0
PITA.86446.1	4.69517	0.000190094	3.6e-109	94.6	ABR17156.1 unknown [Picea sitchensis]	0
PITA.84236.8	4.69342	0.00019156	7.2e-106	100	AAC49548.1 alcohol dehydrogenase, partial [Pinus banksiana]	ADH1
PITA.68779.2	4.6925	0.000192249	3.7e-29	83.5	AHY84694.1 ethylene responsive factor 1-like protein [Pinus massoniana]	0
PITA_25832	4.6912	0.000193304	0	90.5	AHW42471.1 DPL [Pinus tabuliformis]	GAI
PITA.18718.1	4.69053	0.00019376	6.5e-187	95.4	ALN42233.1 stilbene synthase [Pinus pinea]	CHS1
PITA.32754.1	4.68968	0.000194391	3.6e-133	89.5	XP_020248425.1 uncharacterized protein LOC109825922 isoform X1 [Asparagus officinalis]	0
PITA.44571.1	4.68754	0.000196257	5.5e-40	86.5	ABK21764.1 unknown [Picea sitchensis]	0
PITA.22910.1	4.6869	0.000196696	0	0	0	0
PITA.57208.1	4.68547	0.000197902	3.6e-18	51.2	WP_143045660.1 hypothetical protein, partial [Acinetobacter baumannii]	0
PITA.32590.1	4.68367	0.000199467	2.8e-156	96.7	XP_006847203.1 probable receptor-like protein kinase At1g11050 [Amborella trichopoda]	0
PITA.72250.1	4.68342	0.000199535	0	0	0	0
PITA.5540.1	4.68199	0.000200753	0	0	0	0
PITA_28755	4.67953	0.000202992	2.3e-150	94.4	ADE76481.1 unknown [Picea sitchensis]	0
PITA.1212.1	4.67844	0.000203892	2.3e-76	95.6	ABK23417.1 unknown [Picea sitchensis]	0
PITA.51276.1	4.67741	0.000204575	2.1e-103	75.3	PSS23861.1 Short-chain dehydrogenase reductase [Actinidia chinensis var. chinensis]	0
PITA_06452	4.6772	0.000204575	1.5e-53	79.8	ABK24401.1 unknown [Picea sitchensis]	0
PITA.23059.2	4.67622	0.000205376	1.4e-57	89	EOY05320.1 LEUNIG_homolog isoform 4 [Theobroma cacao]	0
PITA_11025	4.67225	0.000209199	1.5e-222	100	ABK24359.1 unknown [Picea sitchensis]	0
PITA.84338.3	4.67112	0.000209793	6.4e-100	99.3	XP_006828848.3 probable prolyl 4-hydroxylase 3 isoform X2 [Amborella trichopoda]	0
PITA.5657.1	4.66885	0.000211938	1.3e-68	89.7	ABA03063.1 putative CC-NBS-LRR protein, partial [Pinus monticola]	0
PITA_27592	4.66823	0.000212397	4.9e-172	99.4	QIR83175.1 pectin methylesterase 17 [Cunninghamia lanceolata]	0
PITA.31194.1	4.66677	0.00021372	0	0	0	0
PITA_37986	4.66402	0.000216401	0	99	ACN40645.1 unknown [Picea sitchensis]	0
PITA.37785.1	4.6612	0.000219197	0	0	0	0
PITA.15439.1	4.6601	0.00022018	0	0	0	0
PITA_42927	4.65884	0.000221339	0	0	0	0
PITA.83276.1	4.6566	0.000223554	0	0	0	0
PITA.18792.1	4.65625	0.000223744	7.5e-183	94.3	ABR16339.1 unknown [Picea sitchensis]	OSI_31707
PITA.34401.7	4.65442	0.000225543	2.3e-117	94	AGC13130.1 tau class glutathione S-transferase [Pinus tabuliformis]	0
PITA.5241.1	4.65297	0.000226933	5.6e-83	99.2	XP_021805270.1 glutamate receptor 2.2-like [Prunus avium]	0
PITA.40753.1	4.65107	0.000228835	1.5e-41	96.2	QBL97996.1 WRKY164 [Pinus massoniana]	WRKY43
PITA.41807.1	4.6499	0.000229937	4.1e-47	86.7	ABK26878.1 unknown [Picea sitchensis]	OSI_01588
PITA.13126.1	4.64972	0.000229937	2.8e-72	100	XP_008779034.3 ATP-dependent 6-phosphofructokinase 2-like [Phoenix dactylifera]	0
PITA.58165.1	4.64874	0.000230826	2.3e-68	100	ABK26644.1 unknown [Picea sitchensis]	0
PITA.85254.1	4.64843	0.000230975	0	0	0	0
PITA.3722.1	4.64732	0.00023202	0	0	0	0
PITA.16667.1	4.6457	0.000233638	2.6e-93	100	ADE77579.1 unknown [Picea sitchensis]	JMT
PITA_06845	4.64422	0.000235112	9.2e-91	97.2	ABK26314.1 unknown [Picea sitchensis]	0
PITA_44053	4.64327	0.000235997	2.4e-86	100	ABR17296.1 unknown [Picea sitchensis]	0
PITA.3483.1	4.64205	0.000237106	6.7e-48	70.8	ABK20977.1 unknown [Picea sitchensis]	OSI_22034
PITA_01167	4.64194	0.000237106	9.9e-19	94.4	sp|Q9LMM6|BPS1_ARATH Protein BPS1, chloroplastic OS=Arabidopsis thaliana OX=3702 GN=BPS1 PE=2 SV=1	0
PITA.77847.12	4.64111	0.000237855	3.6e-246	100	ABR16337.1 unknown [Picea sitchensis]	0
PITA.71244.1	4.64043	0.000238434	7.7e-31	83.9	AAB01553.1 late embryogenesis abundant protein, partial [Picea glauca]	0
PITA_17034	4.6393	0.000239527	2.2e-114	100	AGC13130.1 tau class glutathione S-transferase [Pinus tabuliformis]	0
PITA.83121.1	4.63862	0.000240107	0	0	0	0
PITA_23107	4.63662	0.000242211	9.5e-17	87.9	gi|930800521|ref|WP_054280097.1| hypothetical protein [Chitinophagaceae bacterium PMP191F]	0
PITA_49742	4.63646	0.000242211	3e-27	89.5	XP_024177050.1 zinc finger protein ZAT1-like [Rosa chinensis]	0
PITA_19156	4.63626	0.000242241	5.4e-150	100	ABK25095.1 unknown [Picea sitchensis]	OSI_19945
PITA.2341.1	4.63196	0.00024711	1.9e-73	89.1	sp|Q5XLY0|ANR_GINBI Putative anthocyanidin reductase OS=Ginkgo biloba OX=3311 PE=2 SV=1	DFR
PITA.41036.1	4.62977	0.000249524	1.6e-80	100	NP_849960.1 purple acid phosphatase 10 [Arabidopsis thaliana]	0
PITA.19828.1	4.6282	0.000251071	0	0	0	0
PITA.69706.1	4.62813	0.000251071	1.5e-24	79.7	ABK23851.1 unknown [Picea sitchensis]	0
PITA.1553.1	4.62007	0.000260801	3.3e-55	97.9	PKA55804.1 Cysteine-rich receptor-like protein kinase 3 [Apostasia shenzhenica]	0
PITA_44205	4.61978	0.000260943	3.1e-110	83.8	XP_024197617.1 desiccation-related protein PCC13-62-like [Rosa chinensis]	0
PITA_41201	4.61801	0.000262956	3e-223	94.1	ABK25456.1 unknown [Picea sitchensis]	0
PITA.73768.2	4.61732	0.000263611	2.7e-81	100	ABK24839.1 unknown [Picea sitchensis]	0
PITA.16042.1	4.61707	0.000263631	0	0	0	0
PITA.3261.1	4.61694	0.000263631	4.6e-15	90.7	XP_019413664.1 PREDICTED: auxin-responsive protein SAUR71-like [Lupinus angustifolius]	0
PITA.65756.1	4.61505	0.000265821	0	0	0	0
PITA_21025	4.60526	0.00027816	2.3e-195	69.1	QEH91620.1 putative TIR-NBS-LRR protein [Pinus monticola]	0
PITA.10365.1	4.60088	0.000283584	8.6e-57	100	D9IWE0.1 RecName: Full=Antifungal protein ginkbilobin-like protein; AltName: Full=Embryo-abundant protein; Flags: Precursor [Pinus pinaster]	0
PITA.29049.5	4.60036	0.000284058	0	0	0	0
PITA_24248	4.59896	0.000285723	4.9e-18	84.5	PIA50214.1 hypothetical protein AQUCO_01300745v1 [Aquilegia coerulea]	0
PITA.5092.2	4.59814	0.000286526	1.5e-233	99.4	ABR16667.1 unknown [Picea sitchensis]	PAD4
PITA.53285.1	4.598	0.000286526	0	0	0	0
PITA_48585	4.59785	0.000286526	2.4e-83	92	ADE76989.1 unknown [Picea sitchensis]	0
PITA.49393.1	4.59619	0.000288433	0	0	0	0
PITA.59300.1	4.59611	0.000288433	1.6e-61	83.3	ABK21062.1 unknown [Picea sitchensis]	OSI_36369
PITA.12599.1	4.59458	0.000290313	4.2e-29	94	AFG61612.1 hypothetical protein 1_1987_01, partial [Pinus taeda]	0
PITA_20265	4.59218	0.000293428	9e-68	100	ABK21346.1 unknown [Picea sitchensis]	0
PITA_02258	4.59103	0.000294794	8.8e-40	92.3	sp|Q43872|PER64_ARATH Peroxidase 64 OS=Arabidopsis thaliana OX=3702 GN=PER64 PE=1 SV=1	0
PITA.41886.1	4.5842	0.000304347	1.9e-121	100	ADB97928.1 thaumatin-like protein L4 [Pinus monticola]	0
PITA.28341.1	4.5837	0.000304805	2.2e-07	80.3	PIN09894.1 hypothetical protein CDL12_17519 [Handroanthus impetiginosus]	OSI_21958
PITA_00907	4.58293	0.000305682	7.2e-15	52.7	QCE06403.1 ethylene-responsive transcription factor 1 [Vigna unguiculata]	ERF5
PITA.39938.1	4.58272	0.000305722	0	0	0	0
PITA.36688.1	4.58195	0.000306604	2.3e-83	100	PSR98895.1 Von Willebrand factor, type A protein [Actinidia chinensis var. chinensis]	0
PITA.76396.1	4.57947	0.000310002	1.1e-47	100	ABR18379.1 unknown [Picea sitchensis]	0
PITA_27237	4.57877	0.000310473	6.5e-108	92.3	ABK22828.1 unknown [Picea sitchensis]	0
PITA_01834	4.57855	0.000310473	3.6e-110	100	ABK26314.1 unknown [Picea sitchensis]	0
PITA.83940.2	4.57854	0.000310473	3.7e-193	98.5	ABK24936.1 unknown [Picea sitchensis]	OSI_18661
PITA.47742.1	4.57845	0.000310473	4.6e-15	90.7	XP_019413664.1 PREDICTED: auxin-responsive protein SAUR71-like [Lupinus angustifolius]	0
PITA.82713.16	4.57756	0.000311527	2.2e-127	100	ADC92285.1 tau class glutathione S-transferase [Pinus brutia]	GST5
PITA_39839	4.57528	0.000314679	1.2e-14	92.8	XP_021641029.1 uncharacterized protein LOC110635854 [Hevea brasiliensis]	0
PITA_35305	4.57333	0.000317349	1.9e-261	97.5	QIJ58486.1 auxin-responsive Gretchen Hagen3 [Larix kaempferi]	0
PITA.13778.1	4.57022	0.000321828	6.6e-18	56.3	AVG22621.1 NAC domain-containing protein 32, partial [Triticum aestivum]	0
PITA.4161.1	4.56999	0.000321919	0	0	0	0
PITA.44416.2	4.56937	0.000322598	2.6e-36	75.4	ABR17903.1 unknown [Picea sitchensis]	0
PITA.64704.1	4.56667	0.000326508	4.2e-18	99.6	gi|748144156|ref|WP_039719338.1| glutathione S-transferase [Scytonema millei]	GSTL1
PITA.14992.1	4.56517	0.000328579	0	0	0	0
PITA_07333	4.56414	0.000329919	1.2e-91	85.5	RWR84758.1 LEAF RUST 10 DISEASE-RESISTANCE LOCUS RECEPTOR-LIKE PROTEIN KINASE-like protein 2.1 isoform X1 [Cinnamomum micranthum f. kanehirae]	GDPD1
PITA.24136.1	4.56327	0.000331015	0	0	0	0
PITA_25513	4.56298	0.000331203	4.5e-27	94	RWR90512.1 transcription repressor KAN1-like protein isoform X1 [Cinnamomum micranthum f. kanehirae]	0
PITA_01105	4.55789	0.000338857	7.6e-56	87.9	sp|F4KGE8|GIL1_ARATH Protein GRAVITROPIC IN THE LIGHT 1 OS=Arabidopsis thaliana OX=3702 GN=GIL1 PE=1 SV=1	0
PITA.56950.1	4.55783	0.000338857	0	0	0	0
PITA_12520	4.55252	0.000347242	4.8e-190	100	AJP06253.1 CHAT3 [Pinus tabuliformis]	0
PITA.3413.1	4.55184	0.000348085	6.9e-28	63.6	ABR17476.1 unknown [Picea sitchensis]	0
PITA_16091	4.54752	0.000354715	2.3e-122	100	AGC13117.1 tau class glutathione S-transferase [Pinus tabuliformis]	0
PITA.76606.1	4.54676	0.000355697	0	0	0	0
PITA.36884.1	4.54289	0.000362005	3.2e-66	100	ABK26086.1 unknown [Picea sitchensis]	0
PITA.84090.1	4.54271	0.000362014	1e-114	100	AGC13130.1 tau class glutathione S-transferase [Pinus tabuliformis]	0
PITA.7910.1	4.54187	0.000363158	0	0	0	0
PITA_47528	4.54147	0.000363541	3e-97	80.9	XP_028772330.1 golgin candidate 6 isoform X2 [Prosopis alba]	0
PITA.10959.1	4.54007	0.000365659	4.6e-15	90.7	XP_019413664.1 PREDICTED: auxin-responsive protein SAUR71-like [Lupinus angustifolius]	0
PITA.47690.1	4.53783	0.000368959	0	0	0	0
PITA.8783.1	4.53731	0.000369569	0	0	0	0
PITA.24633.2	4.53639	0.000370883	0	0	0	0
PITA_45803	4.53438	0.000374127	4.6e-42	100	ABK21379.1 unknown [Picea sitchensis]	0
PITA.33763.1	4.53371	0.000375008	5.8e-208	97.5	ABK24644.1 unknown [Picea sitchensis]	STP1
PITA.32883.1	4.53031	0.000380787	1.4e-23	55.7	sp|Q41001|BCP_PEA Blue copper protein OS=Pisum sativum OX=3888 PE=2 SV=1	OSI_27747
PITA_09928	4.52962	0.00038145	1.1e-33	96	ABK21379.1 unknown [Picea sitchensis]	0
PITA.70587.1	4.52959	0.00038145	5.2e-64	100	ABK26086.1 unknown [Picea sitchensis]	0
PITA.22173.2	4.52733	0.000385238	8.6e-64	89.5	PWA95330.1 plant invertase/pectin methylesterase inhibitor superfamily [Artemisia annua]	0
PITA.40752.1	4.52391	0.000391203	2.9e-93	99.5	QBL97996.1 WRKY164 [Pinus massoniana]	WRKY43
PITA_08808	4.52338	0.00039186	2.4e-76	99.3	AIF73123.1 NAC domain protein [Pinus massoniana]	0
PITA.3551.1	4.52101	0.000395959	2.4e-216	96.4	AKH04257.1 putative oxidase [Taxus baccata]	0
PITA_35961	4.51895	0.000399184	2.2e-56	100	ABK22434.1 unknown [Picea sitchensis]	0
PITA.57231.1	4.51804	0.000400455	0	0	0	0
PITA_46166	4.51793	0.000400455	3.6e-215	100	AKH04256.1 putative oxidase [Taxus baccata]	0
PITA.8616.1	4.51341	0.000408765	3.2e-29	53.3	XP_024019821.1 dnaJ homolog subfamily B member 6 [Morus notabilis]	0
PITA.42080.1	4.51109	0.000412914	0	0	0	0
PITA.86510.1	4.50982	0.000415069	1.3e-162	98.3	P34924.1 RecName: Full=Glyceraldehyde-3-phosphate dehydrogenase, cytosolic [Pinus sylvestris]	GAPDH
PITA_25145	4.50922	0.000415909	8.7e-193	99	ADE76177.1 unknown [Picea sitchensis]	0
PITA.8183.1	4.5022	0.000429533	0	0	0	0
PITA.83564.4	4.50163	0.000430091	4.6e-172	95.4	ABK25465.1 unknown [Picea sitchensis]	0
PITA.13874.1	4.50158	0.000430091	7.4e-128	87.8	ABR17567.1 unknown [Picea sitchensis]	0
PITA.55752.1	4.50121	0.000430496	0	0	0	0
PITA.1143.1	4.4954	0.00044206	6.9e-43	87.4	KDP29460.1 hypothetical protein JCGZ_19289 [Jatropha curcas]	PAD4
PITA_41820	4.49402	0.000444232	3.2e-124	100	AGC13119.1 tau class glutathione S-transferase [Pinus tabuliformis]	0
PITA.1676.1	4.48895	0.000454575	2.3e-205	100	ACN40311.1 unknown [Picea sitchensis]	0
PITA.43565.1	4.48805	0.000456115	0	0	0	0
PITA.17966.1	4.48444	0.000463547	7.9e-89	98.8	XP_023521390.1 monooxygenase 2-like isoform X1 [Cucurbita pepo subsp. pepo]	0
PITA.48386.1	4.48224	0.000467968	2.3e-67	99.6	PSR89481.1 Aldehyde oxidase [Actinidia chinensis var. chinensis]	0
PITA.13565.1	4.481	0.000470317	0	0	0	0
PITA_08919	4.48061	0.000470816	9.7e-50	69.7	XP_031104709.1 pyruvate kinase 2, cytosolic-like [Ipomoea triloba]	0
PITA_50539	4.47906	0.000473867	1.4e-208	81.8	RWR75387.1 glutamate receptor 2.8 [Cinnamomum micranthum f. kanehirae]	OSI_31454
PITA.70234.2	4.47848	0.000474774	4e-89	100	AHJ86267.1 glutathione peroxidase [Pinus massoniana]	0
PITA_26248	4.47363	0.000484646	4.1e-61	94.9	RVW38563.1 Protein nuclear fusion defective 4 [Vitis vinifera]	0
PITA_48220	4.47357	0.000484646	2.2e-67	100	ABR18305.1 unknown [Picea sitchensis]	0
PITA.58375.2	4.47299	0.000485578	3e-41	81.3	PNY09150.1 protein MEI2-like 2-like [Trifolium pratense]	0
PITA.78425.1	4.46878	0.000494736	2.9e-19	70.2	PQP96708.1 hypothetical protein Pyn_03499 [Prunus yedoensis var. nudiflora]	0
PITA_04658	4.46865	0.000494736	0	0	0	ASR1
PITA.32403.1	4.46746	0.000497109	5.2e-255	94.6	AKH04257.1 putative oxidase [Taxus baccata]	0
PITA.35993.1	4.46588	0.000500396	5e-59	98	ABK27044.1 unknown [Picea sitchensis]	0
PITA.12904.1	4.46169	0.000509889	6.3e-21	79.4	AFG66878.1 hypothetical protein CL3160Contig1_05, partial [Pinus taeda]	HMG1
PITA_31169	4.45823	0.000517375	6.2e-163	98.8	ABK26386.1 unknown [Picea sitchensis]	ADH1
PITA_29764	4.45657	0.000520969	6.6e-44	65.1	ABR16429.1 unknown [Picea sitchensis]	OSI_12161
PITA.65522.1	4.45614	0.000521588	8.5e-226	98	AKH04256.1 putative oxidase [Taxus baccata]	0
PITA_47590	4.45531	0.000523208	1.3e-178	98.5	Q50EK4.1 RecName: Full=Cytochrome P450 750A1; AltName: Full=Cytochrome P450 CYPC [Pinus taeda]	0
PITA.19993.1	4.45409	0.000525785	1.5e-60	90.3	AIF73123.1 NAC domain protein [Pinus massoniana]	0
PITA.5859.1	4.45261	0.000528577	1.5e-86	98.7	ABK26475.1 unknown [Picea sitchensis]	0
PITA.63541.1	4.45072	0.00053282	2.6e-51	99.2	ABK24008.1 unknown [Picea sitchensis]	0
PITA.80803.8	4.45032	0.000533399	2.1e-100	100	ABK21552.1 unknown [Picea sitchensis]	0
PITA.59299.1	4.44627	0.000543131	1.6e-61	83.3	ABK21062.1 unknown [Picea sitchensis]	OSI_36369
PITA.81279.1	4.44538	0.000544956	2.8e-212	54.6	ACN40311.1 unknown [Picea sitchensis]	0
PITA.41366.1	4.44102	0.000555675	1.3e-29	79.6	ABR17476.1 unknown [Picea sitchensis]	0
PITA.4542.1	4.43545	0.000569786	1.2e-174	97	AGY80772.1 flavanone 3-hydroxylase [Pinus radiata]	F3H
PITA_33524	4.4347	0.000571328	5.8e-216	100	ALN42233.1 stilbene synthase [Pinus pinea]	CHS1
PITA.10993.1	4.4336	0.000573806	4.1e-47	86.9	ABK22434.1 unknown [Picea sitchensis]	0
PITA.59956.1	4.43335	0.000574025	0	0	0	0
PITA.2258.1	4.4289	0.000585542	1.2e-50	98.9	XP_024362397.1 protein BPS1, chloroplastic-like [Physcomitrium patens]	0
PITA_06889	4.42813	0.000587175	0	0	0	0
PITA.57231.2	4.42361	0.000599124	9.4e-41	91.9	ABK23398.1 unknown [Picea sitchensis]	0
PITA_29449	4.42324	0.000599442	4.8e-124	99.6	ABK25991.1 unknown [Picea sitchensis]	BG3
PITA.23885.2	4.42316	0.000599442	2.7e-141	97.7	XP_034681385.1 probable L-type lectin-domain containing receptor kinase S.5 [Vitis riparia]	0
PITA.77415.1	4.41962	0.000608401	7.8e-207	67.7	ACN40032.1 unknown [Picea sitchensis]	0
PITA_27318	4.41904	0.000609555	4.3e-186	81.7	RWR75387.1 glutamate receptor 2.8 [Cinnamomum micranthum f. kanehirae]	0
PITA.18282.1	4.41831	0.000611146	0	0	0	0
PITA.19857.1	4.4165	0.000615767	4.4e-47	99.3	ABK26475.1 unknown [Picea sitchensis]	0
PITA.65523.1	4.41635	0.000615767	8.5e-226	98	AKH04256.1 putative oxidase [Taxus baccata]	0
PITA.9361.1	4.41203	0.000627696	4.5e-14	67.8	GFS40439.1 pectin methylesterase 2 [Actinidia rufa]	0
PITA.84510.1	4.41112	0.000629842	2.9e-247	94.8	ABR16246.1 unknown [Picea sitchensis]	0
PITA.40672.1	4.41031	0.000631706	1.6e-87	100	ABK25048.1 unknown [Picea sitchensis]	0
PITA.85712.1	4.40841	0.000636788	1.8e-48	71.7	XP_020523461.1 protein PLASTID TRANSCRIPTIONALLY ACTIVE 10 isoform X2 [Amborella trichopoda]	0
PITA.52425.1	4.40576	0.000644126	0	0	0	0
PITA.86513.1	4.40197	0.000654982	0	0	0	0
PITA.20639.1	4.40162	0.000655517	0	0	0	0
PITA_31710	4.39824	0.000665295	9e-227	99	ABR17196.1 unknown [Picea sitchensis]	0
PITA.8342.1	4.39796	0.000665661	1.2e-25	100	ABK26511.1 unknown [Picea sitchensis]	0
PITA.41730.1	4.39673	0.000668913	0	0	0	0
PITA_00949	4.39649	0.000669155	#N/A	#N/A	#N/A	#N/A
PITA_15676	4.39519	0.000672627	1.2e-115	100	AUF40283.1 R2R3 MYB transcription factor [Larix gmelinii var. olgensis]	TT2
PITA.66446.4	4.39498	0.000672758	7.7e-65	91.2	OVA00117.1 HCNGP-like [Macleaya cordata]	OSI_03814
PITA_40416	4.39352	0.000676793	1.6e-93	100	AXB88327.1 VQ1 [Picea wilsonii]	0
PITA.16183.6	4.39261	0.000679105	1.6e-140	94	ABK21721.1 unknown [Picea sitchensis]	0
PITA_29770	4.39119	0.000682503	2e-83	93.9	QFG01317.1 MYB family transcription factor MYB11 [Larix gmelinii var. olgensis]	MYB4
PITA.30667.1	4.38991	0.000686022	0	0	0	0
PITA_09340	4.38882	0.000688927	5.5e-194	100	ABR16407.1 unknown [Picea sitchensis]	0
PITA.20070.1	4.3866	0.000695481	3.3e-74	100	ADB97928.1 thaumatin-like protein L4 [Pinus monticola]	0
PITA.116.1	4.38147	0.000711494	6.5e-42	98.9	XP_009757475.1 PREDICTED: pleiotropic drug resistance protein 1-like, partial [Nicotiana sylvestris]	OSI_36727
PITA_38069	4.37954	0.000717295	1.5e-48	94.3	GFY82931.1 methyl esterase 11 [Actinidia rufa]	0
PITA_05924	4.3784	0.000720498	1.9e-222	100	1XES_A Chain A, Dihydropinosylvin synthase [Pinus sylvestris]	CHS1
PITA.42930.1	4.37819	0.000720636	2.3e-87	98.7	ABK23690.1 unknown [Picea sitchensis]	0
PITA.64306.2	4.37789	0.000720636	1.9e-66	100	ABK23398.1 unknown [Picea sitchensis]	0
PITA.69920.1	4.37786	0.000720636	6.6e-107	94.4	PON88757.1 Plant peroxidase [Trema orientale]	0
PITA_03845	4.37745	0.000721435	3.1e-211	54.6	ACN40311.1 unknown [Picea sitchensis]	0
PITA_25112	4.36993	0.000745766	0	99.6	ABR16535.1 unknown [Picea sitchensis]	LOX
PITA.9616.1	4.36989	0.000745766	4.6e-59	98.3	ABK23690.1 unknown [Picea sitchensis]	0
PITA.80793.6	4.36951	0.000746474	2.3e-30	64.6	ABK26314.1 unknown [Picea sitchensis]	0
PITA_37620	4.36917	0.000747095	5.7e-43	96.9	ABK21745.1 unknown [Picea sitchensis]	0
PITA.76094.1	4.36657	0.00075546	0	0	0	0
PITA_39584	4.36498	0.000760402	3.6e-179	95.1	sp|Q50EK4|C75A1_PINTA Cytochrome P450 750A1 OS=Pinus taeda OX=3352 GN=CYP750A1 PE=2 SV=1	0
PITA.18884.1	4.36167	0.000771403	0	0	0	0
PITA.63809.1	4.36148	0.000771507	0	0	0	0
PITA.25315.1	4.3606	0.000774033	7.6e-06	80.9	XP_024978525.1 protein GLUTAMINE DUMPER 6-like [Cynara cardunculus var. scolymus]	0
PITA.7180.1	4.35747	0.000784588	0	0	0	0
PITA_34549	4.35711	0.000785275	2.1e-21	59.5	XP_011081738.1 early nodulin-93-like [Sesamum indicum]	OSENOD93A
PITA_47891	4.35598	0.000788728	1.6e-158	100	ABK25991.1 unknown [Picea sitchensis]	BG3
PITA_02346	4.35575	0.00078899	2.2e-108	86.9	ABR18473.1 unknown [Picea sitchensis]	0
PITA.27366.1	4.35151	0.000803778	8.2e-67	96.6	MBC9856660.1 hypothetical protein [Adiantum capillus-veneris]	0
PITA.49123.1	4.35073	0.00080606	1.3e-113	95.5	ABK26963.1 unknown [Picea sitchensis]	0
PITA.76386.3	4.3502	0.000806783	3.6e-239	96.6	ACN40476.1 unknown [Picea sitchensis]	HMG1
PITA.42662.1	4.34883	0.000811247	1.4e-27	56	sp|Q9LW50|ERF2_NICSY Ethylene-responsive transcription factor 2 OS=Nicotiana sylvestris OX=4096 GN=ERF2 PE=2 SV=1	0
PITA.8007.1	4.34795	0.000813878	3.6e-109	94.2	ABR17156.1 unknown [Picea sitchensis]	0
PITA.48644.1	4.34702	0.000816731	7.5e-29	68.6	AFG61605.1 hypothetical protein 1_1987_01, partial [Pinus taeda]	0
PITA_22694	4.34667	0.000817429	1.2e-253	99.6	ABR16246.1 unknown [Picea sitchensis]	0
PITA.7350.1	4.34583	0.00081993	0	0	0	0
PITA.80406.1	4.34458	0.000824018	7.3e-226	94.8	TJX57497.1 phosphoglycerate kinase [Soehngenia saccharolytica]	0
PITA_05005	4.34423	0.000824722	1.7e-235	96.2	AJP06228.1 AGO10 [Pinus tabuliformis]	AGC2-1
PITA.61697.2	4.34393	0.000825222	1e-44	88.2	KAE8730858.1 Aluminum-activated malate transporter 12 [Hibiscus syriacus]	0
PITA.57945.7	4.34114	0.00083515	0	97.9	ABG56414.1 MDR-like ABC transporter [Taxus cuspidata]	OSI_03383
PITA_08139	4.34002	0.000838777	4.4e-289	100	ABK25037.1 unknown [Picea sitchensis]	AAE7
PITA.18049.1	4.33178	0.000870171	8.7e-43	99.5	ABK26966.1 unknown [Picea sitchensis]	0
PITA.67922.2	4.3237	0.000901308	5.3e-243	99.8	ABR16382.1 unknown [Picea sitchensis]	O7
PITA.86814.3	4.3236	0.000901308	4.8e-118	100	XP_021296708.1 probable fructokinase-6, chloroplastic [Herrania umbratica]	OSI_22272
PITA_06448	4.32354	0.000901308	7e-238	95.1	ABK24777.1 unknown [Picea sitchensis]	0
PITA.36471.1	4.32017	0.000914528	3.1e-34	99.5	ABR17423.1 unknown [Picea sitchensis]	0
PITA.20438.2	4.31796	0.000921154	3.1e-37	98.2	XP_034197614.1 pectinesterase 2-like, partial [Prunus dulcis]	0
PITA.20440.1	4.31792	0.000921154	8.3e-71	99.5	QIR83175.1 pectin methylesterase 17 [Cunninghamia lanceolata]	0
PITA.1967.1	4.31635	0.000927022	2.3e-45	89.4	ADE77244.1 unknown [Picea sitchensis]	0
PITA.16412.1	4.3161	0.000927378	0	0	0	0
PITA.10613.1	4.31527	0.000929556	0	0	0	0
PITA_03968	4.31526	0.000929556	4.2e-60	66	ABK26231.1 unknown [Picea sitchensis]	0
PITA_27991	4.31228	0.000941492	0	100	O81086.1 RecName: Full=Alpha-bisabolene synthase; AltName: Full=(E)-alpha-bisabolene synthase; AltName: Full=AgfEabis [Abies grandis]	0
PITA.36159.4	4.31024	0.00094952	3.4e-50	55.2	AEX11279.1 hypothetical protein 0_13169_02, partial [Pinus taeda]	0
PITA_24876	4.30941	0.000952396	1.4e-53	54.5	AFG68287.1 hypothetical protein 0_3004_01, partial [Pinus taeda]	0
PITA_22858	4.30917	0.000952697	0	98.4	RWR95786.1 ABC transporter-like protein [Cinnamomum micranthum f. kanehirae]	OSI_36727
PITA_32778	4.30816	0.000956217	3e-192	83.7	ADE76177.1 unknown [Picea sitchensis]	0
PITA.7154.1	4.30803	0.000956217	0	0	0	0
PITA.17870.1	4.30109	0.000985954	0	0	0	0
PITA.4079.1	4.29705	0.00100334	2.5e-84	100	ABD52120.1 dirigent-like protein pDIR9 [Picea engelmannii x Picea glauca]	0
PITA.54066.1	4.29599	0.0010074	8.1e-27	99.1	ACN41179.1 unknown [Picea sitchensis]	0
PITA_15739	4.29445	0.00101368	1.5e-30	60.9	KAF2324359.1 hypothetical protein GH714_012785 [Hevea brasiliensis]	0
PITA.86955.1	4.29159	0.00102609	1e-287	99.3	XP_015639995.1 ATP-dependent zinc metalloprotease FTSH 8, mitochondrial [Oryza sativa Japonica Group]	FTSH10
PITA.34705.1	4.29038	0.00103057	6.4e-229	94.7	ABK25456.1 unknown [Picea sitchensis]	0
PITA.70587.2	4.2903	0.00103057	1.1e-66	100	ABK26086.1 unknown [Picea sitchensis]	0
PITA_05412	4.28971	0.00103254	1.2e-06	52.2	BAB20906.1 bundle sheath cell specific protein 1 [Zea mays]	ASR1
PITA.55901.1	4.28866	0.00103669	1.7e-29	51.4	XP_028797106.1 probable WRKY transcription factor 31 [Prosopis alba]	WRKY43
PITA.34687.1	4.28748	0.00104144	1.1e-107	97.5	XP_028057030.1 LEAF RUST 10 DISEASE-RESISTANCE LOCUS RECEPTOR-LIKE PROTEIN KINASE-like 2.1 [Camellia sinensis]	0
PITA.68077.2	4.28706	0.00104265	5.4e-226	100	ADE76472.1 unknown [Picea sitchensis]	0
PITA.41573.1	4.28606	0.0010466	2.4e-265	88.7	ABR16526.1 unknown [Picea sitchensis]	OSI_10814
PITA.43711.1	4.28573	0.00104705	0	0	0	0
PITA.72776.1	4.28564	0.00104705	2.5e-84	100	ABD52120.1 dirigent-like protein pDIR9 [Picea engelmannii x Picea glauca]	0
PITA.36159.1	4.28511	0.00104804	1.7e-116	99.7	ACN40007.1 unknown [Picea sitchensis]	0
PITA.55934.5	4.28511	0.00104804	3.9e-92	100	AJP06358.1 TFL1 [Pinus tabuliformis]	0
PITA.165.1	4.28477	0.00104888	0	0	0	0
PITA.23543.1	4.28401	0.00105168	0	0	0	0
PITA_45978	4.27988	0.00107064	4.9e-89	60.5	sp|A0A290U7C4|ROQ1_NICBE Disease resistance protein Roq1 OS=Nicotiana benthamiana OX=4100 GN=ROQ1 PE=1 SV=1	0
PITA.83187.4	4.27906	0.00107382	3.6e-152	94.9	AAC49548.1 alcohol dehydrogenase, partial [Pinus banksiana]	ADH1
PITA.32006.1	4.27729	0.00108095	7.5e-24	100	ABK25758.1 unknown [Picea sitchensis]	0
PITA.1342.1	4.27726	0.00108095	0	0	0	0
PITA.42393.1	4.27659	0.00108345	0	0	0	0
PITA.4105.1	4.27442	0.00109326	0	0	0	0
PITA_11740	4.27378	0.0010956	1e-225	99	ABR17196.1 unknown [Picea sitchensis]	0
PITA.31338.1	4.27261	0.00109903	7e-55	97	sp|Q8RY59|RCD1_ARATH Inactive poly [ADP-ribose] polymerase RCD1 OS=Arabidopsis thaliana OX=3702 GN=RCD1 PE=1 SV=1	0
PITA_09895	4.2726	0.00109903	7.7e-73	100	ABR17398.1 unknown [Picea sitchensis]	PAPC
PITA.2901.1	4.27237	0.00109938	9.9e-22	96.2	KAF3652269.1 hypothetical protein FXO38_16200 [Capsicum annuum]	0
PITA.57627.1	4.27099	0.00110541	0	0	0	0
PITA.38186.1	4.27076	0.00110577	0	0	0	0
PITA.26536.1	4.27054	0.00110605	4.8e-35	99.5	ABR17423.1 unknown [Picea sitchensis]	0
PITA.5008.1	4.26687	0.00112361	0	0	0	0
PITA_22855	4.26657	0.00112432	1.4e-12	52.2	ABK25828.1 unknown [Picea sitchensis]	0
PITA.61708.3	4.26464	0.00113325	1e-25	83.1	XP_004296361.1 PREDICTED: ethylene-responsive transcription factor 1B [Fragaria vesca subsp. vesca]	0
PITA.35278.1	4.26367	0.00113736	4.9e-11	83.6	XP_021723807.1 protein GLUTAMINE DUMPER 2-like [Chenopodium quinoa]	OSI_23954
PITA.12486.1	4.26184	0.0011459	2.7e-08	57.9	XP_020879057.1 uncharacterized protein LOC9302727 [Arabidopsis lyrata subsp. lyrata]	0
PITA_36066	4.25873	0.00116114	3.8e-78	95.7	ABR16606.1 unknown [Picea sitchensis]	OSI_37124
PITA.68640.1	4.25768	0.00116579	8.1e-165	100	ACN40936.1 unknown [Picea sitchensis]	0
PITA_07365	4.25613	0.00117303	2.7e-284	91.1	RWR86505.1 oligopeptide transporter 1-like protein [Cinnamomum micranthum f. kanehirae]	0
PITA_12588	4.2556	0.00117497	2.5e-25	67.2	XP_028223751.1 zinc finger protein ZAT9-like [Glycine soja]	0
PITA_11745	4.25242	0.00119094	2.2e-56	100	ABK22434.1 unknown [Picea sitchensis]	0
PITA.72888.2	4.25211	0.00119173	2.6e-33	62.3	XP_011086835.1 protein UPSTREAM OF FLC isoform X3 [Sesamum indicum]	OSI_03955
PITA_30044	4.24817	0.00121116	1.5e-86	59.8	MBC9837423.1 hypothetical protein [Adiantum capillus-veneris]	0
PITA.54053.1	4.24777	0.0012125	0	0	0	0
PITA_33205	4.24739	0.00121335	1.4e-193	99.8	ACN40311.1 unknown [Picea sitchensis]	0
PITA.69706.7	4.24729	0.00121335	1.5e-24	79.7	ABK23851.1 unknown [Picea sitchensis]	0
PITA_07006	4.24173	0.00124206	2.2e-277	91.6	PSS00361.1 Metal-nicotianamine transporter like [Actinidia chinensis var. chinensis]	0
PITA.56017.2	4.23971	0.0012515	4.1e-33	76.2	AAB01553.1 late embryogenesis abundant protein, partial [Picea glauca]	0
PITA.37115.1	4.23694	0.00126614	2.6e-27	100	XP_002509838.1 E3 ubiquitin-protein ligase RHA1B [Ricinus communis]	BRH1
PITA.13861.1	4.2348	0.00127735	8.1e-27	99.1	ACN41179.1 unknown [Picea sitchensis]	0
PITA_27617	4.23375	0.00128246	1e-56	84.4	ABK21920.1 unknown [Picea sitchensis]	0
PITA_26843	4.23324	0.00128443	3.1e-98	99.2	ABR17163.1 unknown [Picea sitchensis]	HB
PITA_13210	4.22364	0.00133948	1.2e-120	99.7	ABR16821.1 unknown [Picea sitchensis]	0
PITA.50324.1	4.22345	0.00133967	4e-87	98.7	ABK23690.1 unknown [Picea sitchensis]	0
PITA_26302	4.22223	0.00134597	8.1e-80	100	ABK21049.1 unknown [Picea sitchensis]	0
PITA_43245	4.21915	0.00136353	1.9e-222	100	1XES_A Chain A, Dihydropinosylvin synthase [Pinus sylvestris]	CHS1
PITA_26929	4.21491	0.00138651	6.6e-44	65.1	ABR16429.1 unknown [Picea sitchensis]	OSI_12161
PITA.11602.3	4.21491	0.00138651	7.4e-28	88.8	ABK21981.1 unknown [Picea sitchensis]	0
PITA.31870.1	4.21151	0.00140658	0	0	0	0
PITA_03091	4.21017	0.00141391	7e-184	92.5	ALN42233.1 stilbene synthase [Pinus pinea]	CHS1
PITA.22251.1	4.20915	0.00141832	6.5e-212	100	ABR16667.1 unknown [Picea sitchensis]	PAD4
PITA.70371.2	4.20895	0.0014186	2.9e-95	92.1	XP_020519719.1 protein TIME FOR COFFEE isoform X4 [Amborella trichopoda]	0
PITA.4363.2	4.20831	0.00142161	2.6e-53	100	ABR17163.1 unknown [Picea sitchensis]	HB
PITA.3585.2	4.20703	0.00142869	4.3e-14	95	ABK24864.1 unknown [Picea sitchensis]	0
PITA.5549.1	4.20659	0.00143049	5.6e-26	86.1	KAF3774984.1 Cysteine-rich receptor-like protein kinase 10 [Nymphaea thermarum]	0
PITA_37016	4.20621	0.00143189	1.6e-35	99.4	AQK39598.1 Aspartyl protease APCB1 [Zea mays]	0
PITA.52236.3	4.20194	0.00145815	8.4e-223	100	ALN42233.1 stilbene synthase [Pinus pinea]	CHS1
PITA.1246.1	4.19859	0.00147888	7.5e-81	93.5	ABK24907.1 unknown [Picea sitchensis]	0
PITA_05910	4.19754	0.00148472	6.2e-220	100	ACN39829.1 unknown [Picea sitchensis]	0
PITA.11567.2	4.19726	0.00148553	2.3e-45	89.4	ADE77244.1 unknown [Picea sitchensis]	0
PITA.49676.1	4.19499	0.00149942	2.3e-87	98.7	ABK23690.1 unknown [Picea sitchensis]	0
PITA.82371.1	4.19003	0.00153152	3.3e-19	57	ABK21620.1 unknown [Picea sitchensis]	0
PITA.15349.1	4.18888	0.00153822	1.1e-45	100	GFC22363.1 linoleate 13S-lipoxygenase 3-1, chloroplastic-like [Tanacetum cinerariifolium]	0
PITA.84950.1	4.18838	0.00154054	1.1e-54	100	ABK22248.1 unknown [Picea sitchensis]	0
PITA_37644	4.18728	0.00154692	4.1e-222	98.2	ABR18046.1 unknown [Picea sitchensis]	UGT73B5
PITA.69023.1	4.18684	0.00154778	0	0	0	0
PITA_16559	4.18428	0.0015643	1.7e-117	99.8	ABK24933.1 unknown [Picea sitchensis]	0
PITA.36402.1	4.182	0.00157895	0	0	0	0
PITA_33679	4.18184	0.001579	9.8e-32	98.8	XP_006660126.1 PREDICTED: uncharacterized protein LOC102717642 [Oryza brachyantha]	OSI_29251
PITA.85771.3	4.18165	0.00157922	0	100	RWR77387.1 C2 calcium-dependent membrane targeting [Cinnamomum micranthum f. kanehirae]	PLDALPHA1
PITA.19024.5	4.17902	0.00159645	2.5e-28	81.2	sp|Q947C5|HBL1_GOSHI Non-symbiotic hemoglobin 1 OS=Gossypium hirsutum OX=3635 GN=HB1 PE=2 SV=1	HB
PITA.1767.1	4.17804	0.00160223	0	0	0	0
PITA.38025.1	4.1764	0.00161277	0	0	0	0
PITA_38145	4.17543	0.00161852	2.7e-156	100	ABK22828.1 unknown [Picea sitchensis]	0
PITA.66628.1	4.1751	0.00161978	3.9e-37	66.7	XP_031100959.1 LOB domain-containing protein 1-like [Ipomoea triloba]	0
PITA.58990.2	4.17057	0.00165112	4.9e-93	98.7	XP_006482774.1 probable LRR receptor-like serine/threonine-protein kinase At1g56140 [Citrus sinensis]	0
PITA.32218.1	4.16938	0.00165767	0	0	0	0
PITA.64578.3	4.16936	0.00165767	1.2e-194	99.5	ADE76226.1 unknown [Picea sitchensis]	0
PITA_08813	4.16894	0.00165956	1.6e-87	70.9	ABK27005.1 unknown [Picea sitchensis]	0
PITA.11948.2	4.16784	0.00166646	0	0	0	0
PITA.23706.1	4.16678	0.0016731	4.8e-82	79.6	sp|Q93YN1|CRPK1_ARATH Cold-responsive protein kinase 1 OS=Arabidopsis thaliana OX=3702 GN=CRPK1 PE=1 SV=1	0
PITA.55039.1	4.16493	0.00168499	1.4e-107	95.4	sp|Q6Z965|OPR7_ORYSJ 12-oxophytodienoate reductase 7 OS=Oryza sativa subsp. japonica OX=39947 GN=OPR7 PE=2 SV=1	OPR3
PITA.36403.1	4.16485	0.00168499	1.9e-28	100	ABR17476.1 unknown [Picea sitchensis]	0
PITA_10418	4.16013	0.00171668	4e-77	99.4	AQW79622.1 MYB transcription factor MYB6 [Pinus radiata]	TT2
PITA.43350.1	4.15794	0.00173204	0	0	0	0
PITA.83501.1	4.15541	0.00174954	7e-21	54.4	XP_024956725.1 cullin-1-like [Citrus sinensis]	CUL1
PITA.12772.1	4.15533	0.00174954	0	0	0	0
PITA.12168.1	4.15504	0.00175057	0	0	0	0
PITA_00240	4.15367	0.00175991	2.6e-55	99.6	sp|A0A221J5W8|ISY1_NEPCA (S)-8-oxocitronellyl enol synthase ISY1 OS=Nepeta cataria OX=39347 GN=ISY1 PE=1 SV=1	0
PITA_28917	4.14985	0.00178832	8e-45	92	XP_034696542.1 dnaJ homolog subfamily B member 6-A-like isoform X1 [Vitis riparia]	0
PITA.16183.3	4.14892	0.00179435	1.6e-140	94	ABK21721.1 unknown [Picea sitchensis]	0
PITA_20665	4.14854	0.00179611	1.7e-223	100	ALN42233.1 stilbene synthase [Pinus pinea]	CHS1
PITA.14308.1	4.14722	0.00180528	2.2e-73	99.4	sp|O64404|TPSD4_ABIGR Delta-selinene synthase OS=Abies grandis OX=46611 GN=ag4 PE=1 SV=1	CPS1
PITA.7604.1	4.14415	0.0018284	5.8e-222	91.7	ABR18046.1 unknown [Picea sitchensis]	UGT73B5
PITA_08865	4.14305	0.00183594	2.1e-26	75.2	ABK21981.1 unknown [Picea sitchensis]	0
PITA.20859.1	4.13984	0.00186058	6.4e-229	94.7	ABK25456.1 unknown [Picea sitchensis]	0
PITA.75879.3	4.13822	0.00187245	2.9e-24	99.1	ABK26494.1 unknown [Picea sitchensis]	0
PITA.20439.1	4.13646	0.00188562	8.4e-71	100	QIR83176.1 pectin methylesterase 18 [Cunninghamia lanceolata]	0
PITA_04064	4.13551	0.00189217	3.1e-84	100	ABK24907.1 unknown [Picea sitchensis]	0
PITA_32110	4.13499	0.00189516	1.5e-185	100	ADE76223.1 unknown [Picea sitchensis]	CIPK20
PITA.44542.1	4.13365	0.00190493	2.3e-24	76.3	AEW09155.1 hypothetical protein CL4360Contig1_02, partial [Pinus radiata]	0
PITA.49350.1	4.13348	0.00190507	1e-23	96.3	sp|Q949R4|DIOXL_ARATH Extradiol ring-cleavage dioxygenase OS=Arabidopsis thaliana OX=3702 GN=LIGB PE=2 SV=1	0
PITA.79117.3	4.13149	0.00192032	1.7e-50	94.6	gi|494013650|ref|WP_006956031.1| DNA recombination/repair protein RecA [Idiomarina baltica]	0
PITA.24182.1	4.13052	0.00192719	5.5e-135	89.7	ADE76481.1 unknown [Picea sitchensis]	0
PITA.39633.2	4.13011	0.00192929	6.4e-223	100	1XES_A Chain A, Dihydropinosylvin synthase [Pinus sylvestris]	CHS1
PITA_10216	4.12752	0.00194984	7.2e-84	92	PTQ44995.1 hypothetical protein MARPO_0016s0059 [Marchantia polymorpha]	0
PITA.77333.1	4.12557	0.00196515	0	0	0	0
PITA.45739.1	4.12484	0.00197008	2e-76	93.8	PSS15981.1 Reticulon-like protein [Actinidia chinensis var. chinensis]	0
PITA.21127.1	4.12364	0.00197906	1.7e-75	100	XP_020098384.1 aldehyde oxidase GLOX-like [Ananas comosus]	0
PITA_33544	4.12319	0.00198111	2.1e-26	75.2	ABK21981.1 unknown [Picea sitchensis]	0
PITA.72336.1	4.12309	0.00198111	3.7e-32	83	WP_143045871.1 glutathione S-transferase tau, partial [Acinetobacter baumannii]	0
PITA.54216.2	4.12268	0.00198332	7.8e-225	97.9	XP_011623616.1 phospholipid-transporting ATPase 10 isoform X2 [Amborella trichopoda]	0
PITA_12579	4.12172	0.00199027	3.7e-70	100	ABK27044.1 unknown [Picea sitchensis]	0
PITA.18505.2	4.11759	0.00202487	2e-55	100	D9IWE0.1 RecName: Full=Antifungal protein ginkbilobin-like protein; AltName: Full=Embryo-abundant protein; Flags: Precursor [Pinus pinaster]	0
PITA.22280.2	4.1171	0.00202787	0	0	0	0
PITA.37728.4	4.11564	0.00203931	1.1e-86	95.1	sp|K4BW79|ENOX_SOLLC 2-methylene-furan-3-one reductase OS=Solanum lycopersicum OX=4081 GN=EO PE=1 SV=1	0
PITA_49345	4.11524	0.00204155	5.3e-138	99.3	QIR83175.1 pectin methylesterase 17 [Cunninghamia lanceolata]	0
PITA.53968.1	4.1145	0.00204574	1.2e-72	95.9	EFJ12030.1 hypothetical protein SELMODRAFT_158336 [Selaginella moellendorffii]	0
PITA.70234.3	4.11446	0.00204574	3.4e-88	100	AHJ86267.1 glutathione peroxidase [Pinus massoniana]	0
PITA.86821.4	4.11337	0.00205405	1.4e-94	88	XP_008781072.3 LOW QUALITY PROTEIN: protein SHORT ROOT IN SALT MEDIUM 1 [Phoenix dactylifera]	0
PITA_05471	4.1127	0.00205864	4.1e-43	76.3	AQW79622.1 MYB transcription factor MYB6 [Pinus radiata]	0
PITA_27470	4.11185	0.00206487	5.3e-09	53.7	KJB69454.1 hypothetical protein B456_011G024300 [Gossypium raimondii]	0
PITA.38266.1	4.10963	0.00208205	9.5e-77	98.9	ABK25349.1 unknown [Picea sitchensis]	0
PITA.20163.1	4.10829	0.00209165	0	0	0	0
PITA_30077	4.10816	0.00209165	1.8e-37	88.8	XP_034708821.1 zinc finger protein ZAT9-like [Vitis riparia]	0
PITA.36599.1	4.10811	0.00209165	0	0	0	0
PITA.54482.1	4.10528	0.00211602	4.3e-53	90.4	XP_023544429.1 transcription factor MYB106-like [Cucurbita pepo subsp. pepo]	0
PITA_33350	4.1049	0.00211806	8e-82	65.8	XP_021775277.1 LOW QUALITY PROTEIN: probable glucan 1,3-beta-glucosidase A [Chenopodium quinoa]	0
PITA.30534.1	4.10333	0.00213108	0	0	0	0
PITA.21868.1	4.10314	0.00213143	1.7e-85	99.1	ABK26475.1 unknown [Picea sitchensis]	0
PITA.59134.2	4.10132	0.0021468	1.3e-102	91.5	XP_002872985.1 serine/threonine-protein kinase STN8, chloroplastic [Arabidopsis lyrata subsp. lyrata]	0
PITA_13685	4.09515	0.00220337	7e-83	95.7	ABK22697.1 unknown [Picea sitchensis]	PAD4
PITA.33244.1	4.09219	0.00223022	3.2e-69	93.8	sp|O81816|MO2_ARATH Monooxygenase 2 OS=Arabidopsis thaliana OX=3702 GN=MO2 PE=2 SV=1	0
PITA_38051	4.08966	0.00225174	3.4e-103	79.9	PSS23861.1 Short-chain dehydrogenase reductase [Actinidia chinensis var. chinensis]	0
PITA.29863.1	4.08754	0.00227084	0	0	0	OSI_23279
PITA.54502.1	4.08733	0.00227144	0	0	0	0
PITA.83647.2	4.08715	0.00227168	6.1e-21	80.8	AEW08539.1 hypothetical protein CL358Contig2_01, partial [Pinus radiata]	0
PITA.70064.1	4.08598	0.00228163	6.6e-63	85.5	ABK26878.1 unknown [Picea sitchensis]	OSI_34496
PITA.65097.1	4.08544	0.00228549	3.5e-58	86	XP_028069359.1 pectinesterase-like [Camellia sinensis]	0
PITA.57377.3	4.08351	0.00230214	3.9e-105	83.3	ADE76215.1 unknown [Picea sitchensis]	OSI_26407
PITA.14597.1	4.08345	0.00230214	2.5e-42	99.5	ABR17423.1 unknown [Picea sitchensis]	0
PITA.3206.1	4.08321	0.00230298	1.7e-65	100	ABK23886.1 unknown [Picea sitchensis]	0
PITA.26307.3	4.08259	0.00230638	3.1e-124	98	Q50EK4.1 RecName: Full=Cytochrome P450 750A1; AltName: Full=Cytochrome P450 CYPC [Pinus taeda]	0
PITA_08176	4.08257	0.00230638	2.2e-61	95.1	MBC9846540.1 hypothetical protein [Adiantum capillus-veneris]	0
PITA.42630.2	4.08027	0.00232621	3.9e-36	99.2	BAM10417.1 cytokinin oxidase, partial [Salix japonica]	CKX1
PITA.86342.1	4.07872	0.0023403	2.4e-82	96.3	ABR18248.1 unknown [Picea sitchensis]	0
PITA.12738.1	4.07783	0.00234768	1e-54	100	D9IWE0.1 RecName: Full=Antifungal protein ginkbilobin-like protein; AltName: Full=Embryo-abundant protein; Flags: Precursor [Pinus pinaster]	0
PITA.60940.1	4.07768	0.00234772	1.7e-35	79.9	XP_020519578.1 zinc finger protein ZAT5 [Amborella trichopoda]	0
PITA.22595.1	4.07651	0.00235795	2.9e-54	92.5	ABR17626.1 unknown [Picea sitchensis]	0
PITA.17228.1	4.07466	0.00237524	9e-127	100	ABR16821.1 unknown [Picea sitchensis]	0
PITA_21526	4.07261	0.00239467	1e-225	99	ABR17196.1 unknown [Picea sitchensis]	0
PITA.850.1	4.07215	0.00239784	0	0	0	0
PITA.25700.4	4.07046	0.00241379	0	98.9	RWR92397.1 Peptidase S9 [Cinnamomum micranthum f. kanehirae]	0
PITA.7553.1	4.06991	0.00241787	1.5e-55	100	D9IWE0.1 RecName: Full=Antifungal protein ginkbilobin-like protein; AltName: Full=Embryo-abundant protein; Flags: Precursor [Pinus pinaster]	0
PITA.50928.2	4.06896	0.00242619	9.5e-79	99.4	ABR18365.1 unknown [Picea sitchensis]	0
PITA.25918.1	4.06795	0.00243515	6.3e-117	100	XP_025791455.1 xyloglucan galactosyltransferase KATAMARI1 homolog [Panicum hallii]	0
PITA_16133	4.06534	0.00246092	1.5e-82	85.1	ADE76989.1 unknown [Picea sitchensis]	0
PITA.2874.1	4.06454	0.00246784	2.3e-57	93.4	GAY64103.1 hypothetical protein CUMW_231000 [Citrus unshiu]	OPR1
PITA.3259.1	4.06411	0.00247072	1.5e-176	98.8	ADE76177.1 unknown [Picea sitchensis]	0
PITA_11504	4.06322	0.00247862	9.7e-193	98	QIR83167.1 pectin methylesterase 9 [Cunninghamia lanceolata]	0
PITA.78825.3	4.06112	0.00249886	0	0	0	0
PITA.31394.1	4.06102	0.00249886	2.5e-56	99.5	ABK23886.1 unknown [Picea sitchensis]	0
PITA_41910	4.06075	0.00250013	5.8e-104	99.7	QIR83175.1 pectin methylesterase 17 [Cunninghamia lanceolata]	0
PITA.50928.1	4.06032	0.00250308	3.6e-78	99.4	ABR18365.1 unknown [Picea sitchensis]	0
PITA.3989.1	4.05962	0.00250856	8.4e-22	83.5	KAF3600154.1 hypothetical protein F2Q69_00038417 [Brassica cretica]	0
PITA.65755.1	4.05951	0.00250856	0	0	0	0
PITA_16614	4.05663	0.00253803	3.4e-165	100	ABR17222.1 unknown [Picea sitchensis]	OSI_03407
PITA.20059.1	4.05574	0.00254612	0	0	0	0
PITA_19903	4.05504	0.0025521	1.3e-293	100	AGX45528.1 4-coumarate:CoA ligase [Pinus taeda]	4CL3
PITA.38327.1	4.05457	0.00255561	0	0	0	0
PITA.2106.1	4.05244	0.0025773	0	0	0	0
PITA.11035.1	4.04821	0.00262259	3.6e-221	97.9	AKH04256.1 putative oxidase [Taxus baccata]	0
PITA.37141.4	4.04684	0.00263631	2.3e-133	93.8	XP_006830365.1 E3 ubiquitin-protein ligase SINAT5 [Amborella trichopoda]	0
PITA.73687.1	4.04424	0.00266402	0	0	0	0
PITA.17314.1	4.04388	0.00266643	4.1e-29	98.5	AQW79622.1 MYB transcription factor MYB6 [Pinus radiata]	0
PITA_27151	4.03819	0.00273015	3.9e-222	100	ACN39829.1 unknown [Picea sitchensis]	0
PITA_41139	4.03788	0.00273199	5.9e-182	97.5	KAF5203958.1 Cbs domain-containing protein cbscbspb3 [Thalictrum thalictroides]	OSI_35274
PITA.21502.3	4.03321	0.00278514	6.4e-130	100	QEL09553.1 class VII chitinase [Pinus contorta]	0
PITA.43113.1	4.02974	0.00282473	0	0	0	0
PITA.33762.1	4.02294	0.00290386	2.4e-142	97.1	XP_011622350.1 sugar carrier protein C isoform X3 [Amborella trichopoda]	STP1
PITA.52731.1	4.02131	0.00292215	2.1e-82	95.1	AHW42458.1 GA2ox8 [Pinus tabuliformis]	0
PITA.74555.1	4.01913	0.00294749	0	0	0	0
PITA.54120.1	4.01749	0.0029662	4.9e-27	97.9	ABR17597.1 unknown [Picea sitchensis]	0
PITA.49216.1	4.01679	0.00297304	0	0	0	0
PITA.31165.1	4.01555	0.00298495	0	0	0	0
PITA_34519	4.01468	0.00299409	1.5e-31	51.8	XP_021906758.1 desiccation-related protein PCC13-62-like [Carica papaya]	0
PITA.52436.1	4.01447	0.00299487	5.6e-222	93.4	ABR18046.1 unknown [Picea sitchensis]	UGT73B5
PITA.47598.1	4.01213	0.00302082	0	0	0	0
PITA.45268.1	4.01077	0.00303626	6.9e-79	100	ABK21049.1 unknown [Picea sitchensis]	0
PITA.71200.2	4.01049	0.00303626	3.2e-242	94.4	AAK37824.1 laccase [Pinus taeda]	0
PITA.40494.1	4.01048	0.00303626	0	0	0	0
PITA.3346.1	4.00816	0.00306428	0	0	0	0
PITA_42087	4.00402	0.00311445	2.8e-61	86.1	XP_034707463.1 peroxidase 5-like [Vitis riparia]	0
PITA_48952	4.00295	0.00312667	1.5e-53	79.8	ABK24401.1 unknown [Picea sitchensis]	0
PITA.62396.1	3.99868	0.00317952	0	0	0	0
PITA_22746	3.9983	0.00318265	1e-170	99.4	ABR16246.1 unknown [Picea sitchensis]	0
PITA_26934	3.99699	0.00319833	7.7e-66	92.1	MBC9846540.1 hypothetical protein [Adiantum capillus-veneris]	0
PITA.21268.1	3.99472	0.00322711	0	0	0	0
PITA.2100.1	3.99424	0.00323154	9.2e-28	100	ABR17476.1 unknown [Picea sitchensis]	0
PITA.57110.2	3.98844	0.00330948	0	94.6	XP_006857608.1 proteasome activator subunit 4 [Amborella trichopoda]	OSI_22659
PITA.15587.1	3.98795	0.00331424	2.2e-17	65.3	AAC32166.1 ATAF1-like protein, partial [Picea mariana]	0
PITA.14066.1	3.98777	0.00331475	2.2e-100	100	PQM42076.1 linoleate 13S-lipoxygenase 3-1 chloroplastic [Prunus yedoensis var. nudiflora]	0
PITA.35352.1	3.98625	0.00333394	1.3e-112	94.6	AAA85365.1 ethylene-forming enzyme [Picea glauca]	0
PITA.7971.1	3.98485	0.00335155	8.8e-23	68.7	AAC32166.1 ATAF1-like protein, partial [Picea mariana]	0
PITA.63306.1	3.98457	0.00335223	1.4e-247	95.6	AKH04257.1 putative oxidase [Taxus baccata]	0
PITA.29169.1	3.9845	0.00335223	1.7e-102	92.2	ADE75790.1 unknown [Picea sitchensis]	0
PITA.78952.4	3.98394	0.00335805	4.6e-183	100	ADE77599.1 unknown [Picea sitchensis]	0
PITA.34655.1	3.97992	0.00341108	8.4e-92	99.1	AJP06369.1 ZIP1 [Pinus tabuliformis]	0
PITA.31552.1	3.97962	0.00341321	7.3e-13	85.6	RWR88642.1 auxin-responsive protein SAUR71 [Cinnamomum micranthum f. kanehirae]	0
PITA_48828	3.97661	0.00345245	1.4e-236	95.2	ABK24777.1 unknown [Picea sitchensis]	0
PITA_39019	3.97325	0.00349641	4.2e-242	94.4	AAK37824.1 laccase [Pinus taeda]	0
PITA.22876.1	3.97315	0.00349641	0	0	0	0
PITA_13160	3.97141	0.00351992	8.2e-136	81	ABK26297.1 unknown [Picea sitchensis]	0
PITA.21319.1	3.96992	0.00353977	0	0	0	0
PITA.82277.3	3.96863	0.00355671	8.1e-165	100	ACN40936.1 unknown [Picea sitchensis]	0
PITA.42047.2	3.96639	0.00358802	4.6e-16	83.1	gi|499287957|ref|WP_010979247.1| aminodeoxychorismate/anthranilate synthase component II [Sulfolobus tokodaii]	0
PITA.20936.1	3.96412	0.00361791	0	0	0	0
PITA.84412.1	3.96291	0.00363408	2e-146	95.4	XP_028245950.1 monooxygenase 2 isoform X1 [Glycine soja]	0
PITA.2566.1	3.95896	0.0036901	4.6e-15	90.7	XP_019413664.1 PREDICTED: auxin-responsive protein SAUR71-like [Lupinus angustifolius]	0
PITA.2495.1	3.95817	0.00369995	6.5e-184	99.7	BAA94593.1 pinosylvin synthase [Pinus densiflora]	CHS1
PITA_45741	3.95773	0.0037045	8.6e-177	98.4	ADE76177.1 unknown [Picea sitchensis]	0
PITA.86965.1	3.95756	0.00370487	0	0	0	0
PITA_44360	3.95678	0.00371374	5.4e-53	83.5	RWR76205.1 AP2/ERF domain-containing protein [Cinnamomum micranthum f. kanehirae]	0
PITA.4687.1	3.95668	0.00371374	0	0	0	0
PITA_06626	3.95654	0.00371374	6.5e-85	94.4	RWR82718.1 NAC family protein [Cinnamomum micranthum f. kanehirae]	NAC075
PITA_10429	3.95395	0.00374964	0	93.4	ABG56414.1 MDR-like ABC transporter [Taxus cuspidata]	OSI_03383
PITA_21041	3.94839	0.00383537	5.2e-70	100	ADE76870.1 unknown [Picea sitchensis]	0
PITA_49086	3.9466	0.00386186	0	0	0	0
PITA.69804.2	3.9458	0.00387241	1.3e-107	77.4	sp|Q0WT19|IP5P8_ARATH Type I inositol polyphosphate 5-phosphatase 8 OS=Arabidopsis thaliana OX=3702 GN=IP5P8 PE=2 SV=1	0
PITA.86167.4	3.94546	0.00387549	4.9e-84	94.4	ADE77819.1 unknown [Picea sitchensis]	0
PITA.76785.1	3.94471	0.00388524	0	0	0	0
PITA_14045	3.94248	0.00391917	7.8e-40	94.2	ABR17444.1 unknown [Picea sitchensis]	0
PITA.33734.1	3.94226	0.00392026	1.2e-239	100	ASU43996.1 UDP-glycosyltransferase UGT5 [Picea glauca]	OSI_36677
PITA.62846.1	3.94202	0.00392175	0	0	0	0
PITA.61780.1	3.93979	0.00395499	0	0	0	0
PITA.15248.1	3.93971	0.00395499	4.7e-22	71.4	sp|A0A3Q7I5Y9|ERFC3_SOLLC Ethylene-response factor C3 OS=Solanum lycopersicum OX=4081 GN=ERF.C.3 PE=2 SV=1	0
PITA.69707.1	3.93868	0.00396945	0	0	0	0
PITA.64932.1	3.93775	0.00398247	1.4e-64	100	ABK26962.1 unknown [Picea sitchensis]	RBX1
PITA.19601.1	3.93681	0.00399424	0	0	0	0
PITA.52231.1	3.93675	0.00399424	1.7e-65	100	ABK23886.1 unknown [Picea sitchensis]	0
PITA.24371.1	3.93513	0.0040187	0	0	0	0
PITA.35595.1	3.93495	0.0040193	4.3e-28	100	ABR17476.1 unknown [Picea sitchensis]	0
PITA_33332	3.93244	0.00405906	1.7e-49	82.6	sp|P27061|PPA1_SOLLC Acid phosphatase 1 OS=Solanum lycopersicum OX=4081 GN=APS1 PE=2 SV=1	OSI_23372
PITA_23974	3.93168	0.00406609	2.3e-217	92.1	XP_007026893.2 PREDICTED: putative receptor protein kinase ZmPK1 [Theobroma cacao]	0
PITA.84224.2	3.93158	0.00406609	2.9e-301	100	ABR16625.1 unknown [Picea sitchensis]	0
PITA.17589.1	3.93158	0.00406609	1.5e-42	72.4	XP_028758767.1 benzyl alcohol O-benzoyltransferase-like [Prosopis alba]	0
PITA.18178.1	3.93141	0.00406655	6.7e-09	93.8	RWR72782.1 poly polymerase [Cinnamomum micranthum f. kanehirae]	0
PITA_05362	3.93121	0.00406741	4.7e-117	100	AGC13127.1 tau class glutathione S-transferase [Pinus tabuliformis]	0
PITA.11381.1	3.92962	0.00409197	0	0	0	0
PITA.18853.1	3.92907	0.00409882	1e-170	99.4	ABR16246.1 unknown [Picea sitchensis]	0
PITA.3274.1	3.92797	0.00411522	5.6e-155	100	ABK26588.1 unknown [Picea sitchensis]	OPR1
PITA.2337.1	3.92693	0.00412735	0	0	0	0
PITA.67922.3	3.92672	0.00412735	3.5e-272	100	ABR16382.1 unknown [Picea sitchensis]	O7
PITA_14932	3.92667	0.00412735	1.7e-85	100	ABK24907.1 unknown [Picea sitchensis]	0
PITA.32347.3	3.92556	0.00414389	1.2e-45	100	ABK26298.1 unknown [Picea sitchensis]	0
PITA.63752.4	3.92309	0.0041841	0	0	0	PHA2
PITA.24654.1	3.92147	0.00420979	0	0	0	0
PITA.81895.3	3.92061	0.00422236	3e-94	100	XP_023520761.1 protein HOMOLOG OF MAMMALIAN LYST-INTERACTING PROTEIN 5-like [Cucurbita pepo subsp. pepo]	0
PITA.80934.2	3.92037	0.00422402	1.2e-172	90	XP_006858242.1 glyoxysomal processing protease, glyoxysomal isoform X1 [Amborella trichopoda]	0
PITA_38690	3.91952	0.00423646	5.3e-217	84.4	ABR16096.1 unknown [Picea sitchensis]	0
PITA_51020	3.91723	0.00427417	6.1e-37	59.9	RAL48112.1 hypothetical protein DM860_018131 [Cuscuta australis]	0
PITA_42837	3.91638	0.00428672	2.5e-115	92.6	AAB01567.1 embryo-abundant protein [Picea glauca]	0
PITA.74797.1	3.91156	0.00437054	2.6e-12	90.5	sp|Q40286|UFOG4_MANES Anthocyanidin 3-O-glucosyltransferase 4 (Fragment) OS=Manihot esculenta OX=3983 GN=GT4 PE=2 SV=1	0
PITA_12532	3.9106	0.00438525	2.5e-219	100	1XES_A Chain A, Dihydropinosylvin synthase [Pinus sylvestris]	CHS1
PITA.18872.2	3.90929	0.00440648	2.3e-40	79.5	sp|D9HP25|CNR9_MAIZE Cell number regulator 9 OS=Zea mays OX=4577 GN=CNR9 PE=2 SV=1	0
PITA.64435.1	3.90885	0.00441183	1.1e-134	100	ABK26928.1 unknown [Picea sitchensis]	0
PITA.86927.1	3.90675	0.00444774	3.4e-124	94.1	ABR16293.1 unknown [Picea sitchensis]	0
PITA_45907	3.90439	0.00448856	3.8e-96	82.3	XP_023521390.1 monooxygenase 2-like isoform X1 [Cucurbita pepo subsp. pepo]	0
PITA.71425.2	3.90332	0.00450586	1.3e-57	98.4	KJB52158.1 hypothetical protein B456_008G248500 [Gossypium raimondii]	0
PITA_26508	3.90264	0.00451578	4.8e-22	69.9	sp|A0A3Q7I5Y9|ERFC3_SOLLC Ethylene-response factor C3 OS=Solanum lycopersicum OX=4081 GN=ERF.C.3 PE=2 SV=1	0
PITA.86997.5	3.90233	0.00451885	1.6e-179	76.9	sp|Q7Y228|LAMP1_ARATH Probable glutamate carboxypeptidase LAMP1 OS=Arabidopsis thaliana OX=3702 GN=LAMP1 PE=2 SV=1	OSI_03679
PITA_49035	3.90079	0.00454233	9e-13	86.4	sp|Q9SV15|WRK11_ARATH Probable WRKY transcription factor 11 OS=Arabidopsis thaliana OX=3702 GN=WRKY11 PE=2 SV=2	WRKY51
PITA.69.1	3.90012	0.00455213	1.2e-79	98.7	AJW67289.1 thaumatin-like protein [Pinus massoniana]	0
PITA.76213.1	3.89744	0.00460008	3.6e-41	92.8	ABK21764.1 unknown [Picea sitchensis]	0
PITA.78035.1	3.89708	0.00460423	8.3e-44	84.3	XP_008238393.1 PREDICTED: FAD-dependent urate hydroxylase-like [Prunus mume]	0
PITA.77138.1	3.89323	0.00467449	5e-80	92.6	XP_024527893.1 mitogen-activated protein kinase kinase kinase 17 [Selaginella moellendorffii]	OSI_32649
PITA.51285.1	3.89311	0.00467449	0	98.3	AEU04516.1 lipoxygenase 1 [Taxus chinensis]	LOX
PITA_24885	3.89279	0.00467795	6e-179	97.7	XP_021619757.1 probable leucine-rich repeat receptor-like protein kinase At5g49770 [Manihot esculenta]	0
PITA.21576.2	3.89178	0.00469472	1e-155	94.5	XP_008805610.1 uncharacterized protein LOC103718522 isoform X2 [Phoenix dactylifera]	0
PITA.86050.3	3.89017	0.00472308	0	0	0	0
PITA_38670	3.88991	0.00472536	2.4e-69	96.3	KAF2314621.1 hypothetical protein GH714_027988 [Hevea brasiliensis]	0
PITA.34705.2	3.88839	0.00475215	6.4e-229	94.7	ABK25456.1 unknown [Picea sitchensis]	0
PITA.83187.1	3.88564	0.00480345	4.8e-65	92.3	ADE77753.1 unknown [Picea sitchensis]	ADH1
PITA_13298	3.88483	0.00481666	9.9e-144	100	ADE76206.1 unknown [Picea sitchensis]	0
PITA.78513.4	3.88358	0.00483866	4.4e-89	92.4	AHJ86267.1 glutathione peroxidase [Pinus massoniana]	0
PITA.77730.1	3.88313	0.00484467	1.1e-24	96.2	ABR17423.1 unknown [Picea sitchensis]	0
PITA.85719.4	3.88152	0.00487398	9.8e-92	86.9	TYK13000.1 E3 ubiquitin-protein ligase UPL5 [Cucumis melo var. makuwa]	OSI_31825
PITA.34437.1	3.88044	0.00489282	0	0	0	0
PITA_00611	3.87776	0.00494103	2.1e-90	54	XP_016198712.1 cysteine-rich receptor-like protein kinase 2 isoform X1 [Arachis ipaensis]	0
PITA.13860.1	3.87776	0.00494103	0	0	0	0
PITA_15067	3.8771	0.00495159	1.9e-73	88.8	sp|Q5XLY0|ANR_GINBI Putative anthocyanidin reductase OS=Ginkgo biloba OX=3311 PE=2 SV=1	DFR
PITA.18278.1	3.87651	0.00496058	1.4e-26	99.5	XP_010101978.2 probable pectinesterase/pectinesterase inhibitor 6 [Morus notabilis]	0
PITA.56146.1	3.87607	0.00496681	2.7e-148	100	QEL09521.1 class IV chitinase [Pinus banksiana]	0
PITA.29201.1	3.87576	0.00497013	4e-264	100	ABR16667.1 unknown [Picea sitchensis]	PAD4
PITA.2272.1	3.87236	0.00503699	0	0	0	0
PITA_08476	3.87186	0.00504427	3.2e-149	100	QEL09540.1 class II chitinase [Pinus contorta]	RC24
PITA_44642	3.87142	0.00505046	1.5e-228	100	ABR17274.1 unknown [Picea sitchensis]	0
PITA.45748.1	3.87023	0.00507226	0	0	0	0
PITA.66282.1	3.86852	0.00510492	0	0	0	0
PITA.86580.5	3.86569	0.00515839	0	0	0	0
PITA.76452.2	3.86488	0.00517245	5.3e-83	100	ABK22030.1 unknown [Picea sitchensis]	RPS11
PITA_28122	3.85929	0.00528907	2.7e-80	91	ABR18269.1 unknown [Picea sitchensis]	0
PITA.58283.3	3.85816	0.00531046	4e-153	98.2	RWR75387.1 glutamate receptor 2.8 [Cinnamomum micranthum f. kanehirae]	0
PITA.42747.1	3.858	0.00531079	6.1e-75	86.4	AEX12754.1 hypothetical protein 2_7562_01, partial [Pinus taeda]	0
PITA.69828.1	3.85759	0.00531659	4.4e-16	90.2	gi|940996072|ref|WP_055041168.1| hypothetical protein [Acidiplasma cupricumulans]	0
PITA.62185.3	3.85242	0.00542383	6.1e-71	92	XP_031484885.1 uncharacterized protein LOC116254008 [Nymphaea colorata]	0
PITA.53810.1	3.85182	0.00543384	0	0	0	0
PITA.53238.1	3.8504	0.00546244	6.7e-16	99.2	XP_034695348.1 VQ motif-containing protein 8, chloroplastic [Vitis riparia]	0
PITA.70018.4	3.8482	0.00550837	2.3e-82	88.9	EMS52195.1 Cysteine-rich receptor-like protein kinase 42 [Triticum urartu]	OSI_18315
PITA.86512.1	3.84642	0.00554529	0	0	0	0
PITA.2808.1	3.84578	0.00555331	3.2e-123	100	QEL09553.1 class VII chitinase [Pinus contorta]	0
PITA_14907	3.84438	0.00558175	3.2e-194	91.9	XP_002981285.2 protein DETOXIFICATION 48 [Selaginella moellendorffii]	OSI_17039
PITA.36257.1	3.84087	0.00565885	1e-112	93.8	PSS31881.1 Receptor-like protein kinase [Actinidia chinensis var. chinensis]	0
PITA_05320	3.83988	0.00567859	3.9e-134	100	ABK22910.1 unknown [Picea sitchensis]	0
PITA.84809.15	3.83957	0.00568229	4.1e-156	99.8	ABK23336.1 unknown [Picea sitchensis]	AOX2
PITA_40143	3.83763	0.00572419	9.1e-150	84.1	XP_012090148.2 G-type lectin S-receptor-like serine/threonine-protein kinase At5g24080 [Jatropha curcas]	0
PITA.13285.1	3.83665	0.00574365	0	0	0	0
PITA_11739	3.83649	0.0057441	1e-206	99.7	ABK23778.1 unknown [Picea sitchensis]	OPR1
PITA.15561.1	3.83545	0.00576492	1.1e-24	96.2	ABR17423.1 unknown [Picea sitchensis]	0
PITA.64049.1	3.8352	0.00576751	2.7e-51	100	AEX12628.1 hypothetical protein 2_5787_01, partial [Pinus taeda]	0
PITA.10124.1	3.83364	0.00579826	8.1e-28	87.4	ABR17476.1 unknown [Picea sitchensis]	0
PITA.5444.1	3.83361	0.00579826	0	0	0	0
PITA_40372	3.83282	0.005813	2.7e-120	100	ADB97928.1 thaumatin-like protein L4 [Pinus monticola]	0
PITA_25342	3.8327	0.005813	2.3e-234	99.3	O65012.1 RecName: Full=Cytochrome P450 78A4 [Pinus radiata]	0
PITA.8065.1	3.8321	0.00582388	0	0	0	0
PITA_31261	3.83129	0.00583956	4.5e-103	79.9	PSS23861.1 Short-chain dehydrogenase reductase [Actinidia chinensis var. chinensis]	0
PITA_09829	3.83084	0.00584688	1.1e-71	100	ABK23417.1 unknown [Picea sitchensis]	0
PITA_46380	3.82952	0.00587489	1.7e-170	98.8	XP_021682186.1 probable 1-acylglycerol-3-phosphate O-acyltransferase [Hevea brasiliensis]	0
PITA.64182.8	3.82824	0.0058961	5.1e-22	87.4	XP_022869761.1 SEC14 cytosolic factor-like isoform X1 [Olea europaea var. sylvestris]	0
PITA.77172.1	3.82822	0.0058961	1.6e-47	79.4	ABK21062.1 unknown [Picea sitchensis]	OSI_36369
PITA_41138	3.82821	0.0058961	1.7e-290	99.8	AJP06318.1 LRK1 [Pinus tabuliformis]	OSI_37124
PITA.6700.1	3.82768	0.00590462	0	0	0	0
PITA.20303.3	3.82757	0.00590462	1.8e-33	56.7	sp|Q9SZP1|MYB4_ARATH Transcription repressor MYB4 OS=Arabidopsis thaliana OX=3702 GN=MYB4 PE=1 SV=1	MYB108
PITA_45631	3.82714	0.00591156	1.3e-88	98.8	XP_023521390.1 monooxygenase 2-like isoform X1 [Cucurbita pepo subsp. pepo]	0
PITA_29421	3.82431	0.00597634	8.1e-203	90.8	XP_031497232.1 pentatricopeptide repeat-containing protein At3g12770-like [Nymphaea colorata]	0
PITA.63136.1	3.82369	0.00598803	1.3e-15	88.8	PPR98731.1 hypothetical protein GOBAR_AA21927 [Gossypium barbadense]	0
PITA_10445	3.82258	0.00601159	4.1e-152	100	QBM78856.1 NAC5 domain protein [Pinus massoniana]	0
PITA_17480	3.8216	0.0060321	7.3e-40	100	ABK21379.1 unknown [Picea sitchensis]	0
PITA_14871	3.82096	0.00604426	1.4e-87	98.7	ABK23690.1 unknown [Picea sitchensis]	0
PITA.3398.1	3.81994	0.0060659	0	0	0	0
PITA.176.1	3.81903	0.00608471	0	0	0	0
PITA_01961	3.81716	0.00612744	0	0	0	0
PITA.53400.1	3.81624	0.00614692	4.4e-46	100	AEW08127.1 hypothetical protein 2_378_01, partial [Pinus radiata]	0
PITA.85476.1	3.81544	0.00616325	0	0	0	0
PITA_07628	3.81497	0.00617148	9.1e-49	93.5	ABK21062.1 unknown [Picea sitchensis]	OSI_36369
PITA.20859.2	3.81387	0.00619556	6.7e-102	100	ABK25456.1 unknown [Picea sitchensis]	0
PITA.38800.1	3.81336	0.0062011	4e-48	86.2	ABK25754.1 unknown [Picea sitchensis]	0
PITA.49608.1	3.81295	0.00620792	1.1e-12	77.2	sp|Q9CAR4|WRK36_ARATH Probable WRKY transcription factor 36 OS=Arabidopsis thaliana OX=3702 GN=WRKY36 PE=1 SV=1	WRKY43
PITA.46596.1	3.81243	0.00621732	3.4e-39	100	ABK26231.1 unknown [Picea sitchensis]	FG09380.1
PITA.13453.1	3.80988	0.00627819	0	0	0	0
PITA.67828.1	3.8075	0.00633418	6.7e-16	99.2	XP_034695348.1 VQ motif-containing protein 8, chloroplastic [Vitis riparia]	0
PITA_00697	3.80741	0.00633418	5.7e-278	99.7	ABR16103.1 unknown [Picea sitchensis]	0
PITA.45073.1	3.80615	0.00636268	2.5e-29	68.8	RRT61359.1 hypothetical protein B296_00044248 [Ensete ventricosum]	0
PITA_44795	3.80541	0.00637823	6.4e-223	100	1XES_A Chain A, Dihydropinosylvin synthase [Pinus sylvestris]	CHS1
PITA.79287.5	3.80507	0.00638341	3.3e-29	99.5	XP_023769334.1 cell division cycle and apoptosis regulator protein 1-like isoform X1 [Lactuca sativa]	0
PITA.37147.1	3.80418	0.00640264	8.8e-23	68.7	AAC32166.1 ATAF1-like protein, partial [Picea mariana]	0
PITA.4185.1	3.80364	0.00641304	1.1e-24	96.2	ABR17423.1 unknown [Picea sitchensis]	0
PITA.65051.1	3.80343	0.00641493	0	0	0	0
PITA.76861.1	3.80276	0.00642496	0	0	0	0
PITA.83074.7	3.80143	0.00645341	2.8e-160	98.6	sp|Q43866|INV1_ARATH Beta-fructofuranosidase, insoluble isoenzyme CWINV1 OS=Arabidopsis thaliana OX=3702 GN=CWINV1 PE=1 SV=1	CWINV
PITA.52814.3	3.80138	0.00645341	9.6e-74	97.4	QBL97996.1 WRKY164 [Pinus massoniana]	WRKY43
PITA_04581	3.7994	0.00650146	2.8e-122	87	sp|O64843|CID7_ARATH Polyadenylate-binding protein-interacting protein 7 OS=Arabidopsis thaliana OX=3702 GN=CID7 PE=1 SV=1	0
PITA.24888.3	3.79925	0.00650175	0	0	0	0
PITA_24256	3.79868	0.00651312	1.4e-35	61.3	AFG67091.1 hypothetical protein 0_12663_02, partial [Pinus taeda]	0
PITA.12555.1	3.79567	0.00658891	0	0	0	0
PITA_17159	3.79475	0.0066096	5.7e-29	83.1	ABR18272.1 unknown [Picea sitchensis]	0
PITA.72113.1	3.79166	0.00668852	0	0	0	0
PITA.14237.1	3.79119	0.00669758	3.9e-53	97.3	XP_028107552.1 glucan 1,3-beta-glucosidase-like [Camellia sinensis]	0
PITA_02006	3.78627	0.00681998	3.7e-60	75	ABK22830.1 unknown [Picea sitchensis]	0
PITA_29229	3.78276	0.00691282	0	0	0	0
PITA.79821.1	3.78262	0.00691282	5.9e-204	100	AIZ74338.1 F-box family protein [Pinus massoniana]	0
PITA_34310	3.78174	0.00693343	7.6e-207	95.7	ABR16096.1 unknown [Picea sitchensis]	0
PITA_06148	3.77964	0.00698821	2.8e-204	100	ABG91050.1 pinosylvin-forming stilbene synthase [Pinus massoniana]	CHS1
PITA.31762.1	3.77872	0.0070087	8.5e-149	99.4	ABK25121.1 unknown [Picea sitchensis]	CDA1
PITA.69648.1	3.77863	0.0070087	0	0	0	0
PITA_20957	3.77537	0.0070971	8.4e-30	91.8	XP_034931277.1 ethylene-responsive transcription factor ABR1-like [Populus alba]	0
PITA.16724.1	3.77484	0.0071075	4.6e-25	82.1	AGV42585.1 NAM protein, partial [Picea likiangensis var. rubescens]	0
PITA_35462	3.7747	0.0071075	1.1e-135	96.8	QHO25554.1 ABC transporter C family member [Arachis hypogaea]	0
PITA.43231.1	3.77459	0.0071075	1.1e-13	57.1	XP_011074719.1 uncharacterized protein At1g76070-like [Sesamum indicum]	0
PITA_32478	3.77176	0.00718056	5.2e-178	100	ACN40936.1 unknown [Picea sitchensis]	0
PITA.51070.2	3.77106	0.00719663	4.8e-69	100	XP_021806814.1 12-oxophytodienoate reductase 2-like [Prunus avium]	OPR1
PITA_31735	3.77053	0.00720772	3.5e-87	94.4	ABK24439.1 unknown [Picea sitchensis]	0
PITA.84809.28	3.76692	0.00730873	4.1e-156	99.8	ABK23336.1 unknown [Picea sitchensis]	AOX2
PITA_37789	3.76575	0.00733889	8.2e-202	100	AGU43679.1 pinocembrin chalcone synthase [Pinus massoniana]	CHS1
PITA_39285	3.76486	0.00736074	3.7e-83	56.8	XP_021731641.1 probable LRR receptor-like serine/threonine-protein kinase At3g47570 [Chenopodium quinoa]	0
PITA.16147.1	3.76473	0.00736074	0	0	0	0
PITA_48927	3.76455	0.00736194	3.3e-106	97.4	XP_030960519.1 peroxidase 5-like [Quercus lobata]	0
PITA.67690.2	3.76307	0.00740166	4.7e-76	58.2	ACN41080.1 unknown [Picea sitchensis]	0
PITA.66239.1	3.76139	0.00744716	3.6e-56	82.6	ABK21062.1 unknown [Picea sitchensis]	OSI_36369
PITA.12700.1	3.76086	0.00745879	0	0	0	0
PITA.31393.1	3.76052	0.00746477	0	0	0	0
PITA_43247	3.75995	0.00747657	1.3e-278	98.9	RWR87182.1 potassium transporter 5-like protein [Cinnamomum micranthum f. kanehirae]	HAK5
PITA.74282.3	3.75985	0.00747657	1.1e-247	100	ABR17001.1 unknown [Picea sitchensis]	CCD1
PITA.82165.1	3.7589	0.00750071	6.2e-224	97.6	ABK25456.1 unknown [Picea sitchensis]	0
PITA.3270.1	3.75865	0.00750071	8e-97	100	XP_006664275.1 PREDICTED: putative laccase-17 [Oryza brachyantha]	0
PITA_04809	3.75863	0.00750071	6.4e-130	100	QEL09553.1 class VII chitinase [Pinus contorta]	0
PITA.57284.1	3.75734	0.00753527	0	0	0	0
PITA.23859.1	3.75682	0.00754654	0	91.8	RWR75799.1 phospholipid-transporting ATPase 1 [Cinnamomum micranthum f. kanehirae]	0
PITA.80202.4	3.7513	0.00771061	1e-57	92.9	ABR18454.1 unknown [Picea sitchensis]	0
PITA_36749	3.75067	0.00772573	8.2e-28	90.3	XP_006842164.1 probable WRKY transcription factor 50 [Amborella trichopoda]	WRKY51
PITA_27436	3.75049	0.00772683	1.5e-60	53.8	AGC13117.1 tau class glutathione S-transferase [Pinus tabuliformis]	0
PITA_13531	3.75032	0.00772777	2.2e-34	89.8	AHY84694.1 ethylene responsive factor 1-like protein [Pinus massoniana]	0
PITA.73507.1	3.74745	0.00781258	0	0	0	0
PITA.30978.1	3.74684	0.00782714	0	0	0	0
PITA_26466	3.74653	0.00783251	3.4e-112	99.3	AJP06249.1 BSU5 [Pinus tabuliformis]	0
PITA.79693.2	3.74632	0.00783464	3.2e-14	94.4	XP_019710124.1 STE20/SPS1-related proline-alanine-rich protein kinase isoform X2 [Elaeis guineensis]	OSI_09241
PITA.2093.1	3.74422	0.00789618	1.7e-118	100	ABK23851.1 unknown [Picea sitchensis]	0
PITA.84809.29	3.7437	0.00790836	6.9e-156	99.8	ABK23336.1 unknown [Picea sitchensis]	AOX2
PITA.59146.2	3.74321	0.00791914	5e-187	99.9	AEP14545.1 clavata 1-like protein [Pinus pinea]	0
PITA.4845.1	3.74174	0.00795946	0	0	0	0
PITA_32538	3.74166	0.00795946	5.3e-146	85	1XES_A Chain A, Dihydropinosylvin synthase [Pinus sylvestris]	CHS1
PITA.1985.1	3.73819	0.00806153	0	0	0	0
PITA_04099	3.73818	0.00806153	9.9e-36	99.2	XP_024362397.1 protein BPS1, chloroplastic-like [Physcomitrium patens]	0
PITA_00229	3.73411	0.00818872	3.3e-38	94.2	ABR17444.1 unknown [Picea sitchensis]	0
PITA.33327.1	3.73301	0.00821984	4.1e-252	95.6	AKH04257.1 putative oxidase [Taxus baccata]	0
PITA_12182	3.73079	0.00828808	6.8e-136	100	ABK27027.1 unknown [Picea sitchensis]	0
PITA.65208.3	3.7305	0.00829319	2.4e-45	62.4	XP_021619078.1 protein FRA10AC1 isoform X2 [Manihot esculenta]	OSI_36803
PITA.16900.1	3.72988	0.00830895	3.7e-68	100	EFJ12030.1 hypothetical protein SELMODRAFT_158336 [Selaginella moellendorffii]	0
PITA.18277.2	3.72907	0.0083313	2.5e-71	99.5	XP_028778198.1 pectinesterase 2-like isoform X2 [Prosopis alba]	0
PITA.83188.4	3.72826	0.0083535	2.6e-81	98.4	KAB2635128.1 alcohol dehydrogenase [Pyrus ussuriensis x Pyrus communis]	ADH1
PITA_48902	3.72711	0.00838699	1.8e-65	89.2	MBC9846540.1 hypothetical protein [Adiantum capillus-veneris]	0
PITA.71401.1	3.72611	0.00841574	0	0	0	0
PITA.63095.3	3.72579	0.00842196	6e-156	94.5	RWR92895.1 GDP-fucose protein O-fucosyltransferase [Cinnamomum micranthum f. kanehirae]	0
PITA.54589.4	3.7252	0.00843603	2.5e-126	100	AEF59007.1 class VII chitinase [Pinus contorta]	0
PITA.80018.3	3.72509	0.00843603	1.4e-59	100	KAB2600434.1 UBX domain-containing protein 4-like [Pyrus ussuriensis x Pyrus communis]	0
PITA.82441.1	3.72476	0.00844245	4.5e-78	98.7	XP_023521391.1 monooxygenase 2-like isoform X2 [Cucurbita pepo subsp. pepo]	0
PITA.21816.1	3.72414	0.00845855	1.4e-74	100	KAF7837269.1 long chain acyl-CoA synthetase 6, peroxisomal [Senna tora]	LACS7
PITA.77415.4	3.72328	0.0084829	0	0	0	AT1G27170
PITA.66028.1	3.72242	0.00850266	4.6e-31	53.9	KAF5201868.1 Ethylene-responsive transcription factor protein [Thalictrum thalictroides]	0
PITA.16720.2	3.72204	0.00851081	1.2e-19	90	ERN07861.1 hypothetical protein AMTR_s00012p00212320 [Amborella trichopoda]	0
PITA.72195.1	3.72171	0.00851716	0	0	0	0
PITA.2412.1	3.72029	0.00856039	0	0	0	0
PITA.44020.1	3.71913	0.00859512	3.9e-34	52.6	ABK26526.1 unknown [Picea sitchensis]	OSI_27746
PITA.36937.1	3.71625	0.00868429	1e-84	99.1	ABK23690.1 unknown [Picea sitchensis]	0
PITA_26601	3.71601	0.00868789	1.2e-56	70.4	ABR17163.1 unknown [Picea sitchensis]	HB
PITA.26359.1	3.71073	0.00886633	1e-22	87.1	sp|Q9LRJ9|CRR38_ARATH Cysteine-rich repeat secretory protein 38 OS=Arabidopsis thaliana OX=3702 GN=CRRSP38 PE=2 SV=1	0
PITA_41660	3.71054	0.00886823	7.9e-50	93.6	AGC13131.1 tau class glutathione S-transferase [Pinus tabuliformis]	0
PITA.3570.1	3.70953	0.00889492	0	0	0	0
PITA_15448	3.70931	0.00889691	4.4e-47	90.9	ABK20977.1 unknown [Picea sitchensis]	OSI_22034
PITA.26268.1	3.70907	0.00890031	0	0	0	0
PITA.4739.1	3.70503	0.00903865	1.8e-270	100	AQX43140.1 NPF family transporter [Pinus pinaster]	0
PITA_44646	3.70354	0.00908713	1.3e-41	100	ABK21379.1 unknown [Picea sitchensis]	0
PITA.787.1	3.70275	0.0091106	4e-25	82	ABR17476.1 unknown [Picea sitchensis]	0
PITA.74677.1	3.70151	0.0091502	3.8e-65	96.3	ABR18381.1 unknown [Picea sitchensis]	0
PITA.33904.2	3.70048	0.0091825	1.6e-233	100	KAB2608053.1 carbon catabolite repressor protein 4-like protein 1 [Pyrus ussuriensis x Pyrus communis]	0
PITA_20670	3.69938	0.0092172	1.3e-220	100	1XES_A Chain A, Dihydropinosylvin synthase [Pinus sylvestris]	CHS1
PITA.47084.1	3.69822	0.00925468	1e-08	56.4	XP_009109189.1 VQ motif-containing protein 22 [Brassica rapa]	0
PITA.51704.1	3.69634	0.00931382	2e-160	100	ABR16214.1 unknown [Picea sitchensis]	0
PITA.24184.1	3.69633	0.00931382	1.7e-138	100	ADE76481.1 unknown [Picea sitchensis]	0
PITA.26752.1	3.69593	0.00932332	1.2e-132	78.2	PSS21173.1 EGF domain-specific O-linked N-acetylglucosamine transferase [Actinidia chinensis var. chinensis]	0
PITA_36375	3.69554	0.00933253	9.3e-106	85.2	RWR84759.1 LEAF RUST 10 DISEASE-RESISTANCE LOCUS RECEPTOR-LIKE PROTEIN KINASE-like protein 2.4 [Cinnamomum micranthum f. kanehirae]	0
PITA_07161	3.69495	0.00934922	6.8e-255	94.6	AKH04257.1 putative oxidase [Taxus baccata]	0
PITA.32030.1	3.69414	0.00937401	3e-171	100	OVA08942.1 Oxidoreductase [Macleaya cordata]	0
PITA.84217.2	3.69354	0.00939114	9e-33	95.9	XP_008369437.2 putative dual specificity protein phosphatase DSP8 [Malus domestica]	0
PITA.2697.1	3.69153	0.00946055	1.7e-118	100	ABK23851.1 unknown [Picea sitchensis]	0
PITA_24366	3.69136	0.00946207	8.7e-82	83.6	KAF6160760.1 hypothetical protein GIB67_035961 [Kingdonia uniflora]	0
PITA.2105.1	3.69054	0.00948752	0	0	0	0
PITA.18198.1	3.68999	0.00950281	2.9e-86	61.8	XP_002960951.2 mitogen-activated protein kinase kinase kinase nsy-1 [Selaginella moellendorffii]	OSI_32649
PITA.82661.6	3.68953	0.00951482	5.1e-296	100	ABR18255.1 unknown [Picea sitchensis]	0
PITA_43396	3.68825	0.00955767	0	0	0	0
PITA.11599.1	3.6873	0.00958555	3.4e-39	100	ABK26231.1 unknown [Picea sitchensis]	FG09380.1
PITA.44677.1	3.68724	0.00958555	0	0	0	0
PITA_06886	3.68677	0.00959522	5.9e-133	100	ADE77181.1 unknown [Picea sitchensis]	0
PITA_38613	3.68671	0.00959522	2.5e-80	98.2	ABK22150.1 unknown [Picea sitchensis]	GLB3
PITA_41099	3.68571	0.00962802	6.4e-223	100	1XES_A Chain A, Dihydropinosylvin synthase [Pinus sylvestris]	CHS1
PITA.4364.1	3.68447	0.00966985	0	0	0	0
PITA.52500.1	3.68393	0.00968513	1.2e-86	98.7	ABK23690.1 unknown [Picea sitchensis]	0
PITA.51584.1	3.68347	0.00969751	8.8e-176	96.2	ABM60748.1 ACC synthase [Picea engelmannii x Picea glauca]	ACS5
PITA_32468	3.68138	0.00977181	3.3e-58	55.9	ABR16060.1 unknown [Picea sitchensis]	0
PITA.36527.1	3.68032	0.00980761	0	0	0	0
PITA.66249.1	3.67923	0.00984428	1.8e-158	99.2	Q50EK4.1 RecName: Full=Cytochrome P450 750A1; AltName: Full=Cytochrome P450 CYPC [Pinus taeda]	0
PITA.84415.1	3.67904	0.00984627	0	0	0	0
PITA_20381	3.67804	0.00987995	5.6e-09	57.4	PNX62920.1 CC-NBS-LRR resistance protein, partial [Trifolium pratense]	0
PITA.39411.1	3.67783	0.00988279	0	0	0	0
PITA_06213	3.67724	0.00990033	7.9e-35	96.6	RWR85839.1 hypothetical protein CKAN_01471300 [Cinnamomum micranthum f. kanehirae]	0
PITA.4427.1	3.67583	0.00994993	6.6e-60	90.9	AAC32123.1 ATAF1-like protein, partial [Picea mariana]	0
PITA.2034.1	3.6749	0.00998072	7.6e-83	100	XP_021685675.1 probable receptor-like protein kinase At1g11050 [Hevea brasiliensis]	0
PITA.3427.1	3.67443	0.00999403	0	0	0	0
PITA.86050.1	3.67263	0.0100592	0	0	0	0
PITA.26572.2	3.67246	0.0100608	1e-37	100	ABK24193.1 unknown [Picea sitchensis]	0
PITA.74387.2	3.67164	0.0100821	0	0	0	0
PITA.79648.3	3.67126	0.0100918	3.9e-199	92.9	ACN40752.1 unknown [Picea sitchensis]	WNK1
PITA.63807.1	3.67111	0.0100927	1e-40	100	XP_021803675.1 ABC transporter G family member 36-like, partial [Prunus avium]	0
PITA.63302.1	3.66904	0.0101692	9.6e-91	96.4	ABK21591.1 unknown [Picea sitchensis]	0
PITA_26158	3.66873	0.010176	6.3e-76	100	AGC13130.1 tau class glutathione S-transferase [Pinus tabuliformis]	0
PITA.55892.1	3.66585	0.010276	3.9e-66	95.4	PSS26965.1 Methyltransferase [Actinidia chinensis var. chinensis]	0
PITA_03414	3.66572	0.010276	5.3e-28	83.3	ABR17476.1 unknown [Picea sitchensis]	0
PITA.50667.1	3.66561	0.010276	0	0	0	0
PITA.22325.1	3.66547	0.010276	2e-70	100	QEL09540.1 class II chitinase [Pinus contorta]	RC24
PITA.29408.1	3.66542	0.010276	1.2e-08	80.5	RWR88642.1 auxin-responsive protein SAUR71 [Cinnamomum micranthum f. kanehirae]	0
PITA.31985.1	3.66527	0.0102769	1.8e-23	85	XP_021283756.1 wall-associated receptor kinase-like 14 [Herrania umbratica]	0
PITA.6382.1	3.66452	0.0103013	1.1e-59	98.1	RYR42912.1 hypothetical protein Ahy_A08g039345 [Arachis hypogaea]	0
PITA_07859	3.66308	0.0103543	3e-33	79.8	ABK21981.1 unknown [Picea sitchensis]	0
PITA.39972.1	3.66167	0.0104059	2e-46	93	sp|A4PBQ1|CRJ38_CRYJA Pathogenesis-related thaumatin-like protein 3.8 OS=Cryptomeria japonica OX=3369 PE=1 SV=1	0
PITA.59939.1	3.6594	0.0104928	0	0	0	0
PITA_33876	3.65817	0.010538	4.3e-60	53.5	sp|Q9SND6|M3K20_ARATH Mitogen-activated protein kinase kinase kinase 20 OS=Arabidopsis thaliana OX=3702 GN=MAPKKK20 PE=1 SV=1	0
PITA.55712.1	3.65729	0.0105686	2.9e-72	85.2	ABR16502.1 unknown [Picea sitchensis]	0
PITA.12534.1	3.65648	0.0105966	2.3e-29	100	ABR17476.1 unknown [Picea sitchensis]	0
PITA_19361	3.65322	0.0107266	7.8e-94	99.2	AGC13122.1 tau class glutathione S-transferase [Pinus tabuliformis]	0
PITA.36033.2	3.65194	0.0107745	6.4e-115	100	AYP00097.1 NAC2 [Picea wilsonii]	0
PITA_22395	3.64994	0.0108527	1e-113	99.5	P34924.1 RecName: Full=Glyceraldehyde-3-phosphate dehydrogenase, cytosolic [Pinus sylvestris]	GAPDH
PITA_48989	3.6498	0.0108533	6.9e-116	100	AGC13130.1 tau class glutathione S-transferase [Pinus tabuliformis]	0
PITA.82444.1	3.64932	0.0108677	0	0	0	0
PITA.66879.1	3.6482	0.0109097	0	0	0	0
PITA.40067.1	3.64678	0.0109642	0	0	0	0
PITA.65052.1	3.6457	0.0110047	0	0	0	0
PITA.33852.1	3.6454	0.0110117	4.7e-257	99.6	ABK24233.1 unknown [Picea sitchensis]	0
PITA.68568.1	3.64448	0.0110453	1.5e-14	91.1	ABK22302.1 unknown [Picea sitchensis]	0
PITA.80023.1	3.64421	0.0110515	1.2e-237	100	KAB2607515.1 DEAD-box ATP-dependent RNA helicase 37-like [Pyrus ussuriensis x Pyrus communis]	0
PITA.59377.1	3.64341	0.01108	0	100	ABK24242.1 unknown [Picea sitchensis]	0
PITA.19344.1	3.6422	0.0111264	4.4e-112	97.3	ADB97928.1 thaumatin-like protein L4 [Pinus monticola]	0
PITA_05498	3.64134	0.0111578	4.5e-49	100	ABR16851.1 unknown [Picea sitchensis]	0
PITA.50425.1	3.64098	0.0111677	0	0	0	0
PITA_30531	3.64059	0.0111785	2.2e-135	94	ASK39404.1 UDP-glycosyltransferase [Ginkgo biloba]	OSI_33108
PITA.69694.2	3.64011	0.0111937	2e-41	100	XP_023893057.1 peroxidase 5-like, partial [Quercus suber]	0
PITA.86429.1	3.63933	0.0112218	5.4e-18	51	RVX07596.1 putative fructokinase-6, chloroplastic [Vitis vinifera]	OSI_22272
PITA.29170.1	3.63849	0.0112528	2.4e-98	100	ADE75790.1 unknown [Picea sitchensis]	0
PITA.8142.1	3.63723	0.0113022	1.7e-85	99.1	ABK26475.1 unknown [Picea sitchensis]	0
PITA.24594.1	3.63525	0.0113831	0	0	0	0
PITA.8153.1	3.63453	0.0114032	5.5e-104	98.3	QBS32938.1 3-hydroxy-3-methylglutaryl coenzyme A reductase [Pinus taeda]	HMG1
PITA.8595.1	3.63369	0.0114347	5.9e-08	92.2	TEY13473.1 hypothetical protein Saspl_053537 [Salvia splendens]	CPS1
PITA.8464.1	3.63269	0.0114729	1.7e-85	99.1	ABK26475.1 unknown [Picea sitchensis]	0
PITA.66806.1	3.63141	0.0115244	1.3e-06	60.7	XP_021650862.1 nuclear pore complex protein NUP1 isoform X1 [Hevea brasiliensis]	0
PITA.8549.1	3.62928	0.0116135	0	0	0	0
PITA.52936.1	3.62845	0.0116399	0	0	0	0
PITA.6066.1	3.62732	0.0116842	3e-20	80.3	sp|A2Z1W9|ACCO1_ORYSI 1-aminocyclopropane-1-carboxylate oxidase 1 OS=Oryza sativa subsp. indica OX=39946 GN=ACO1 PE=2 SV=1	0
PITA.80777.3	3.62672	0.011705	2e-162	99.7	RWR95764.1 hydroxyproline O-arabinosyltransferase 3 [Cinnamomum micranthum f. kanehirae]	0
PITA.14780.1	3.62484	0.0117843	1.7e-85	99.1	ABK26475.1 unknown [Picea sitchensis]	0
PITA_29473	3.62424	0.0118057	6.7e-108	97.1	AYP00097.1 NAC2 [Picea wilsonii]	0
PITA.85445.3	3.62398	0.0118118	2.5e-218	96.6	RWR81612.1 Oxysterol-binding protein [Cinnamomum micranthum f. kanehirae]	0
PITA_04805	3.62338	0.011833	6.5e-162	98.8	ABK25009.1 unknown [Picea sitchensis]	OSI_34149
PITA_25916	3.62313	0.0118385	3.1e-107	57.8	AAC32123.1 ATAF1-like protein, partial [Picea mariana]	0
PITA.18638.2	3.62126	0.0119181	1.1e-136	100	ABR18214.1 unknown [Picea sitchensis]	0
PITA.65057.1	3.62093	0.0119274	3.6e-121	98.8	ABK26963.1 unknown [Picea sitchensis]	0
PITA_22940	3.61833	0.0120414	1.2e-71	90.3	KAF2314621.1 hypothetical protein GH714_027988 [Hevea brasiliensis]	0
PITA.50833.1	3.61787	0.0120569	1.5e-26	87.4	ABR17476.1 unknown [Picea sitchensis]	0
PITA.2987.1	3.61627	0.0121253	5.2e-64	100	ABK26086.1 unknown [Picea sitchensis]	0
PITA.80879.3	3.61491	0.0121824	8.9e-156	98.2	RWR88683.1 Lipoyl synthase [Cinnamomum micranthum f. kanehirae]	LIP1P
PITA.58596.1	3.61479	0.0121824	1.7e-183	100	RWR87197.1 MACPF domain-containing protein [Cinnamomum micranthum f. kanehirae]	0
PITA.55244.2	3.61424	0.0121935	1.6e-125	100	AGC13139.1 lambda class glutathione S-transferase [Pinus tabuliformis]	GSTL1
PITA.18513.2	3.61415	0.0121935	0	0	0	0
PITA_48733	3.61172	0.0123021	0	0	0	0
PITA_11244	3.60987	0.012384	6.6e-117	99.1	XP_023514618.1 probable galacturonosyltransferase-like 7 isoform X1 [Cucurbita pepo subsp. pepo]	0
PITA.86510.6	3.60926	0.0124003	2.4e-189	99.7	P34924.1 RecName: Full=Glyceraldehyde-3-phosphate dehydrogenase, cytosolic [Pinus sylvestris]	GAPDH
PITA_14192	3.60834	0.0124379	8.4e-70	100	ADE76856.1 unknown [Picea sitchensis]	0
PITA_14328	3.60604	0.0125425	7.2e-11	71.3	MBU90248.1 hypothetical protein [Candidatus Woesearchaeota archaeon]	SMC2
PITA.75151.5	3.60527	0.0125732	2.7e-81	100	MBC9829470.1 hypothetical protein [Adiantum capillus-veneris]	TIAL1
PITA.56766.1	3.60491	0.0125843	4.5e-14	83.2	ABK21767.1 unknown [Picea sitchensis]	0
PITA_41805	3.60386	0.0126286	2.9e-133	100	CAH10840.1 peroxidase [Picea abies]	OSI_34838
PITA_09496	3.60338	0.0126454	6.8e-51	94.1	ABK26200.1 unknown [Picea sitchensis]	0
PITA.60617.5	3.59902	0.0128465	0	0	0	0
PITA.78513.3	3.59806	0.0128872	4.4e-89	92.4	AHJ86267.1 glutathione peroxidase [Pinus massoniana]	0
PITA_42542	3.59762	0.0129028	2.7e-194	96.6	ADE76691.1 unknown [Picea sitchensis]	0
PITA_35702	3.59613	0.0129633	4.2e-222	100	1XES_A Chain A, Dihydropinosylvin synthase [Pinus sylvestris]	CHS1
PITA.33435.1	3.59467	0.0130262	1e-53	54.5	AFG68287.1 hypothetical protein 0_3004_01, partial [Pinus taeda]	0
PITA_40236	3.59461	0.0130262	3e-179	100	AHB89627.1 leucoanthocyanidin reductase 1 [Picea abies]	LAR1
PITA_29042	3.59268	0.0131099	2.9e-217	100	ADE76156.1 unknown [Picea sitchensis]	0
PITA.59187.1	3.59226	0.0131225	1.9e-68	88.5	AJP06369.1 ZIP1 [Pinus tabuliformis]	0
PITA.55212.1	3.59217	0.0131225	0	0	0	0
PITA_41644	3.58996	0.0132275	0	0	0	0
PITA_46825	3.58791	0.0133251	1.8e-158	98.1	QIR83175.1 pectin methylesterase 17 [Cunninghamia lanceolata]	0
PITA.67490.2	3.58721	0.0133511	0	99.4	PSR89795.1 Protein CHROMATIN REMODELING like [Actinidia chinensis var. chinensis]	0
PITA.52334.1	3.58714	0.0133511	9.3e-32	96.9	sp|Q8L9T5|ATL2_ARATH RING-H2 finger protein ATL2 OS=Arabidopsis thaliana OX=3702 GN=ATL2 PE=2 SV=2	0
PITA_14413	3.58675	0.0133643	6.2e-112	98.1	AIF73123.1 NAC domain protein [Pinus massoniana]	0
PITA_10697	3.58573	0.0134098	1.6e-117	100	ABK26297.1 unknown [Picea sitchensis]	0
PITA.63807.2	3.58493	0.0134443	5.7e-33	96.2	AEY84030.1 ABCG3, partial [Triticum aestivum]	0
PITA.26311.1	3.58452	0.0134585	1.1e-46	82.6	ABK27058.1 unknown [Picea sitchensis]	0
PITA.33011.1	3.58431	0.0134623	0	0	0	0
PITA.79776.2	3.58417	0.0134631	1.2e-69	69.7	ABK27008.1 unknown [Picea sitchensis]	0
PITA.39626.1	3.58117	0.0136049	1.9e-208	100	CAA66667.1 polyubiquitin [Pinus sylvestris]	0
PITA.72904.1	3.57974	0.0136726	0	0	0	0
PITA.7789.1	3.57893	0.0137082	1.5e-26	87.4	ABR17476.1 unknown [Picea sitchensis]	0
PITA.81038.3	3.57739	0.0137823	2e-32	70.4	ADE75811.1 unknown [Picea sitchensis]	UQCRH
PITA_29513	3.57703	0.0137941	2.7e-148	100	QEL09521.1 class IV chitinase [Pinus banksiana]	0
PITA.25979.1	3.57686	0.0137963	8.8e-140	100	ADE76481.1 unknown [Picea sitchensis]	0
PITA.16318.1	3.57637	0.0138085	1.2e-08	80.5	RWR88642.1 auxin-responsive protein SAUR71 [Cinnamomum micranthum f. kanehirae]	0
PITA.64820.1	3.57311	0.0139675	1.7e-32	95.4	ABK21133.1 unknown [Picea sitchensis]	SN2
PITA.50453.5	3.5728	0.013977	2e-115	57.3	AAM28917.1 putative TIR/NBS/LRR disease resistance protein, partial [Pinus taeda]	0
PITA_50420	3.57264	0.0139788	7.7e-82	100	ADJ53040.1 pathogenesis-related protein 10 [Pinus pinaster]	0
PITA.16155.1	3.57192	0.0140098	4e-207	96.5	ABK25456.1 unknown [Picea sitchensis]	0
PITA.50855.1	3.57081	0.0140614	3.6e-121	98.8	ABK26963.1 unknown [Picea sitchensis]	0
PITA.71038.1	3.5707	0.0140614	9.9e-23	100	QBM78856.1 NAC5 domain protein [Pinus massoniana]	0
PITA.34869.1	3.56962	0.0141124	8.4e-73	100	ADE76870.1 unknown [Picea sitchensis]	0
PITA.65770.1	3.56772	0.0142082	3.8e-40	84	AFG43981.1 hypothetical protein 0_2069_01, partial [Pinus taeda]	0
PITA.16213.1	3.56705	0.0142373	0	0	0	0
PITA_28361	3.56607	0.0142835	3.7e-80	99	sp|P35694|XTH2_SOYBN Xyloglucan endotransglucosylase/hydrolase 2 OS=Glycine max OX=3847 PE=2 SV=1	0
PITA_13108	3.56535	0.0143158	2.2e-118	100	ABK23851.1 unknown [Picea sitchensis]	0
PITA.78212.5	3.56402	0.0143738	3.8e-95	99.7	RWR74756.1 cytochrome P450 734A1-like protein [Cinnamomum micranthum f. kanehirae]	0
PITA_31660	3.56231	0.0144607	3.5e-121	97.3	CBI28200.3 unnamed protein product, partial [Vitis vinifera]	0
PITA.28158.2	3.5592	0.0146257	2.3e-67	94.7	AHW42458.1 GA2ox8 [Pinus tabuliformis]	0
PITA.14446.1	3.55769	0.0147031	0	0	0	0
PITA_31097	3.55714	0.0147261	3.4e-112	99.3	AJP06249.1 BSU5 [Pinus tabuliformis]	0
PITA.15451.1	3.55604	0.0147808	4.9e-27	97.9	ABR17597.1 unknown [Picea sitchensis]	0
PITA_17746	3.55549	0.0148046	7.1e-93	76.3	AHY84694.1 ethylene responsive factor 1-like protein [Pinus massoniana]	0
PITA.61590.9	3.55355	0.0149063	6.6e-276	99.8	ABR16592.1 unknown [Picea sitchensis]	0
PITA_51265	3.55316	0.0149212	4e-09	51.4	XP_028771832.1 putative protein TPRXL [Prosopis alba]	RBOHA
PITA.119.1	3.55298	0.0149243	0	0	0	0
PITA.73439.1	3.55131	0.0150041	2.6e-86	97.9	ABK26475.1 unknown [Picea sitchensis]	0
PITA_49179	3.55101	0.0150139	6.4e-223	100	1XES_A Chain A, Dihydropinosylvin synthase [Pinus sylvestris]	CHS1
PITA_42768	3.55071	0.0150235	4.9e-105	96.3	RWR80281.1 GDSL esterase/lipase [Cinnamomum micranthum f. kanehirae]	0
PITA.2156.1	3.55056	0.0150249	2.3e-16	70.5	ADE77880.1 unknown [Picea sitchensis]	0
PITA.60617.2	3.54716	0.0152124	0	100	XP_006850797.1 mediator of RNA polymerase II transcription subunit 33A [Amborella trichopoda]	0
PITA_04835	3.54663	0.0152355	3.1e-45	66.4	WP_143045804.1 NAD-dependent epimerase/dehydratase family protein, partial [Acinetobacter baumannii]	0
PITA_30131	3.5464	0.0152416	2.8e-126	100	ALN42233.1 stilbene synthase [Pinus pinea]	CHS1
PITA.63741.1	3.54369	0.0153914	3.4e-111	98.9	ABK25958.1 unknown [Picea sitchensis]	0
PITA.29488.1	3.54181	0.0154938	0	0	0	0
PITA.20426.1	3.53883	0.0156619	0	0	0	0
PITA.1901.1	3.53787	0.0157116	8.9e-147	98.9	ABK26685.1 unknown [Picea sitchensis]	0
PITA.59543.1	3.53758	0.0157206	2.1e-175	87.4	ABR16339.1 unknown [Picea sitchensis]	OSI_31707
PITA_35591	3.53745	0.0157206	1.3e-96	100	ADE75797.1 unknown [Picea sitchensis]	OSI_36790
PITA_04276	3.53676	0.015754	1.9e-29	64.4	ABK26314.1 unknown [Picea sitchensis]	0
PITA.32396.2	3.53644	0.0157621	8.6e-110	88.8	XP_024464006.1 glutamate receptor 3.2 isoform X1 [Populus trichocarpa]	0
PITA.31039.1	3.53629	0.0157621	6.7e-16	69.9	RWR88642.1 auxin-responsive protein SAUR71 [Cinnamomum micranthum f. kanehirae]	0
PITA.82124.1	3.53485	0.0158375	7e-131	100	ABR17740.1 unknown [Picea sitchensis]	0
PITA_08467	3.53455	0.0158477	6.4e-35	65.1	ABK21049.1 unknown [Picea sitchensis]	0
PITA.28175.1	3.53393	0.0158769	5.9e-134	65.4	ABK22910.1 unknown [Picea sitchensis]	0
PITA.39891.1	3.5324	0.0159616	8.1e-61	97.3	AQW79622.1 MYB transcription factor MYB6 [Pinus radiata]	0
PITA.85590.2	3.53144	0.0160113	2.4e-97	87.1	ACN40571.1 unknown [Picea sitchensis]	0
PITA.71220.1	3.53097	0.0160324	2e-129	100	ADE76339.1 unknown [Picea sitchensis]	0
PITA.13724.1	3.52817	0.016187	3.2e-66	98	AEF59007.1 class VII chitinase [Pinus contorta]	0
PITA.44032.1	3.52728	0.0162254	1.9e-113	92.4	ABK25465.1 unknown [Picea sitchensis]	0
PITA_17522	3.52675	0.0162501	5.5e-87	98.1	ABR16876.1 unknown [Picea sitchensis]	TT2
PITA.38772.6	3.52589	0.0162948	5.5e-38	91.4	MBA0565181.1 hypothetical protein [Gossypium lobatum]	0
PITA.26828.2	3.52546	0.0163136	1.4e-148	99.1	sp|Q94CU5|NEK5_ORYSJ Serine/threonine-protein kinase Nek5 OS=Oryza sativa subsp. japonica OX=39947 GN=NEK5 PE=2 SV=1	0
PITA.37687.1	3.52523	0.0163196	5.2e-87	95.6	ADE77054.1 unknown [Picea sitchensis]	0
PITA.42835.1	3.52425	0.016372	0	0	0	0
PITA.7538.2	3.52202	0.0165022	7.6e-63	85.6	WP_071414537.1 glutathione S-transferase, partial [Acinetobacter baumannii]	0
PITA.15831.1	3.52154	0.0165176	1.3e-93	100	ABK22589.1 unknown [Picea sitchensis]	ARD1
PITA.4421.1	3.52152	0.0165176	7.2e-142	99.4	XP_023900852.1 reticuline oxidase-like [Quercus suber]	OSI_27888
PITA.16810.1	3.52094	0.0165459	1.5e-55	100	D9IWE0.1 RecName: Full=Antifungal protein ginkbilobin-like protein; AltName: Full=Embryo-abundant protein; Flags: Precursor [Pinus pinaster]	0
PITA.4064.1	3.52047	0.0165671	3.9e-113	100	ADB97928.1 thaumatin-like protein L4 [Pinus monticola]	0
PITA.57248.1	3.5195	0.0166199	0	0	0	0
PITA_44830	3.51883	0.0166535	3.6e-246	100	ABR16337.1 unknown [Picea sitchensis]	0
PITA_17099	3.51473	0.0168925	2.4e-116	100	QEL09553.1 class VII chitinase [Pinus contorta]	0
PITA.83169.4	3.51466	0.0168925	1.2e-41	96.6	XP_018686567.1 PREDICTED: CMP-sialic acid transporter 5 isoform X3 [Musa acuminata subsp. malaccensis]	0
PITA.42251.1	3.51451	0.0168939	1.2e-57	87.1	KAE9466814.1 hypothetical protein C3L33_01281, partial [Rhododendron williamsianum]	0
PITA_19931	3.5133	0.0169624	1.4e-25	83.4	PSS30261.1 WRKY transcription factor 51 [Actinidia chinensis var. chinensis]	WRKY51
PITA.86312.12	3.51292	0.0169786	1.2e-171	62.3	ABR17188.1 unknown [Picea sitchensis]	0
PITA.69239.1	3.51146	0.0170643	4.6e-83	100	ABK21049.1 unknown [Picea sitchensis]	0
PITA.82966.3	3.5109	0.0170917	1.3e-214	99.8	AEP14545.1 clavata 1-like protein [Pinus pinea]	0
PITA.32394.1	3.51048	0.0171106	0	0	0	0
PITA_41183	3.51	0.0171331	2.2e-41	100	ABR18056.1 unknown [Picea sitchensis]	0
PITA.80766.3	3.50928	0.0171631	3.5e-51	96.6	ADE76354.1 unknown [Picea sitchensis]	0
PITA.87024.2	3.50816	0.0172194	1.3e-73	96	XP_008791008.1 long chain acyl-CoA synthetase 6, peroxisomal-like [Phoenix dactylifera]	LACS7
PITA_44833	3.50804	0.0172194	6.4e-223	100	1XES_A Chain A, Dihydropinosylvin synthase [Pinus sylvestris]	CHS1
PITA.24337.1	3.50802	0.0172194	0	0	0	0
PITA_00962	3.50743	0.0172438	2.3e-106	99.4	KAF3792208.1 Pantoate--beta-alanine ligase [Nymphaea thermarum]	PANC
PITA_36263	3.50739	0.0172438	8.1e-94	72.4	ABK22589.1 unknown [Picea sitchensis]	ARD1
PITA.85402.4	3.50528	0.0173724	1.2e-150	100	XP_018838291.1 protein HIGH CHLOROPHYLL FLUORESCENCE PHENOTYPE 173, chloroplastic isoform X2 [Juglans regia]	0
PITA_02802	3.50254	0.0175438	2.4e-173	100	ABK21001.1 unknown [Picea sitchensis]	0
PITA.84236.15	3.49942	0.0177419	3.8e-85	100	ADE77753.1 unknown [Picea sitchensis]	ADH1
PITA.30746.1	3.49687	0.0178949	0	0	0	0
PITA.28302.2	3.49525	0.0179955	0	0	0	0
PITA_29940	3.49433	0.0180489	9.8e-159	100	ABK22828.1 unknown [Picea sitchensis]	0
PITA.76318.2	3.49304	0.0181279	0	97.7	sp|Q9LZJ5|AB14C_ARATH ABC transporter C family member 14 OS=Arabidopsis thaliana OX=3702 GN=ABCC14 PE=1 SV=1	ABCC5
PITA_29925	3.49178	0.0182	5.2e-207	100	ABK24701.1 unknown [Picea sitchensis]	0
PITA.8694.1	3.49172	0.0182	3.2e-74	100	KAB5538649.1 hypothetical protein DKX38_016182 [Salix brachista]	0
PITA_08890	3.48961	0.0183241	5e-93	98.1	QBL97996.1 WRKY164 [Pinus massoniana]	WRKY43
PITA.17528.2	3.48961	0.0183241	0	0	0	0
PITA.75464.1	3.48952	0.0183241	1.9e-42	95.2	sp|Q67YE6|SAP12_ARATH Zinc finger AN1 domain-containing stress-associated protein 12 OS=Arabidopsis thaliana OX=3702 GN=SAP12 PE=2 SV=2	0
PITA_33083	3.48667	0.0185114	2.1e-184	97.2	AJP06261.1 CKX4 [Pinus tabuliformis]	CKX1
PITA.59015.1	3.4858	0.0185628	4e-140	99.3	ADE76481.1 unknown [Picea sitchensis]	0
PITA.86468.1	3.48409	0.0186733	4.6e-104	90.5	XP_011626155.2 kelch repeat-containing protein At3g27220 isoform X2 [Amborella trichopoda]	0
PITA.34826.1	3.48387	0.0186797	0	0	0	0
PITA.78513.2	3.4832	0.0187175	4.4e-89	92.4	AHJ86267.1 glutathione peroxidase [Pinus massoniana]	0
PITA.43482.1	3.4825	0.0187571	0	0	0	0
PITA.87100.2	3.48131	0.0188319	7.5e-88	59	XP_020575007.1 pheophytinase, chloroplastic-like [Phalaenopsis equestris]	PPH
PITA_49974	3.47584	0.0192112	1.7e-14	68	ABK23626.1 unknown [Picea sitchensis]	0
PITA_11329	3.47507	0.0192568	1.5e-84	67.6	RWR80598.1 aluminum-activated malate transporter 12-like protein [Cinnamomum micranthum f. kanehirae]	0
PITA.48372.1	3.47362	0.0193521	3.3e-23	83.2	XP_020532920.1 13-hydroxylupanine O-tigloyltransferase [Jatropha curcas]	0
PITA.76212.1	3.47349	0.0193524	0	0	0	0
PITA_30063	3.47271	0.0193997	1.1e-120	92.2	ABK25866.1 unknown [Picea sitchensis]	WRKY75
PITA.5840.2	3.47107	0.0195012	7.3e-222	99.2	ABR16667.1 unknown [Picea sitchensis]	PAD4
PITA_06395	3.47099	0.0195012	6.6e-142	100	QEL09521.1 class IV chitinase [Pinus banksiana]	0
PITA_33885	3.47084	0.0195012	1.9e-76	79.3	AQW79622.1 MYB transcription factor MYB6 [Pinus radiata]	TT2
PITA.9422.1	3.47079	0.0195012	4.3e-101	100	ABK25456.1 unknown [Picea sitchensis]	0
PITA.30447.1	3.46924	0.0195956	6.4e-223	100	1XES_A Chain A, Dihydropinosylvin synthase [Pinus sylvestris]	CHS1
PITA_33059	3.46897	0.0196064	1.9e-222	100	1XES_A Chain A, Dihydropinosylvin synthase [Pinus sylvestris]	CHS1
PITA_03097	3.46879	0.0196101	1.6e-31	91.2	gi|1040899618|ref|WP_065147149.1| hydroxyacid dehydrogenase, partial [Mycobacterium tuberculosis]	CAD1
PITA.86050.2	3.46855	0.0196182	0	0	0	0
PITA_38516	3.46804	0.0196459	9.1e-184	89.6	XP_015895848.1 pentatricopeptide repeat-containing protein At3g49710 [Ziziphus jujuba]	0
PITA.11660.1	3.46694	0.0197172	1.5e-40	96.2	ABK21379.1 unknown [Picea sitchensis]	0
PITA_07942	3.46682	0.0197172	2.5e-223	99.5	QIR83175.1 pectin methylesterase 17 [Cunninghamia lanceolata]	0
PITA_01664	3.46544	0.0197995	1.5e-08	61.8	XP_010914245.1 VQ motif-containing protein 22 [Elaeis guineensis]	0
PITA.17284.1	3.46366	0.0199217	0	0	0	0
PITA.87023.5	3.46206	0.0200311	3.4e-74	92.6	MBA0675766.1 hypothetical protein [Gossypium aridum]	LACS7
PITA_10162	3.46044	0.0201424	4.8e-108	75.7	AAC32123.1 ATAF1-like protein, partial [Picea mariana]	0
PITA_09451	3.45963	0.0201938	1.7e-295	99.6	ABR16535.1 unknown [Picea sitchensis]	LOX
PITA_45812	3.45906	0.0202264	1.9e-105	89.1	sp|O65468|CRK8_ARATH Cysteine-rich receptor-like protein kinase 8 OS=Arabidopsis thaliana OX=3702 GN=CRK8 PE=3 SV=2	0
PITA.42476.1	3.45872	0.0202372	0	0	0	0
PITA_37076	3.45858	0.0202372	2.7e-136	90.6	XP_024517382.1 G-type lectin S-receptor-like serine/threonine-protein kinase SD2-5 isoform X2 [Selaginella moellendorffii]	0
PITA_21072	3.45854	0.0202372	1.3e-38	58.7	KZN03146.1 hypothetical protein DCAR_011902 [Daucus carota subsp. sativus]	0
PITA_05039	3.45705	0.0203333	2.4e-195	97.5	ACN39857.1 unknown [Picea sitchensis]	0
PITA_38451	3.45701	0.0203333	1.5e-19	54.1	XP_031394132.1 aluminum-activated malate transporter 12-like [Punica granatum]	0
PITA_21902	3.45681	0.0203386	1.9e-222	100	1XES_A Chain A, Dihydropinosylvin synthase [Pinus sylvestris]	CHS1
PITA.19166.1	3.45658	0.0203463	1.8e-152	97.5	ABR16339.1 unknown [Picea sitchensis]	OSI_31707
PITA.2880.1	3.45603	0.0203789	6.7e-49	100	ADE75933.1 unknown [Picea sitchensis]	JMT
PITA.84811.1	3.45526	0.0204177	2.1e-91	89.8	ADE76971.1 unknown [Picea sitchensis]	AOX2
PITA.22803.1	3.45499	0.0204262	0	0	0	0
PITA.70381.1	3.45489	0.0204262	1.1e-109	88.8	XP_034705238.1 wall-associated receptor kinase-like 20 [Vitis riparia]	0
PITA_36944	3.45331	0.0205192	6e-222	94.4	XP_023888758.1 glutamate receptor 2.8-like [Quercus suber]	OSI_31454
PITA.15051.4	3.45329	0.0205192	6.4e-130	100	QEL09553.1 class VII chitinase [Pinus contorta]	0
PITA.55336.1	3.45226	0.020588	0	0	0	0
PITA.78815.2	3.45162	0.0206272	4.8e-46	58	XP_031266339.1 uncharacterized protein LOC116124743 [Pistacia vera]	0
PITA.75985.2	3.4509	0.0206725	4e-55	89.4	ERN12045.1 hypothetical protein AMTR_s00035p00086470 [Amborella trichopoda]	0
PITA.73059.6	3.4505	0.0206937	0	0	0	0
PITA.78176.16	3.44909	0.0207825	7.1e-67	55.2	ADE75822.1 unknown [Picea sitchensis]	0
PITA.1225.1	3.44618	0.0209903	1.6e-06	68.2	XP_021313397.1 uncharacterized protein LOC8072395 [Sorghum bicolor]	0
PITA.37948.1	3.44615	0.0209903	3.7e-142	94	ABK21721.1 unknown [Picea sitchensis]	0
[truncated: 371 more rows]
