# Supplementary material for: Genome-wide identification and characterization of Fusarium circinatum-responsive lncRNAs in Pinus radiata
Source: BMC Genomics. 2022 Mar 10;23:194. doi: 10.1186/s12864-022-08408-9 (PMC8908662; doi:10.1186/s12864-022-08408-9)
Supplement: Supplementary file 9 — Additional file 9. [file 12864_2022_8408_MOESM9_ESM.xlsx]

## Sheet: Table S9
Table S9: Differential expression of down-regulated genes of P. radiata in response to F. circinatum
transcript_id	log2FoldChange	padj	E Value	Coverage	Description	Predicted Gene
PITA.81375.2	-9.03024	2.18453e-16	3e-220	100	ABR18057.1 unknown [Picea sitchensis]	0
PITA_14925	-8.9667	3.50104e-16	4e-146	62.3	RWR75752.1 kinesin KP1 isoform X1 [Cinnamomum micranthum f. kanehirae]	0
PITA_21354	-8.45821	2.23625e-14	4.1e-152	82.4	ACN40384.1 unknown [Picea sitchensis]	0
PITA.57827.1	-8.34974	5.40957e-14	6.8e-27	96.1	GFA33414.1 protein unc-13 homolog isoform X1 [Tanacetum cinerariifolium]	0
PITA.80239.1	-7.94871	1.1398e-12	0	0	0	0
PITA.40975.2	-7.84289	2.30552e-12	1e-146	86.8	ABR16273.1 unknown [Picea sitchensis]	0
PITA.83057.5	-7.80657	3.01726e-12	0	89.3	KAB2620795.1 helicase senataxin [Pyrus ussuriensis x Pyrus communis]	SEN1
PITA.60732.2	-7.73755	5.04711e-12	3.3e-168	99.8	OVA07494.1 Biopterin transport-related protein BT1 [Macleaya cordata]	0
PITA.78576.1	-7.73621	5.06181e-12	0	97.8	AFM37967.1 cellulose synthase-like protein D [Cunninghamia lanceolata]	CSLD2
PITA.67797.2	-7.65763	8.65651e-12	6.5e-285	99	RWR86505.1 oligopeptide transporter 1-like protein [Cinnamomum micranthum f. kanehirae]	0
PITA.86997.6	-7.50602	2.60513e-11	6e-180	90.6	sp|Q7Y228|LAMP1_ARATH Probable glutamate carboxypeptidase LAMP1 OS=Arabidopsis thaliana OX=3702 GN=LAMP1 PE=2 SV=1	OSI_03679
PITA.28273.1	-7.44615	3.89694e-11	1.2e-185	84.7	XP_031491465.1 pentatricopeptide repeat-containing protein At3g49710 [Nymphaea colorata]	0
PITA_05706	-7.38695	5.76632e-11	7.2e-126	100	AAR05796.1 NADP+-isocitrate dehydrogenase [Pinus pinaster]	0
PITA.67012.3	-7.26573	1.35194e-10	1.4e-49	52	MQL94341.1 hypothetical protein [Colocasia esculenta]	0
PITA.37810.4	-7.22205	1.80764e-10	8.6e-68	96.5	KAF3784525.1 SUPPRESSOR OF npr1-1 CONSTITUTIVE 1 protein [Nymphaea thermarum]	0
PITA.79635.3	-7.03378	6.40868e-10	2.8e-30	69.3	ABK23954.1 unknown [Picea sitchensis]	0
PITA.82347.4	-7.01089	7.48964e-10	7.4e-125	97.9	sp|O64843|CID7_ARATH Polyadenylate-binding protein-interacting protein 7 OS=Arabidopsis thaliana OX=3702 GN=CID7 PE=1 SV=1	0
PITA.26660.1	-6.78948	3.10055e-09	3.9e-08	78.7	gi|505149825|ref|WP_015336927.1| reactive intermediate/imine deaminase [Desulfovibrio hydrothermalis]	0
PITA.34323.1	-6.7616	3.64558e-09	3.6e-69	86.9	MBC9832237.1 hypothetical protein [Adiantum capillus-veneris]	0
PITA.84092.3	-6.73554	4.31883e-09	2.4e-240	99.2	ABR16899.1 unknown [Picea sitchensis]	ALDH3H1
PITA.65500.1	-6.64172	7.61331e-09	3.8e-170	100	OVA01890.1 Pentatricopeptide repeat [Macleaya cordata]	0
PITA.67960.3	-6.49856	1.84778e-08	0	99.9	PSS36344.1 Magnesium-chelatase subunit ChlH like [Actinidia chinensis var. chinensis]	CHLH
PITA.67032.4	-6.47171	2.15067e-08	0	100	AJP06229.1 AGO5 [Pinus tabuliformis]	0
PITA.76857.6	-6.44071	2.56908e-08	1.3e-76	100	QCF46581.1 abscisic acid-insensitive 5 [Pohlia nutans]	BZIP71
PITA.78862.6	-6.39369	3.35177e-08	8.3e-83	90.6	XP_023538580.1 uncharacterized protein LOC111799303 [Cucurbita pepo subsp. pepo]	0
PITA.71196.1	-6.3651	3.92652e-08	5.4e-58	95.6	sp|Q9ZTT5|CAMT_PINTA Caffeoyl-CoA O-methyltransferase OS=Pinus taeda OX=3352 GN=CCOAOMT PE=2 SV=1	CCOAOMT1
PITA.9698.2	-6.35816	4.08737e-08	6e-58	73.7	ABR17027.1 unknown [Picea sitchensis]	0
PITA.52895.3	-6.35235	4.20205e-08	9.1e-36	100	KAA3475321.1 SPX and EXS domain-containing protein 1 [Gossypium australe]	0
PITA.17417.1	-6.31857	5.05405e-08	4.7e-13	50.9	XP_002980428.1 histone H1 [Selaginella moellendorffii]	0
PITA.81933.1	-6.30765	5.3847e-08	5.7e-304	100	XP_023531608.1 probable metal-nicotianamine transporter YSL6 [Cucurbita pepo subsp. pepo]	0
PITA.82335.5	-6.28834	5.96967e-08	1.5e-58	100	ABK21978.1 unknown [Picea sitchensis]	0
PITA.81357.2	-6.21445	8.97e-08	1.1e-86	98.7	sp|Q01J96|CCB21_ORYSI Cyclin-B2-1 OS=Oryza sativa subsp. indica OX=39946 GN=CYCB2-1 PE=1 SV=1	CYCB1
PITA.60954.1	-6.19665	9.84976e-08	4e-29	97.9	gi|1010993294|ref|WP_061951539.1| hypothetical protein [Acidiplasma cupricumulans]	0
PITA.34806.1	-6.16422	1.18154e-07	2.4e-267	83.4	ABR16683.1 unknown [Picea sitchensis]	0
PITA.53963.4	-6.00232	2.79141e-07	2.7e-46	79.6	AFG47865.1 hypothetical protein 2_7879_01, partial [Pinus taeda]	OSI_14203
PITA.24390.3	-5.92576	4.15192e-07	6.8e-35	96.3	sp|Q84JG2|SWI3B_ARATH SWI/SNF complex subunit SWI3B OS=Arabidopsis thaliana OX=3702 GN=SWI3B PE=1 SV=1	ATSWI3A
PITA_27181	-5.76456	1.01627e-06	0	0	0	0
PITA.34386.1	-5.73663	1.17484e-06	0	0	0	0
PITA.1449.1	-5.70653	1.37509e-06	9e-40	93.2	XP_027191821.1 protein TAR1-like [Cicer arietinum]	0
PITA_41733	-5.69471	1.46276e-06	1.7e-141	98.2	AFX98067.1 cinnamoyl-CoA reductase [Cunninghamia lanceolata]	0
PITA.57291.5	-5.62426	2.13181e-06	1e-253	97	KAB2634243.1 subtilisin-like protease SBT5.4 [Pyrus ussuriensis x Pyrus communis]	OSI_23755
PITA.8935.1	-5.5501	3.15725e-06	1.6e-40	95.3	OAE22317.1 hypothetical protein AXG93_1504s1270 [Marchantia polymorpha subsp. ruderalis]	0
PITA.48045.1	-5.5368	3.39702e-06	1.1e-150	100	AJP06249.1 BSU5 [Pinus tabuliformis]	0
PITA.13045.1	-5.53289	3.46881e-06	0	0	0	0
PITA_46454	-5.49956	4.10716e-06	2.2e-243	99	XP_010920444.1 protein ENHANCED DISEASE RESISTANCE 2 isoform X1 [Elaeis guineensis]	0
PITA.84179.2	-5.49312	4.25266e-06	1.1e-87	96.9	ABK25858.1 unknown [Picea sitchensis]	0
PITA.57195.1	-5.47065	4.76518e-06	3.3e-101	89.3	RVW97597.1 Lysosomal Pro-X carboxypeptidase [Vitis vinifera]	0
PITA.76857.8	-5.42839	5.91605e-06	1.3e-76	100	QCF46581.1 abscisic acid-insensitive 5 [Pohlia nutans]	BZIP71
PITA.57399.5	-5.38838	7.26292e-06	2.5e-155	85.2	ACN40275.1 unknown [Picea sitchensis]	0
PITA.6638.3	-5.37896	7.63359e-06	2.9e-81	100	ADE76742.1 unknown [Picea sitchensis]	0
PITA.80469.6	-5.29137	1.18361e-05	1.2e-71	90.3	XP_029124457.1 NAC domain-containing protein 86-like [Elaeis guineensis]	OSI_09763
PITA_44933	-5.20331	1.84281e-05	7.3e-106	100	ADE77088.1 unknown [Picea sitchensis]	0
PITA.74016.2	-5.12511	2.7026e-05	9.8e-66	99.1	XP_006850987.3 TORTIFOLIA1-like protein 2 [Amborella trichopoda]	0
PITA_44379	-5.03956	4.0856e-05	3.5e-154	94	ABR18002.1 unknown [Picea sitchensis]	0
PITA.66449.4	-4.97597	5.50184e-05	3.5e-63	98.7	XP_034915213.1 homocysteine S-methyltransferase 2 isoform X2 [Populus alba]	HMT3
PITA_14102	-4.97534	5.51405e-05	2.3e-50	100	ABK24490.1 unknown [Picea sitchensis]	0
PITA.4090.1	-4.97363	5.55699e-05	1.4e-23	96.2	KDO69339.1 hypothetical protein CISIN_1g022034mg [Citrus sinensis]	OSI_35527
PITA.2862.2	-4.96519	5.76083e-05	1.4e-93	99.1	XP_028205661.1 protein NUCLEAR FUSION DEFECTIVE 4-like [Glycine soja]	0
PITA.86917.6	-4.93326	6.65381e-05	6.2e-215	100	XP_020520455.1 protein GFS12 isoform X4 [Amborella trichopoda]	0
PITA.55072.2	-4.91071	7.36674e-05	5.1e-119	100	ABR16626.1 unknown [Picea sitchensis]	0
PITA.75965.1	-4.82956	0.00010484	2.8e-29	89.3	KAF3787059.1 Gluconate 5-dehydrogenase [Nymphaea thermarum]	0
PITA_25570	-4.77052	0.000136096	0	0	0	0
PITA.85544.9	-4.76438	0.000139852	2.2e-118	99.6	ADE75821.1 unknown [Picea sitchensis]	0
PITA.86604.5	-4.7396	0.000156484	6.6e-98	87.7	ABR18428.1 unknown [Picea sitchensis]	0
PITA_47513	-4.7227	0.000168207	6.3e-133	99.3	ABK24747.1 unknown [Picea sitchensis]	0
PITA.18615.1	-4.71182	0.00017648	6.8e-168	100	ABK24620.1 unknown [Picea sitchensis]	0
PITA.18541.2	-4.67722	0.000204575	1.6e-50	96.1	RIA04233.1 hypothetical protein BRARA_K01546, partial [Brassica rapa]	CUT1
PITA.13030.2	-4.6715	0.000209783	0	0	0	0
PITA.10635.1	-4.67116	0.000209793	1.5e-88	92.8	ERN17104.1 hypothetical protein AMTR_s00044p00103310 [Amborella trichopoda]	POLD2
PITA.6638.1	-4.61017	0.000271908	0	0	0	0
PITA_07075	-4.602	0.000282316	0	0	0	0
PITA.46046.2	-4.55085	0.000349427	0	0	0	0
PITA.36224.1	-4.53906	0.000367119	1.2e-32	96.9	ABK25914.1 unknown [Picea sitchensis]	0
PITA_14989	-4.52049	0.000396603	9e-218	100	ABK25017.1 unknown [Picea sitchensis]	0
PITA.84621.4	-4.49504	0.000442465	1.3e-60	99.2	ALA56304.1 autophagy-related 8f-like protein [Pinus sylvestris]	ATG8D
PITA.15930.1	-4.47404	0.000484359	0	0	0	0
PITA.1729.1	-4.45822	0.000517375	0	0	0	0
PITA.47951.1	-4.45387	0.000525906	2e-73	100	OIE35282.1 hypothetical protein A7L66_19620 [Acinetobacter baumannii]	0
PITA_49226	-4.42196	0.000602307	0	0	0	0
PITA.70499.1	-4.39163	0.000681657	0	0	0	0
PITA_41089	-4.35045	0.000806474	1.1e-155	100	sp|Q8VYC8|RIN2_ARATH E3 ubiquitin protein ligase RIN2 OS=Arabidopsis thaliana OX=3702 GN=RIN2 PE=1 SV=1	0
PITA.49899.1	-4.31889	0.000919163	0	0	0	0
PITA.15832.1	-4.31866	0.000919421	0	0	0	0
PITA.4467.3	-4.27322	0.00109755	4.3e-15	73.3	PNX67438.1 xyloglucan endotransglucosylase/hydrolase, partial [Trifolium pratense]	0
PITA_19814	-4.24817	0.00121116	2.6e-118	93.7	RWR80598.1 aluminum-activated malate transporter 12-like protein [Cinnamomum micranthum f. kanehirae]	0
PITA_36387	-4.24368	0.00123216	1.8e-78	63.5	MQM16915.1 hypothetical protein [Colocasia esculenta]	0
PITA.44816.3	-4.23976	0.0012515	5.6e-31	99.6	ABK22697.1 unknown [Picea sitchensis]	EDS1
PITA_15261	-4.21558	0.00138431	2.1e-48	92.5	XP_011092212.1 transcription factor MYB86 [Sesamum indicum]	ATMYB103
PITA.53958.1	-4.2097	0.00141588	2.6e-132	99.7	ABR17832.1 unknown [Picea sitchensis]	0
PITA.73535.1	-4.18713	0.00154692	0	0	0	0
PITA_23162	-4.16251	0.00170117	8.6e-106	99.4	KAF3792208.1 Pantoate--beta-alanine ligase [Nymphaea thermarum]	PANC
PITA.71196.5	-4.16223	0.00170211	5.4e-58	95.6	sp|Q9ZTT5|CAMT_PINTA Caffeoyl-CoA O-methyltransferase OS=Pinus taeda OX=3352 GN=CCOAOMT PE=2 SV=1	CCOAOMT1
PITA_32293	-4.10969	0.00208205	2.5e-169	67	ACN40032.1 unknown [Picea sitchensis]	0
PITA.43694.3	-4.09168	0.00223363	1.4e-157	88.4	XP_020089477.1 probable serine incorporator [Ananas comosus]	0
PITA.76857.3	-4.08059	0.0023245	1.3e-76	100	QCF46581.1 abscisic acid-insensitive 5 [Pohlia nutans]	BZIP71
PITA.70776.3	-4.02803	0.00284352	6.8e-75	100	RWR73596.1 hypothetical protein CKAN_00189000 [Cinnamomum micranthum f. kanehirae]	0
PITA.16548.6	-4.01652	0.00297464	0	0	0	0
PITA_11323	-4.01356	0.00300449	4e-28	53.1	RVX09280.1 Phospholipid-transporting ATPase 2 [Vitis vinifera]	0
PITA.46047.1	-4.00446	0.00311064	0	0	0	0
PITA.59454.3	-3.99908	0.00317618	2.2e-238	99.1	ACN40981.1 unknown [Picea sitchensis]	0
PITA.85464.1	-3.98109	0.00339651	0	0	0	0
PITA.45723.1	-3.97847	0.0034276	8.1e-35	97.9	CAB4280444.1 unnamed protein product [Prunus armeniaca]	0
PITA_18638	-3.97438	0.00348269	1.6e-58	92.4	AAD24001.1 caffeic acid ortho-methyltransferase [Pinus radiata]	0
PITA.23947.1	-3.96542	0.00360043	8.3e-37	100	OAY45677.1 hypothetical protein MANES_07G082200 [Manihot esculenta]	0
PITA.55295.1	-3.96208	0.00364434	1.1e-16	85.2	PKU81327.1 Ubiquitin-60S ribosomal protein L40 [Dendrobium catenatum]	UBA52
PITA.48834.1	-3.95481	0.00373849	0	0	0	0
PITA.632.1	-3.92755	0.00411989	0	0	0	0
PITA.60671.3	-3.9011	0.00453915	3.7e-10	53.5	OEL19635.1 hypothetical protein BAE44_0019346, partial [Dichanthelium oligosanthes]	0
PITA.15603.3	-3.8657	0.00515839	4.9e-142	94	ABR17724.1 unknown [Picea sitchensis]	PAD4
PITA.83654.7	-3.85312	0.00541147	7.1e-205	96.2	KHG24549.1 Eukaryotic translation initiation factor 2D [Gossypium arboreum]	0
PITA.79222.2	-3.84609	0.00554959	1.3e-85	100	XP_006828278.1 protein TONNEAU 1a isoform X2 [Amborella trichopoda]	0
PITA.68632.1	-3.8136	0.00619873	0	0	0	0
PITA.6650.1	-3.80294	0.00642399	0	0	0	0
PITA.60912.2	-3.78873	0.00676023	1.3e-71	99.7	XP_034693642.1 GDSL esterase/lipase At5g03610 isoform X2 [Vitis riparia]	0
PITA.4862.1	-3.78856	0.00676105	1.3e-261	95.6	XP_027074347.1 probable metal-nicotianamine transporter YSL7 isoform X1 [Coffea arabica]	0
PITA.898.1	-3.77343	0.00713657	0	0	0	0
PITA_41081	-3.72267	0.00849887	1.7e-57	54.8	KAF5177813.1 Beta-glucosidase [Thalictrum thalictroides]	0
PITA.73658.1	-3.71834	0.00861748	1.2e-64	99.4	CBI40038.3 unnamed protein product, partial [Vitis vinifera]	0
PITA_19562	-3.7095	0.00889492	7.7e-222	100	ABK25480.1 unknown [Picea sitchensis]	0
PITA.5142.2	-3.67212	0.0100687	1.8e-19	64.1	CBI30375.3 unnamed protein product, partial [Vitis vinifera]	0
PITA.68942.3	-3.66593	0.010276	7.5e-253	94.6	XP_020521295.1 dual specificity protein phosphatase PHS1 isoform X2 [Amborella trichopoda]	0
PITA.69497.3	-3.63479	0.0113979	1e-259	99	THU58749.1 hypothetical protein C4D60_Mb03t17690 [Musa balbisiana]	0
PITA.77168.2	-3.62843	0.0116399	3.2e-106	52.6	XP_024528430.1 E3 ubiquitin-protein ligase RNF216 [Selaginella moellendorffii]	0
PITA.74727.10	-3.61438	0.0121935	1.3e-31	99.7	XP_006838913.2 peptidyl-prolyl cis-trans isomerase CYP63 [Amborella trichopoda]	OSI_06299
PITA_09326	-3.60954	0.0123932	2.5e-142	100	ABK24747.1 unknown [Picea sitchensis]	0
PITA.4514.1	-3.60082	0.0127644	6.3e-54	100	OIE35282.1 hypothetical protein A7L66_19620 [Acinetobacter baumannii]	0
PITA.51273.2	-3.59631	0.0129613	0	0	0	0
PITA_21358	-3.59418	0.0130411	7.7e-60	57.9	MQM16915.1 hypothetical protein [Colocasia esculenta]	0
PITA.52513.2	-3.58339	0.0134962	3.5e-106	98.3	ADW94528.1 putative truncated TIR-NBS-LRR protein [Pinus monticola]	0
PITA.20363.2	-3.57661	0.0138024	9.4e-101	97.7	MBA0674785.1 hypothetical protein [Gossypium aridum]	0
PITA.40714.4	-3.57311	0.0139675	4.5e-44	100	XP_021618054.1 WAT1-related protein At1g43650-like [Manihot esculenta]	0
PITA.38146.1	-3.56414	0.0143738	0	0	0	0
PITA.805.1	-3.55152	0.0149999	0	0	0	0
PITA.55600.2	-3.53624	0.0157621	1.5e-30	66.3	MBC9845532.1 hypothetical protein [Adiantum capillus-veneris]	0
PITA_11089	-3.52817	0.016187	8.4e-75	98.5	ABK25895.1 unknown [Picea sitchensis]	0
PITA.15569.1	-3.52779	0.0162019	0	0	0	0
PITA.18008.2	-3.51748	0.01673	1.5e-11	53.1	KAF3784892.1 hypothetical protein EJ110_NYTH27562 [Nymphaea thermarum]	0
PITA.62355.2	-3.50963	0.0171484	6.7e-104	100	ABK21895.1 unknown [Picea sitchensis]	ROP1
PITA.4136.1	-3.49741	0.0178673	0	0	0	0
PITA.72546.2	-3.47013	0.0195404	3.4e-82	100	OIE35282.1 hypothetical protein A7L66_19620 [Acinetobacter baumannii]	0
PITA_35003	-3.4659	0.0197754	6.9e-219	93.4	ADW94527.1 putative TIR-NBS-LRR protein [Pinus monticola]	0
PITA.83359.4	-3.45586	0.0203817	1.3e-155	89.3	ERM98122.1 hypothetical protein AMTR_s00095p00045160 [Amborella trichopoda]	0
PITA.47531.3	-3.45462	0.0204374	1.4e-26	61.5	KAF3335448.1 thioredoxin-like 3-2 [Carex littledalei]	0
PITA.37421.1	-3.44992	0.0207284	0	0	0	0
PITA.31681.1	-3.42708	0.0222066	0	0	0	0
PITA.22476.1	-3.427	0.0222066	3.8e-80	100	PKA59041.1 S-type anion channel SLAH3 [Apostasia shenzhenica]	0
PITA.191.1	-3.42618	0.0222632	0	0	0	0
PITA.63541.2	-3.42246	0.0225185	0	0	0	0
PITA.75206.1	-3.41666	0.0229257	0	0	0	0
PITA_29208	-3.41309	0.0231476	2e-35	83.8	ERM98128.1 hypothetical protein AMTR_s00095p00053310, partial [Amborella trichopoda]	0
PITA.35619.2	-3.40839	0.0234865	6.5e-237	76.9	ABR16631.1 unknown [Picea sitchensis]	0
PITA.56549.1	-3.40185	0.0239787	0	0	0	0
PITA.931.1	-3.40046	0.0240795	0	0	0	0
PITA.13567.1	-3.38477	0.0252475	1.7e-18	100	XP_028098328.1 LOW QUALITY PROTEIN: chlorophyllase-2, chloroplastic-like, partial [Camellia sinensis]	0
PITA.6381.1	-3.38449	0.0252511	2.3e-91	99.7	AJP06331.1 NB-ARC [Pinus tabuliformis]	0
PITA.84953.12	-3.37403	0.0261246	1.8e-134	100	ABR17118.1 unknown [Picea sitchensis]	HIR1
PITA_18297	-3.35385	0.0278703	6.9e-33	60.4	KAF5202347.1 Pentatricopeptide repeat, partial [Thalictrum thalictroides]	0
PITA.31988.1	-3.35057	0.0281522	0	0	0	0
PITA.73706.1	-3.33957	0.0291367	0	0	0	0
PITA.47236.2	-3.33702	0.0293418	1.9e-44	73.9	AJA33574.1 late embryogenesis abundant protein LEA3-5 [Pinus tabuliformis]	OSI_07699
PITA.65655.5	-3.33573	0.0294137	8.1e-72	90.9	OAE35899.1 hypothetical protein AXG93_4259s1030 [Marchantia polymorpha subsp. ruderalis]	GLK1
PITA.1330.1	-3.33208	0.0297504	0	0	0	0
PITA.45574.1	-3.32098	0.0306935	1.1e-24	94.4	TEY20080.1 hypothetical protein Saspl_049293 [Salvia splendens]	0
PITA.15366.2	-3.31883	0.0308746	2.9e-15	100	ABK26554.1 unknown [Picea sitchensis]	0
PITA.12197.1	-3.30399	0.0323326	0	0	0	0
PITA.1036.1	-3.2971	0.0329391	0	0	0	0
PITA_29231	-3.29672	0.0329672	2.5e-28	65.4	RVX09280.1 Phospholipid-transporting ATPase 2 [Vitis vinifera]	0
PITA.78563.4	-3.28969	0.0335893	2.6e-154	97	EFH43449.1 CDC20.1 [Arabidopsis lyrata subsp. lyrata]	CDC20.1
PITA_11124	-3.27974	0.0345626	1.7e-57	94.6	KAF7133327.1 hypothetical protein RHSIM_Rhsim09G0030700 [Rhododendron simsii]	0
PITA.57304.1	-3.27512	0.0349855	6.1e-64	100	ABK23605.1 unknown [Picea sitchensis]	0
PITA.17480.1	-3.26737	0.0358076	2.7e-203	100	ABK25017.1 unknown [Picea sitchensis]	0
PITA_48930	-3.26088	0.0365004	6.9e-279	99.9	AJP06318.1 LRK1 [Pinus tabuliformis]	OSI_37124
PITA.79117.1	-3.25457	0.0371664	5.5e-218	100	ABR18358.1 unknown [Picea sitchensis]	0
PITA.77977.32	-3.25403	0.0371906	0	0	0	0
PITA.58158.1	-3.25221	0.0373993	2.8e-206	99.1	MBC9853755.1 hypothetical protein [Adiantum capillus-veneris]	0
PITA.79635.6	-3.2433	0.0383987	2.5e-30	77.5	ABK23954.1 unknown [Picea sitchensis]	0
PITA.1006.1	-3.24114	0.0386464	0	0	0	0
PITA.12470.1	-3.23832	0.038995	5.9e-269	99.4	AAU01185.1 phenylalanine aminomutase [Taxus canadensis]	PAL
PITA.55550.3	-3.23649	0.0391109	0	99.8	ABR17707.1 unknown [Picea sitchensis]	0
PITA.74727.9	-3.21968	0.0411987	1.3e-31	99.7	XP_006838913.2 peptidyl-prolyl cis-trans isomerase CYP63 [Amborella trichopoda]	OSI_06299
PITA.14294.1	-3.20596	0.0428656	0	0	0	0
PITA.45124.1	-3.19875	0.0437764	0	0	0	0
PITA.55018.2	-3.17331	0.0471953	1.6e-105	94.4	ABR16246.1 unknown [Picea sitchensis]	0
PITA_32257	-3.16832	0.0478423	3.7e-46	59.5	sp|O64790|DRL17_ARATH Probable disease resistance protein At1g61300 OS=Arabidopsis thaliana OX=3702 GN=At1g61300 PE=2 SV=2	0
PITA_27408	-3.1678	0.0478704	6.5e-127	100	ADC92285.1 tau class glutathione S-transferase [Pinus brutia]	GST5
PITA.53851.3	-3.16695	0.0479921	2.9e-102	93.4	XP_021293041.1 RNA polymerase sigma factor sigE, chloroplastic/mitochondrial [Herrania umbratica]	0
PITA.54383.1	-3.15839	0.0491916	3e-148	99.1	sp|C0LGP9|IMK3_ARATH Probable leucine-rich repeat receptor-like protein kinase IMK3 OS=Arabidopsis thaliana OX=3702 GN=IMK3 PE=1 SV=1	0
PITA.23908.2	-3.15827	0.0491916	4.1e-14	99.6	XP_024172413.1 methyl-CpG-binding domain-containing protein 8-like [Rosa chinensis]	0
PITA.84657.1	-3.1572	0.0493151	3e-117	94.1	XP_024158561.1 DUF21 domain-containing protein At1g55930, chloroplastic-like [Rosa chinensis]	0
