# Supplementary material for: Genome-wide identification and characterization of Fusarium circinatum-responsive lncRNAs in Pinus radiata
Source: BMC Genomics. 2022 Mar 10;23:194. doi: 10.1186/s12864-022-08408-9 (PMC8908662; doi:10.1186/s12864-022-08408-9)
Supplement: Supplementary file 10 — Additional file 10. [file 12864_2022_8408_MOESM10_ESM.xlsx]

## Sheet: Table S10
Table S10: LncRNA–mRNA interaction identified by FEELnc classifier module
isBest	lncRNA_gene	lncRNA_transcript	partnerRNA_gene	partnerRNA_transcript	direction	type	distance	subtype	location
1	PITA.57572	PITA.57572.8	PITA_43708	PITA_43708	sense	intergenic	623	same_strand	upstream
1	PITA.21423	PITA.21423.1	PITA_16045	PITA_16045	antisense	intergenic	12818	convergent	downstream
1	PITA.28444	PITA.28444.1	PITA_31619	PITA_31619	antisense	genic	0	overlapping	exonic
0	PITA.28444	PITA.28444.1	PITA_07145	PITA_07145	antisense	genic	0	overlapping	intronic
1	PITA.82141	PITA.82141.1	PITA_22133	PITA_22133	sense	intergenic	46803	same_strand	downstream
1	PITA.27072	PITA.27072.1	PITA_38699	PITA_38699	antisense	genic	0	nested	intronic
0	PITA.27072	PITA.27072.1	PITA_38222	PITA_38222	antisense	intergenic	3121	divergent	upstream
1	PITA.50933	PITA.50933.1	PITA_12573	PITA_12573	sense	intergenic	483	same_strand	upstream
0	PITA.50933	PITA.50933.1	PITA_00295	PITA_00295	sense	intergenic	624	same_strand	upstream
1	PITA.78901	PITA.78901.4	PITA_16502	PITA_16502	sense	intergenic	63869	same_strand	downstream
1	PITA.83700	PITA.83700.1	PITA_20989	PITA_20989	sense	intergenic	29189	same_strand	downstream
1	PITA.40906	PITA.40906.1	PITA_38675	PITA_38675	sense	intergenic	29833	same_strand	upstream
1	PITA.84908	PITA.84908.9	PITA_33810	PITA_33810	antisense	intergenic	1703	divergent	upstream
1	PITA.76723	PITA.76723.9	PITA_40493	PITA_40493	sense	intergenic	60544	same_strand	upstream
1	PITA.50361	PITA.50361.5	PITA_07143	PITA_07143	sense	intergenic	2497	same_strand	downstream
1	PITA.30515	PITA.30515.1	PITA_37917	PITA_37917	antisense	genic	0	overlapping	exonic
1	PITA.69921	PITA.69921.1	PITA_50907	PITA_50907	antisense	genic	0	nested	exonic
1	PITA.39297	PITA.39297.1	PITA_39335	PITA_39335	antisense	genic	0	nested	intronic
1	PITA.73789	PITA.73789.1	PITA_30762	PITA_30762	sense	intergenic	334	same_strand	downstream
1	PITA.79280	PITA.79280.1	PITA_17835	PITA_17835	sense	intergenic	57104	same_strand	upstream
1	PITA.70471	PITA.70471.1	PITA_07833	PITA_07833	antisense	intergenic	28463	convergent	downstream
1	PITA.36503	PITA.36503.1	PITA_04358	PITA_04358	antisense	genic	0	nested	intronic
1	PITA.79763	PITA.79763.4	PITA_37172	PITA_37172	sense	intergenic	62998	same_strand	downstream
1	PITA.78487	PITA.78487.1	PITA_28133	PITA_28133	antisense	intergenic	33317	convergent	downstream
1	PITA.81786	PITA.81786.1	PITA_15414	PITA_15414	antisense	genic	0	nested	intronic
1	PITA.30002	PITA.30002.1	PITA_07300	PITA_07300	antisense	intergenic	6947	convergent	downstream
1	PITA.50240	PITA.50240.1	PITA_03286	PITA_03286	antisense	intergenic	66349	divergent	upstream
1	PITA.29752	PITA.29752.1	PITA_38537	PITA_38537	sense	intergenic	68358	same_strand	downstream
1	PITA.50807	PITA.50807.1	PITA_48436	PITA_48436	antisense	intergenic	34961	convergent	downstream
1	PITA.81814	PITA.81814.2	PITA_07659	PITA_07659	sense	intergenic	69942	same_strand	downstream
1	PITA.25082	PITA.25082.1	PITA_21062	PITA_21062	antisense	genic	0	containing	intronic
0	PITA.25082	PITA.25082.1	PITA_26174	PITA_26174	antisense	genic	0	overlapping	intronic
1	PITA.78354	PITA.78354.1	PITA_10320	PITA_10320	sense	intergenic	15136	same_strand	upstream
1	PITA.36187	PITA.36187.2	PITA_51431	PITA_51431	sense	intergenic	59996	same_strand	downstream
1	PITA.65891	PITA.65891.1	PITA_02374	PITA_02374	sense	intergenic	2122	same_strand	upstream
1	PITA.86257	PITA.86257.1	PITA_26684	PITA_26684	sense	genic	0	containing	intronic
0	PITA.86257	PITA.86257.1	PITA_36252	PITA_36252	sense	genic	0	containing	intronic
1	PITA.28805	PITA.28805.1	PITA_10149	PITA_10149	sense	intergenic	2823	same_strand	downstream
1	PITA.31146	PITA.31146.1	PITA_39391	PITA_39391	antisense	genic	0	nested	exonic
1	PITA.85978	PITA.85978.1	PITA_31702	PITA_31702	antisense	genic	0	nested	intronic
0	PITA.85978	PITA.85978.1	PITA_42396	PITA_42396	antisense	intergenic	1905	convergent	downstream
1	PITA.25514	PITA.25514.3	PITA_15534	PITA_15534	antisense	intergenic	15613	convergent	downstream
1	PITA.54040	PITA.54040.1	PITA_43099	PITA_43099	sense	intergenic	6931	same_strand	upstream
1	PITA.87001	PITA.87001.2	PITA_00667	PITA_00667	antisense	intergenic	42270	convergent	downstream
1	PITA.80356	PITA.80356.2	PITA_27713	PITA_27713	antisense	genic	0	nested	intronic
1	PITA.35103	PITA.35103.1	PITA_43451	PITA_43451	sense	intergenic	573	same_strand	downstream
1	PITA.57346	PITA.57346.4	PITA_32854	PITA_32854	antisense	intergenic	87003	divergent	upstream
1	PITA.28875	PITA.28875.1	PITA_18822	PITA_18822	antisense	intergenic	20017	divergent	upstream
1	PITA.85187	PITA.85187.1	PITA_32123	PITA_32123	sense	intergenic	65099	same_strand	downstream
1	PITA.31879	PITA.31879.1	PITA_14214	PITA_14214	antisense	intergenic	99094	divergent	upstream
1	PITA.64483	PITA.64483.1	PITA_20432	PITA_20432	antisense	intergenic	59537	divergent	upstream
1	PITA.59650	PITA.59650.1	PITA_50475	PITA_50475	antisense	genic	0	nested	intronic
1	PITA.50361	PITA.50361.1	PITA_07143	PITA_07143	sense	intergenic	6604	same_strand	downstream
1	PITA.25968	PITA.25968.1	PITA_42840	PITA_42840	sense	intergenic	33267	same_strand	downstream
1	PITA.56733	PITA.56733.1	PITA_24228	PITA_24228	antisense	intergenic	56108	convergent	downstream
1	PITA.20311	PITA.20311.5	PITA_42244	PITA_42244	sense	intergenic	13557	same_strand	upstream
1	PITA.51844	PITA.51844.2	PITA_40977	PITA_40977	antisense	intergenic	32871	divergent	upstream
1	PITA.39238	PITA.39238.1	PITA_31395	PITA_31395	antisense	genic	0	overlapping	intronic
0	PITA.39238	PITA.39238.1	PITA_32132	PITA_32132	sense	intergenic	4578	same_strand	downstream
1	PITA.81171	PITA.81171.2	PITA_24972	PITA_24972	sense	genic	0	overlapping	intronic
0	PITA.81171	PITA.81171.2	PITA_47437	PITA_47437	antisense	intergenic	1530	convergent	downstream
1	PITA.35893	PITA.35893.1	PITA_41070	PITA_41070	antisense	intergenic	13988	convergent	downstream
1	PITA.28075	PITA.28075.4	PITA_10260	PITA_10260	sense	intergenic	46685	same_strand	downstream
1	PITA.45194	PITA.45194.1	PITA_26607	PITA_26607	antisense	intergenic	18514	convergent	downstream
1	PITA.79570	PITA.79570.1	PITA_25865	PITA_25865	antisense	intergenic	92972	convergent	downstream
1	PITA.57288	PITA.57288.2	PITA_48002	PITA_48002	sense	genic	0	overlapping	intronic
1	PITA.69008	PITA.69008.1	PITA_37008	PITA_37008	sense	intergenic	639	same_strand	upstream
1	PITA.27139	PITA.27139.1	PITA_31046	PITA_31046	sense	intergenic	44911	same_strand	downstream
1	PITA.61586	PITA.61586.1	PITA_32868	PITA_32868	sense	intergenic	64272	same_strand	downstream
1	PITA.52798	PITA.52798.1	PITA_20203	PITA_20203	antisense	intergenic	16014	divergent	upstream
1	PITA.67098	PITA.67098.1	PITA_39560	PITA_39560	sense	intergenic	44923	same_strand	upstream
1	PITA.28075	PITA.28075.1	PITA_10260	PITA_10260	sense	intergenic	46659	same_strand	downstream
1	PITA.81720	PITA.81720.1	PITA_04667	PITA_04667	sense	intergenic	24392	same_strand	downstream
1	PITA.29962	PITA.29962.1	PITA_16592	PITA_16592	sense	genic	0	overlapping	intronic
1	PITA.66973	PITA.66973.1	PITA_05818	PITA_05818	antisense	intergenic	25989	convergent	downstream
1	PITA.76238	PITA.76238.1	PITA_21356	PITA_21356	sense	genic	0	nested	intronic
1	PITA.61101	PITA.61101.1	PITA_07872	PITA_07872	sense	intergenic	95287	same_strand	downstream
1	PITA.86752	PITA.86752.1	PITA_04537	PITA_04537	sense	intergenic	16452	same_strand	downstream
1	PITA.23416	PITA.23416.1	PITA_13855	PITA_13855	antisense	intergenic	2126	convergent	downstream
1	PITA.42942	PITA.42942.1	PITA_15284	PITA_15284	antisense	intergenic	92774	divergent	upstream
1	PITA.84851	PITA.84851.4	PITA_31939	PITA_31939	sense	intergenic	45457	same_strand	downstream
1	PITA.71218	PITA.71218.1	PITA_24298	PITA_24298	sense	genic	0	nested	intronic
1	PITA.31956	PITA.31956.1	PITA_38177	PITA_38177	sense	intergenic	1856	same_strand	downstream
1	PITA.69317	PITA.69317.1	PITA_18153	PITA_18153	antisense	genic	0	nested	intronic
1	PITA.59750	PITA.59750.6	PITA_08017	PITA_08017	sense	intergenic	34396	same_strand	upstream
1	PITA.73784	PITA.73784.1	PITA_08484	PITA_08484	antisense	intergenic	52640	divergent	upstream
1	PITA.86981	PITA.86981.5	PITA_29326	PITA_29326	antisense	intergenic	50064	convergent	downstream
1	PITA.81854	PITA.81854.1	PITA_39402	PITA_39402	antisense	intergenic	95	convergent	downstream
1	PITA.74564	PITA.74564.1	PITA_03353	PITA_03353	antisense	genic	0	containing	intronic
1	PITA.56541	PITA.56541.7	PITA_44422	PITA_44422	sense	intergenic	64505	same_strand	upstream
1	PITA.78169	PITA.78169.18	PITA_31661	PITA_31661	sense	intergenic	32028	same_strand	downstream
1	PITA.58853	PITA.58853.2	PITA_30136	PITA_30136	sense	intergenic	17753	same_strand	upstream
1	PITA.16132	PITA.16132.1	PITA_31871	PITA_31871	antisense	intergenic	9128	convergent	downstream
1	PITA.51416	PITA.51416.1	PITA_06762	PITA_06762	antisense	intergenic	55599	convergent	downstream
1	PITA.73128	PITA.73128.1	PITA_02502	PITA_02502	sense	intergenic	689	same_strand	downstream
1	PITA.11922	PITA.11922.2	PITA_46675	PITA_46675	antisense	intergenic	8345	divergent	upstream
1	PITA.58351	PITA.58351.1	PITA_44929	PITA_44929	sense	intergenic	71	same_strand	downstream
1	PITA.22584	PITA.22584.1	PITA_36946	PITA_36946	sense	genic	0	nested	intronic
1	PITA.67936	PITA.67936.2	PITA_20531	PITA_20531	sense	intergenic	79428	same_strand	upstream
1	PITA.44247	PITA.44247.1	PITA_00496	PITA_00496	antisense	intergenic	14096	divergent	upstream
1	PITA.86576	PITA.86576.1	PITA_17050	PITA_17050	antisense	genic	0	nested	intronic
1	PITA.34598	PITA.34598.5	PITA_48134	PITA_48134	sense	genic	0	nested	intronic
1	PITA.32175	PITA.32175.2	PITA_43196	PITA_43196	antisense	genic	0	containing	intronic
1	PITA.61992	PITA.61992.2	PITA_22218	PITA_22218	antisense	genic	0	nested	exonic
1	PITA.41208	PITA.41208.1	PITA_39008	PITA_39008	sense	intergenic	19521	same_strand	upstream
1	PITA.24978	PITA.24978.17	PITA_47565	PITA_47565	antisense	intergenic	68538	convergent	downstream
1	PITA.57285	PITA.57285.1	PITA_41109	PITA_41109	sense	intergenic	62467	same_strand	upstream
1	PITA.42223	PITA.42223.1	PITA_14999	PITA_14999	sense	intergenic	8602	same_strand	upstream
1	PITA.80553	PITA.80553.1	PITA_47484	PITA_47484	sense	intergenic	45941	same_strand	upstream
1	PITA.12511	PITA.12511.1	PITA_01812	PITA_01812	sense	genic	0	containing	intronic
1	PITA.55297	PITA.55297.1	PITA_28580	PITA_28580	antisense	intergenic	19746	convergent	downstream
1	PITA.14940	PITA.14940.2	PITA_26781	PITA_26781	sense	intergenic	3160	same_strand	upstream
1	PITA.15629	PITA.15629.2	PITA_07674	PITA_07674	sense	intergenic	4196	same_strand	downstream
1	PITA.80837	PITA.80837.1	PITA_22965	PITA_22965	sense	genic	0	containing	intronic
1	PITA.75615	PITA.75615.1	PITA_44044	PITA_44044	sense	intergenic	83206	same_strand	downstream
1	PITA.84400	PITA.84400.1	PITA_21900	PITA_21900	antisense	genic	0	nested	intronic
0	PITA.84400	PITA.84400.1	PITA_22193	PITA_22193	antisense	intergenic	373	convergent	downstream
0	PITA.84400	PITA.84400.1	PITA_11841	PITA_11841	antisense	genic	0	nested	intronic
1	PITA.80584	PITA.80584.1	PITA_02396	PITA_02396	antisense	intergenic	43590	divergent	upstream
1	PITA.32593	PITA.32593.1	PITA_44493	PITA_44493	sense	intergenic	40758	same_strand	downstream
1	PITA.79094	PITA.79094.1	PITA_30248	PITA_30248	sense	intergenic	33170	same_strand	downstream
1	PITA.41389	PITA.41389.1	PITA_14959	PITA_14959	sense	genic	0	overlapping	intronic
1	PITA.68869	PITA.68869.1	PITA_17316	PITA_17316	antisense	genic	0	overlapping	exonic
0	PITA.68869	PITA.68869.1	PITA_19944	PITA_19944	antisense	genic	0	containing	exonic
0	PITA.68869	PITA.68869.1	PITA_50323	PITA_50323	antisense	genic	0	overlapping	exonic
1	PITA.78852	PITA.78852.1	PITA_50185	PITA_50185	sense	intergenic	18282	same_strand	downstream
1	PITA.32180	PITA.32180.1	PITA_25594	PITA_25594	antisense	genic	0	overlapping	exonic
0	PITA.32180	PITA.32180.1	PITA_16143	PITA_16143	antisense	genic	0	containing	intronic
1	PITA.82827	PITA.82827.1	PITA_15289	PITA_15289	antisense	genic	0	nested	intronic
1	PITA.27235	PITA.27235.1	PITA_44949	PITA_44949	sense	intergenic	508	same_strand	upstream
1	PITA.56767	PITA.56767.1	PITA_23461	PITA_23461	antisense	intergenic	280	convergent	downstream
1	PITA.32266	PITA.32266.1	PITA_35441	PITA_35441	antisense	genic	0	nested	exonic
1	PITA.48521	PITA.48521.2	PITA_19134	PITA_19134	sense	intergenic	7845	same_strand	upstream
1	PITA.83625	PITA.83625.7	PITA_13249	PITA_13249	sense	intergenic	5715	same_strand	downstream
1	PITA.49503	PITA.49503.1	PITA_23145	PITA_23145	antisense	genic	0	nested	exonic
1	PITA.87083	PITA.87083.4	PITA_01785	PITA_01785	sense	intergenic	73163	same_strand	upstream
1	PITA.72592	PITA.72592.1	PITA_29844	PITA_29844	sense	intergenic	59495	same_strand	upstream
1	PITA.35392	PITA.35392.1	PITA_32457	PITA_32457	sense	intergenic	7846	same_strand	upstream
1	PITA.78971	PITA.78971.1	PITA_00411	PITA_00411	antisense	genic	0	nested	intronic
1	PITA.21580	PITA.21580.1	PITA_15845	PITA_15845	antisense	intergenic	252	convergent	downstream
1	PITA.52113	PITA.52113.1	PITA_01704	PITA_01704	antisense	genic	0	containing	intronic
0	PITA.52113	PITA.52113.1	PITA_03477	PITA_03477	antisense	intergenic	914	convergent	downstream
1	PITA.49990	PITA.49990.1	PITA_28752	PITA_28752	sense	intergenic	7208	same_strand	downstream
1	PITA.80844	PITA.80844.3	PITA_24686	PITA_24686	sense	intergenic	13534	same_strand	upstream
1	PITA.79933	PITA.79933.1	PITA_04982	PITA_04982	antisense	intergenic	49863	convergent	downstream
1	PITA.85504	PITA.85504.9	PITA_47434	PITA_47434	sense	genic	0	nested	intronic
1	PITA.48225	PITA.48225.1	PITA_39206	PITA_39206	sense	intergenic	5679	same_strand	upstream
1	PITA.17107	PITA.17107.1	PITA_40068	PITA_40068	sense	intergenic	11541	same_strand	downstream
1	PITA.32612	PITA.32612.2	PITA_24678	PITA_24678	antisense	intergenic	54057	convergent	downstream
1	PITA.36166	PITA.36166.2	PITA_35623	PITA_35623	antisense	intergenic	78721	divergent	upstream
1	PITA.81675	PITA.81675.1	PITA_41910	PITA_41910	sense	intergenic	12679	same_strand	upstream
1	PITA.82964	PITA.82964.1	PITA_02094	PITA_02094	antisense	intergenic	70747	convergent	downstream
1	PITA.29444	PITA.29444.1	PITA_04800	PITA_04800	antisense	intergenic	70491	convergent	downstream
1	PITA.13059	PITA.13059.1	PITA_26942	PITA_26942	sense	genic	0	nested	intronic
1	PITA.70399	PITA.70399.4	PITA_35116	PITA_35116	sense	intergenic	57433	same_strand	downstream
1	PITA.29815	PITA.29815.1	PITA_48806	PITA_48806	antisense	intergenic	81864	divergent	upstream
1	PITA.83096	PITA.83096.1	PITA_48487	PITA_48487	sense	intergenic	2795	same_strand	downstream
1	PITA.85256	PITA.85256.3	PITA_46286	PITA_46286	sense	intergenic	93909	same_strand	upstream
1	PITA.71024	PITA.71024.2	PITA_48809	PITA_48809	antisense	intergenic	1565	divergent	upstream
1	PITA.81680	PITA.81680.1	PITA_26730	PITA_26730	antisense	intergenic	6154	convergent	downstream
1	PITA.13794	PITA.13794.1	PITA_16565	PITA_16565	sense	intergenic	526	same_strand	downstream
1	PITA.61145	PITA.61145.1	PITA_05943	PITA_05943	sense	genic	0	containing	intronic
1	PITA.46489	PITA.46489.1	PITA_00666	PITA_00666	sense	intergenic	16093	same_strand	upstream
1	PITA.30432	PITA.30432.1	PITA_11403	PITA_11403	antisense	intergenic	2731	convergent	downstream
1	PITA.40760	PITA.40760.1	PITA_12995	PITA_12995	sense	intergenic	2095	same_strand	upstream
1	PITA.25120	PITA.25120.1	PITA_51728	PITA_51728	antisense	intergenic	1080	divergent	upstream
1	PITA.82791	PITA.82791.1	PITA_38943	PITA_38943	sense	intergenic	8367	same_strand	upstream
1	PITA.23135	PITA.23135.1	PITA_14514	PITA_14514	antisense	genic	0	overlapping	exonic
0	PITA.23135	PITA.23135.1	PITA_47617	PITA_47617	antisense	genic	0	containing	intronic
1	PITA.6725	PITA.6725.1	PITA_08351	PITA_08351	sense	intergenic	496	same_strand	downstream
1	PITA.79118	PITA.79118.1	PITA_32096	PITA_32096	antisense	genic	0	nested	intronic
1	PITA.51179	PITA.51179.2	PITA_05768	PITA_05768	antisense	intergenic	55077	convergent	downstream
0	PITA.51179	PITA.51179.2	PITA_21137	PITA_21137	antisense	intergenic	56345	convergent	downstream
1	PITA.19683	PITA.19683.1	PITA_23074	PITA_23074	sense	intergenic	1702	same_strand	downstream
1	PITA.81730	PITA.81730.1	PITA_07250	PITA_07250	antisense	genic	0	overlapping	exonic
0	PITA.81730	PITA.81730.1	PITA_07275	PITA_07275	antisense	genic	0	overlapping	exonic
1	PITA.41478	PITA.41478.2	PITA_39996	PITA_39996	antisense	genic	0	containing	intronic
0	PITA.41478	PITA.41478.2	PITA_48376	PITA_48376	antisense	intergenic	7325	divergent	upstream
1	PITA.30002	PITA.30002.2	PITA_07300	PITA_07300	antisense	intergenic	10572	convergent	downstream
1	PITA.40761	PITA.40761.1	PITA_12995	PITA_12995	antisense	intergenic	2215	divergent	upstream
1	PITA.79053	PITA.79053.2	PITA_29848	PITA_29848	sense	intergenic	89167	same_strand	upstream
1	PITA.49499	PITA.49499.1	PITA_28319	PITA_28319	antisense	intergenic	51538	divergent	upstream
1	PITA.81121	PITA.81121.2	PITA_49116	PITA_49116	antisense	genic	0	containing	exonic
0	PITA.81121	PITA.81121.2	PITA_14552	PITA_14552	antisense	genic	0	containing	intronic
1	PITA.55644	PITA.55644.1	PITA_50900	PITA_50900	sense	intergenic	9663	same_strand	upstream
1	PITA.13392	PITA.13392.12	PITA_32089	PITA_32089	sense	intergenic	424	same_strand	downstream
1	PITA.38607	PITA.38607.1	PITA_37550	PITA_37550	sense	intergenic	568	same_strand	downstream
1	PITA.73789	PITA.73789.2	PITA_30762	PITA_30762	sense	intergenic	373	same_strand	downstream
1	PITA.73053	PITA.73053.1	PITA_11394	PITA_11394	sense	intergenic	103	same_strand	upstream
1	PITA.58544	PITA.58544.1	PITA_15628	PITA_15628	antisense	intergenic	13147	divergent	upstream
1	PITA.43622	PITA.43622.1	PITA_34423	PITA_34423	antisense	genic	0	nested	intronic
1	PITA.78876	PITA.78876.1	PITA_18322	PITA_18322	antisense	intergenic	5960	convergent	downstream
1	PITA.80815	PITA.80815.15	PITA_30535	PITA_30535	sense	intergenic	19921	same_strand	upstream
1	PITA.64787	PITA.64787.5	PITA_10025	PITA_10025	antisense	genic	0	overlapping	intronic
1	PITA.79302	PITA.79302.2	PITA_42961	PITA_42961	sense	genic	0	containing	intronic
1	PITA.63200	PITA.63200.1	PITA_43857	PITA_43857	sense	intergenic	840	same_strand	downstream
1	PITA.36464	PITA.36464.1	PITA_33931	PITA_33931	sense	intergenic	14900	same_strand	upstream
1	PITA.54040	PITA.54040.4	PITA_43099	PITA_43099	sense	intergenic	6931	same_strand	upstream
1	PITA.48174	PITA.48174.1	PITA_05760	PITA_05760	antisense	intergenic	369	divergent	upstream
1	PITA.80046	PITA.80046.2	PITA_28706	PITA_28706	antisense	intergenic	9346	convergent	downstream
1	PITA.78562	PITA.78562.1	PITA_00471	PITA_00471	antisense	genic	0	nested	intronic
1	PITA.80831	PITA.80831.2	PITA_46605	PITA_46605	sense	intergenic	18078	same_strand	downstream
1	PITA.57755	PITA.57755.1	PITA_20181	PITA_20181	antisense	genic	0	overlapping	exonic
1	PITA.74795	PITA.74795.2	PITA_48963	PITA_48963	antisense	intergenic	44196	divergent	upstream
1	PITA.72018	PITA.72018.1	PITA_51522	PITA_51522	sense	intergenic	74415	same_strand	upstream
1	PITA.67290	PITA.67290.8	PITA_19155	PITA_19155	sense	intergenic	1316	same_strand	downstream
1	PITA.80836	PITA.80836.1	PITA_34415	PITA_34415	antisense	intergenic	127	convergent	downstream
1	PITA.67175	PITA.67175.1	PITA_19256	PITA_19256	antisense	genic	0	overlapping	exonic
1	PITA.27021	PITA.27021.1	PITA_09584	PITA_09584	antisense	intergenic	181	convergent	downstream
1	PITA.36450	PITA.36450.1	PITA_22148	PITA_22148	antisense	genic	0	overlapping	exonic
0	PITA.36450	PITA.36450.1	PITA_04965	PITA_04965	antisense	genic	0	containing	exonic
1	PITA.21738	PITA.21738.1	PITA_34470	PITA_34470	antisense	intergenic	14705	divergent	upstream
1	PITA.74617	PITA.74617.1	PITA_13657	PITA_13657	antisense	intergenic	35893	divergent	upstream
1	PITA.31642	PITA.31642.1	PITA_25552	PITA_25552	sense	intergenic	186	same_strand	downstream
1	PITA.31813	PITA.31813.2	PITA_19200	PITA_19200	antisense	genic	0	nested	intronic
1	PITA.72745	PITA.72745.1	PITA_38390	PITA_38390	antisense	genic	0	nested	exonic
1	PITA.25921	PITA.25921.1	PITA_10099	PITA_10099	antisense	genic	0	overlapping	exonic
1	PITA.85045	PITA.85045.1	PITA_28268	PITA_28268	sense	genic	0	nested	intronic
1	PITA.82975	PITA.82975.3	PITA_10772	PITA_10772	sense	genic	0	nested	intronic
1	PITA.43466	PITA.43466.1	PITA_29180	PITA_29180	sense	intergenic	43265	same_strand	upstream
1	PITA.77648	PITA.77648.1	PITA_33443	PITA_33443	sense	intergenic	25702	same_strand	upstream
1	PITA.79617	PITA.79617.1	PITA_47519	PITA_47519	antisense	genic	0	nested	intronic
1	PITA.60011	PITA.60011.3	PITA_03640	PITA_03640	sense	intergenic	43763	same_strand	upstream
1	PITA.60785	PITA.60785.1	PITA_03781	PITA_03781	sense	intergenic	99939	same_strand	upstream
1	PITA.59295	PITA.59295.1	PITA_26515	PITA_26515	antisense	intergenic	15604	divergent	upstream
1	PITA.78962	PITA.78962.4	PITA_04794	PITA_04794	antisense	intergenic	78248	convergent	downstream
1	PITA.50317	PITA.50317.1	PITA_05180	PITA_05180	antisense	genic	0	nested	intronic
1	PITA.74434	PITA.74434.1	PITA_50684	PITA_50684	sense	intergenic	3961	same_strand	upstream
0	PITA.74434	PITA.74434.1	PITA_14482	PITA_14482	sense	intergenic	4294	same_strand	upstream
0	PITA.74434	PITA.74434.1	PITA_14774	PITA_14774	sense	intergenic	4093	same_strand	upstream
1	PITA.77463	PITA.77463.1	PITA_45970	PITA_45970	antisense	genic	0	nested	intronic
1	PITA.43578	PITA.43578.1	PITA_50927	PITA_50927	antisense	intergenic	53727	convergent	downstream
1	PITA.77768	PITA.77768.1	PITA_31887	PITA_31887	sense	intergenic	949	same_strand	downstream
1	PITA.45084	PITA.45084.1	PITA_25820	PITA_25820	antisense	intergenic	27421	divergent	upstream
1	PITA.78695	PITA.78695.2	PITA_20983	PITA_20983	antisense	intergenic	19850	divergent	upstream
1	PITA.44245	PITA.44245.2	PITA_00496	PITA_00496	antisense	intergenic	7548	convergent	downstream
1	PITA.46592	PITA.46592.1	PITA_02583	PITA_02583	antisense	genic	0	nested	intronic
1	PITA.35793	PITA.35793.1	PITA_38024	PITA_38024	antisense	intergenic	50708	divergent	upstream
1	PITA.30499	PITA.30499.1	PITA_28497	PITA_28497	sense	intergenic	46261	same_strand	downstream
1	PITA.36522	PITA.36522.1	PITA_00971	PITA_00971	sense	genic	0	containing	intronic
1	PITA.80815	PITA.80815.8	PITA_30535	PITA_30535	sense	intergenic	19921	same_strand	upstream
1	PITA.82204	PITA.82204.1	PITA_39606	PITA_39606	antisense	genic	0	nested	intronic
1	PITA.8751	PITA.8751.1	PITA_40995	PITA_40995	sense	intergenic	1984	same_strand	downstream
1	PITA.64553	PITA.64553.2	PITA_13042	PITA_13042	antisense	genic	0	overlapping	intronic
1	PITA.84908	PITA.84908.6	PITA_33810	PITA_33810	antisense	intergenic	1700	divergent	upstream
1	PITA.51359	PITA.51359.3	PITA_40792	PITA_40792	sense	intergenic	73126	same_strand	downstream
1	PITA.78263	PITA.78263.1	PITA_45654	PITA_45654	antisense	genic	0	nested	intronic
1	PITA.82439	PITA.82439.1	PITA_34496	PITA_34496	antisense	intergenic	63660	divergent	upstream
1	PITA.46122	PITA.46122.1	PITA_00844	PITA_00844	antisense	intergenic	4246	convergent	downstream
1	PITA.80681	PITA.80681.1	PITA_15430	PITA_15430	antisense	genic	0	nested	exonic
1	PITA.79156	PITA.79156.1	PITA_13852	PITA_13852	sense	intergenic	75708	same_strand	downstream
0	PITA.79156	PITA.79156.1	PITA_45281	PITA_45281	sense	intergenic	75742	same_strand	downstream
1	PITA.36334	PITA.36334.1	PITA_50842	PITA_50842	sense	genic	0	nested	intronic
1	PITA.34225	PITA.34225.2	PITA_26274	PITA_26274	sense	intergenic	177	same_strand	upstream
1	PITA.35399	PITA.35399.2	PITA_32457	PITA_32457	antisense	intergenic	3416	convergent	downstream
1	PITA.82462	PITA.82462.1	PITA_06013	PITA_06013	antisense	intergenic	32121	convergent	downstream
1	PITA.58827	PITA.58827.1	PITA_48548	PITA_48548	antisense	intergenic	41343	convergent	downstream
1	PITA.81458	PITA.81458.1	PITA_25296	PITA_25296	antisense	genic	0	nested	intronic
1	PITA.80750	PITA.80750.1	PITA_31433	PITA_31433	sense	genic	0	nested	intronic
1	PITA.53291	PITA.53291.1	PITA_50524	PITA_50524	sense	intergenic	38253	same_strand	downstream
1	PITA.67689	PITA.67689.2	PITA_39434	PITA_39434	sense	intergenic	1862	same_strand	upstream
0	PITA.67689	PITA.67689.2	PITA_24224	PITA_24224	antisense	intergenic	2097	divergent	upstream
1	PITA.59384	PITA.59384.1	PITA_27801	PITA_27801	sense	genic	0	nested	intronic
0	PITA.59384	PITA.59384.1	PITA_49440	PITA_49440	sense	intergenic	6935	same_strand	downstream
1	PITA.86431	PITA.86431.2	PITA_16098	PITA_16098	antisense	intergenic	26667	divergent	upstream
1	PITA.82511	PITA.82511.1	PITA_10394	PITA_10394	antisense	intergenic	24069	convergent	downstream
1	PITA.55033	PITA.55033.1	PITA_35823	PITA_35823	sense	intergenic	43741	same_strand	downstream
1	PITA.30305	PITA.30305.1	PITA_35629	PITA_35629	sense	genic	0	nested	intronic
1	PITA.30413	PITA.30413.1	PITA_45644	PITA_45644	sense	intergenic	38657	same_strand	downstream
1	PITA.21530	PITA.21530.1	PITA_41993	PITA_41993	antisense	genic	0	nested	intronic
1	PITA.85529	PITA.85529.1	PITA_23085	PITA_23085	sense	intergenic	56659	same_strand	downstream
1	PITA.80837	PITA.80837.3	PITA_22965	PITA_22965	sense	intergenic	35409	same_strand	downstream
1	PITA.29444	PITA.29444.4	PITA_04800	PITA_04800	antisense	intergenic	70491	convergent	downstream
1	PITA.82104	PITA.82104.1	PITA_37846	PITA_37846	sense	intergenic	84279	same_strand	downstream
1	PITA.16262	PITA.16262.1	PITA_06700	PITA_06700	antisense	intergenic	10129	divergent	upstream
1	PITA.77641	PITA.77641.12	PITA_33443	PITA_33443	sense	intergenic	64502	same_strand	upstream
1	PITA.61361	PITA.61361.1	PITA_41762	PITA_41762	antisense	intergenic	2900	convergent	downstream
1	PITA.67880	PITA.67880.1	PITA_29098	PITA_29098	antisense	intergenic	204	divergent	upstream
1	PITA.79575	PITA.79575.1	PITA_13228	PITA_13228	sense	intergenic	13841	same_strand	upstream
1	PITA.31955	PITA.31955.1	PITA_38177	PITA_38177	sense	intergenic	1271	same_strand	downstream
1	PITA.69338	PITA.69338.1	PITA_26700	PITA_26700	antisense	genic	0	nested	intronic
1	PITA.73049	PITA.73049.1	PITA_20593	PITA_20593	antisense	intergenic	41158	divergent	upstream
1	PITA.77163	PITA.77163.1	PITA_50758	PITA_50758	antisense	intergenic	281	convergent	downstream
1	PITA.79017	PITA.79017.2	PITA_14476	PITA_14476	antisense	genic	0	overlapping	intronic
1	PITA.25163	PITA.25163.6	PITA_01821	PITA_01821	sense	intergenic	36922	same_strand	upstream
1	PITA.78292	PITA.78292.1	PITA_47888	PITA_47888	sense	genic	0	nested	intronic
1	PITA.49288	PITA.49288.1	PITA_27782	PITA_27782	sense	genic	0	containing	intronic
1	PITA.41365	PITA.41365.1	PITA_15662	PITA_15662	sense	intergenic	68445	same_strand	downstream
1	PITA.65590	PITA.65590.1	PITA_31258	PITA_31258	antisense	genic	0	containing	exonic
1	PITA.39877	PITA.39877.1	PITA_23435	PITA_23435	sense	genic	0	overlapping	intronic
0	PITA.39877	PITA.39877.1	PITA_06624	PITA_06624	sense	intergenic	4361	same_strand	upstream
1	PITA.72485	PITA.72485.1	PITA_40497	PITA_40497	antisense	intergenic	40069	divergent	upstream
1	PITA.44487	PITA.44487.2	PITA_38643	PITA_38643	antisense	intergenic	45844	convergent	downstream
0	PITA.44487	PITA.44487.2	PITA_44099	PITA_44099	antisense	intergenic	45844	convergent	downstream
0	PITA.44487	PITA.44487.2	PITA_50941	PITA_50941	antisense	intergenic	45844	convergent	downstream
1	PITA.57720	PITA.57720.1	PITA_24814	PITA_24814	sense	intergenic	63106	same_strand	downstream
1	PITA.38629	PITA.38629.3	PITA_15864	PITA_15864	sense	genic	0	containing	intronic
1	PITA.10681	PITA.10681.1	PITA_25160	PITA_25160	sense	intergenic	353	same_strand	upstream
0	PITA.10681	PITA.10681.1	PITA_44450	PITA_44450	sense	intergenic	1833	same_strand	upstream
1	PITA.29402	PITA.29402.1	PITA_27859	PITA_27859	antisense	intergenic	3334	divergent	upstream
1	PITA.20866	PITA.20866.1	PITA_45118	PITA_45118	antisense	genic	0	nested	exonic
1	PITA.69564	PITA.69564.3	PITA_45089	PITA_45089	sense	intergenic	62096	same_strand	upstream
1	PITA.53803	PITA.53803.1	PITA_21363	PITA_21363	antisense	genic	0	overlapping	exonic
1	PITA.10006	PITA.10006.1	PITA_32750	PITA_32750	sense	intergenic	2383	same_strand	upstream
1	PITA.74357	PITA.74357.2	PITA_38536	PITA_38536	antisense	intergenic	1578	convergent	downstream
1	PITA.45077	PITA.45077.4	PITA_26106	PITA_26106	antisense	intergenic	87766	convergent	downstream
1	PITA.30433	PITA.30433.2	PITA_11403	PITA_11403	antisense	intergenic	6014	convergent	downstream
1	PITA.44237	PITA.44237.3	PITA_37026	PITA_37026	sense	intergenic	3446	same_strand	upstream
1	PITA.70566	PITA.70566.1	PITA_12013	PITA_12013	antisense	intergenic	48966	convergent	downstream
1	PITA.63297	PITA.63297.2	PITA_40210	PITA_40210	antisense	intergenic	4374	convergent	downstream
1	PITA.58269	PITA.58269.1	PITA_09178	PITA_09178	sense	intergenic	12223	same_strand	downstream
1	PITA.19225	PITA.19225.1	PITA_16102	PITA_16102	sense	intergenic	4563	same_strand	upstream
1	PITA.37438	PITA.37438.1	PITA_43557	PITA_43557	antisense	intergenic	1347	convergent	downstream
1	PITA.28171	PITA.28171.1	PITA_29918	PITA_29918	sense	genic	0	containing	intronic
1	PITA.84780	PITA.84780.3	PITA_03022	PITA_03022	antisense	intergenic	42934	divergent	upstream
1	PITA.39669	PITA.39669.1	PITA_23771	PITA_23771	antisense	intergenic	66156	divergent	upstream
1	PITA.43123	PITA.43123.1	PITA_34398	PITA_34398	sense	intergenic	5900	same_strand	downstream
1	PITA.42040	PITA.42040.1	PITA_29680	PITA_29680	antisense	intergenic	3769	convergent	downstream
1	PITA.83751	PITA.83751.4	PITA_44592	PITA_44592	antisense	intergenic	95039	convergent	downstream
1	PITA.44487	PITA.44487.1	PITA_50941	PITA_50941	antisense	intergenic	45829	convergent	downstream
0	PITA.44487	PITA.44487.1	PITA_44099	PITA_44099	antisense	intergenic	45829	convergent	downstream
0	PITA.44487	PITA.44487.1	PITA_38643	PITA_38643	antisense	intergenic	45829	convergent	downstream
1	PITA.15469	PITA.15469.1	PITA_34036	PITA_34036	sense	intergenic	11657	same_strand	upstream
1	PITA.83146	PITA.83146.2	PITA_05626	PITA_05626	sense	intergenic	69363	same_strand	downstream
1	PITA.81121	PITA.81121.1	PITA_49116	PITA_49116	antisense	genic	0	containing	intronic
0	PITA.81121	PITA.81121.1	PITA_14552	PITA_14552	antisense	genic	0	containing	intronic
1	PITA.83725	PITA.83725.1	PITA_03999	PITA_03999	sense	intergenic	44359	same_strand	upstream
1	PITA.29628	PITA.29628.2	PITA_10474	PITA_10474	sense	intergenic	834	same_strand	downstream
1	PITA.28488	PITA.28488.5	PITA_21345	PITA_21345	sense	intergenic	67366	same_strand	downstream
1	PITA.31184	PITA.31184.1	PITA_16807	PITA_16807	antisense	intergenic	55755	divergent	upstream
1	PITA.81057	PITA.81057.1	PITA_36552	PITA_36552	antisense	genic	0	nested	intronic
0	PITA.81057	PITA.81057.1	PITA_32200	PITA_32200	antisense	genic	0	nested	intronic
1	PITA.80816	PITA.80816.2	PITA_30535	PITA_30535	sense	intergenic	18849	same_strand	upstream
1	PITA.42814	PITA.42814.1	PITA_02986	PITA_02986	antisense	intergenic	468	convergent	downstream
1	PITA.87001	PITA.87001.3	PITA_00667	PITA_00667	antisense	intergenic	42941	convergent	downstream
1	PITA.86300	PITA.86300.1	PITA_42569	PITA_42569	sense	intergenic	850	same_strand	downstream
1	PITA.50361	PITA.50361.4	PITA_07143	PITA_07143	sense	intergenic	2497	same_strand	downstream
1	PITA.71050	PITA.71050.1	PITA_11651	PITA_11651	antisense	intergenic	72790	divergent	upstream
0	PITA.71050	PITA.71050.1	PITA_37804	PITA_37804	sense	intergenic	76717	same_strand	upstream
1	PITA.14765	PITA.14765.1	PITA_35690	PITA_35690	sense	genic	0	nested	intronic
1	PITA.16461	PITA.16461.1	PITA_24942	PITA_24942	sense	intergenic	1167	same_strand	downstream
1	PITA.83456	PITA.83456.1	PITA_40097	PITA_40097	sense	intergenic	30450	same_strand	downstream
1	PITA.77300	PITA.77300.1	PITA_39724	PITA_39724	antisense	intergenic	14624	divergent	upstream
1	PITA.34225	PITA.34225.1	PITA_26274	PITA_26274	sense	intergenic	177	same_strand	upstream
1	PITA.84416	PITA.84416.1	PITA_11234	PITA_11234	sense	intergenic	29426	same_strand	upstream
1	PITA.53443	PITA.53443.1	PITA_14040	PITA_14040	sense	intergenic	20634	same_strand	upstream
0	PITA.53443	PITA.53443.1	PITA_32764	PITA_32764	antisense	intergenic	29637	convergent	downstream
1	PITA.79298	PITA.79298.1	PITA_38318	PITA_38318	sense	intergenic	52601	same_strand	upstream
1	PITA.62962	PITA.62962.1	PITA_17902	PITA_17902	antisense	genic	0	overlapping	exonic
0	PITA.62962	PITA.62962.1	PITA_34517	PITA_34517	antisense	intergenic	9924	convergent	downstream
1	PITA.71167	PITA.71167.1	PITA_12905	PITA_12905	sense	intergenic	64374	same_strand	upstream
1	PITA.86523	PITA.86523.3	PITA_21885	PITA_21885	antisense	intergenic	4153	divergent	upstream
1	PITA.27837	PITA.27837.4	PITA_38443	PITA_38443	sense	intergenic	17527	same_strand	upstream
1	PITA.48683	PITA.48683.1	PITA_05628	PITA_05628	antisense	intergenic	19836	divergent	upstream
1	PITA.56891	PITA.56891.1	PITA_47808	PITA_47808	antisense	genic	0	nested	exonic
1	PITA.38262	PITA.38262.2	PITA_32196	PITA_32196	sense	intergenic	2454	same_strand	downstream
0	PITA.38262	PITA.38262.2	PITA_29142	PITA_29142	antisense	intergenic	4814	convergent	downstream
1	PITA.29209	PITA.29209.1	PITA_12000	PITA_12000	sense	genic	0	overlapping	intronic
1	PITA.53459	PITA.53459.1	PITA_49340	PITA_49340	antisense	genic	0	nested	exonic
1	PITA.24144	PITA.24144.1	PITA_31163	PITA_31163	sense	genic	0	containing	intronic
0	PITA.24144	PITA.24144.1	PITA_45951	PITA_45951	sense	intergenic	156	same_strand	downstream
1	PITA.81504	PITA.81504.1	PITA_50211	PITA_50211	antisense	genic	0	nested	intronic
0	PITA.81504	PITA.81504.1	PITA_30928	PITA_30928	antisense	genic	0	nested	intronic
0	PITA.81504	PITA.81504.1	PITA_50812	PITA_50812	antisense	genic	0	nested	intronic
1	PITA.53072	PITA.53072.1	PITA_32535	PITA_32535	sense	intergenic	9119	same_strand	upstream
1	PITA.28368	PITA.28368.1	PITA_24486	PITA_24486	antisense	intergenic	54295	divergent	upstream
1	PITA.82975	PITA.82975.2	PITA_10772	PITA_10772	sense	genic	0	nested	intronic
1	PITA.84920	PITA.84920.1	PITA_30953	PITA_30953	sense	intergenic	4828	same_strand	downstream
1	PITA.78108	PITA.78108.1	PITA_07723	PITA_07723	antisense	intergenic	39753	divergent	upstream
1	PITA.7981	PITA.7981.2	PITA_33078	PITA_33078	sense	intergenic	3518	same_strand	downstream
1	PITA.65149	PITA.65149.2	PITA_37546	PITA_37546	antisense	intergenic	2823	divergent	upstream
1	PITA.73873	PITA.73873.1	PITA_33279	PITA_33279	antisense	intergenic	116	convergent	downstream
1	PITA.56198	PITA.56198.1	PITA_27439	PITA_27439	antisense	intergenic	785	convergent	downstream
1	PITA.14168	PITA.14168.1	PITA_31215	PITA_31215	sense	intergenic	1465	same_strand	upstream
1	PITA.34557	PITA.34557.3	PITA_27579	PITA_27579	sense	intergenic	62616	same_strand	upstream
1	PITA.35948	PITA.35948.5	PITA_39701	PITA_39701	sense	genic	0	containing	intronic
0	PITA.35948	PITA.35948.5	PITA_44733	PITA_44733	sense	intergenic	9324	same_strand	downstream
1	PITA.56198	PITA.56198.4	PITA_27439	PITA_27439	antisense	intergenic	785	convergent	downstream
1	PITA.44798	PITA.44798.1	PITA_34401	PITA_34401	sense	intergenic	4385	same_strand	upstream
0	PITA.44798	PITA.44798.1	PITA_11811	PITA_11811	sense	intergenic	4505	same_strand	upstream
1	PITA.58775	PITA.58775.1	PITA_37331	PITA_37331	sense	intergenic	41695	same_strand	downstream
1	PITA.38913	PITA.38913.1	PITA_20923	PITA_20923	antisense	intergenic	12575	divergent	upstream
1	PITA.85365	PITA.85365.3	PITA_31989	PITA_31989	antisense	intergenic	16388	convergent	downstream
1	PITA.50472	PITA.50472.1	PITA_48982	PITA_48982	antisense	intergenic	16209	convergent	downstream
1	PITA.28146	PITA.28146.1	PITA_45500	PITA_45500	sense	intergenic	5400	same_strand	downstream
1	PITA.85921	PITA.85921.3	PITA_42114	PITA_42114	sense	intergenic	88557	same_strand	upstream
1	PITA.71846	PITA.71846.1	PITA_37744	PITA_37744	sense	intergenic	9050	same_strand	upstream
1	PITA.73810	PITA.73810.1	PITA_04561	PITA_04561	sense	intergenic	25062	same_strand	upstream
0	PITA.73810	PITA.73810.1	PITA_03413	PITA_03413	sense	intergenic	29946	same_strand	upstream
1	PITA.53103	PITA.53103.1	PITA_25071	PITA_25071	antisense	genic	0	nested	intronic
1	PITA.58614	PITA.58614.1	PITA_01657	PITA_01657	antisense	genic	0	overlapping	exonic
1	PITA.83275	PITA.83275.1	PITA_33755	PITA_33755	antisense	genic	0	nested	exonic
1	PITA.19225	PITA.19225.2	PITA_16102	PITA_16102	sense	intergenic	4563	same_strand	upstream
1	PITA.74919	PITA.74919.1	PITA_46443	PITA_46443	sense	genic	0	containing	intronic
1	PITA.79902	PITA.79902.12	PITA_05666	PITA_05666	sense	genic	0	containing	intronic
0	PITA.79902	PITA.79902.12	PITA_12210	PITA_12210	sense	intergenic	87	same_strand	downstream
1	PITA.81997	PITA.81997.1	PITA_47814	PITA_47814	antisense	intergenic	29642	divergent	upstream
1	PITA.78427	PITA.78427.1	PITA_26241	PITA_26241	antisense	genic	0	nested	intronic
1	PITA.57085	PITA.57085.1	PITA_11005	PITA_11005	antisense	genic	0	containing	intronic
1	PITA.80843	PITA.80843.2	PITA_24686	PITA_24686	sense	intergenic	16641	same_strand	upstream
1	PITA.35797	PITA.35797.3	PITA_41865	PITA_41865	antisense	genic	0	containing	exonic
1	PITA.39494	PITA.39494.1	PITA_23725	PITA_23725	antisense	genic	0	nested	exonic
1	PITA.39797	PITA.39797.1	PITA_19588	PITA_19588	sense	intergenic	74057	same_strand	upstream
1	PITA.44237	PITA.44237.25	PITA_00496	PITA_00496	antisense	intergenic	41955	convergent	downstream
1	PITA.25927	PITA.25927.1	PITA_32930	PITA_32930	antisense	genic	0	overlapping	exonic
1	PITA.64080	PITA.64080.1	PITA_07071	PITA_07071	antisense	intergenic	62713	divergent	upstream
1	PITA.24978	PITA.24978.9	PITA_47565	PITA_47565	antisense	intergenic	68538	convergent	downstream
1	PITA.56175	PITA.56175.1	PITA_31906	PITA_31906	antisense	intergenic	18489	divergent	upstream
1	PITA.54671	PITA.54671.1	PITA_26611	PITA_26611	antisense	intergenic	8902	convergent	downstream
1	PITA.84417	PITA.84417.1	PITA_32119	PITA_32119	antisense	intergenic	49335	convergent	downstream
1	PITA.57235	PITA.57235.2	PITA_22665	PITA_22665	sense	intergenic	111	same_strand	downstream
1	PITA.26133	PITA.26133.1	PITA_34968	PITA_34968	sense	intergenic	478	same_strand	downstream
1	PITA.55272	PITA.55272.1	PITA_20970	PITA_20970	sense	intergenic	4159	same_strand	upstream
1	PITA.69984	PITA.69984.2	PITA_35339	PITA_35339	antisense	intergenic	49564	convergent	downstream
1	PITA.77978	PITA.77978.1	PITA_46673	PITA_46673	antisense	genic	0	nested	exonic
1	PITA.30432	PITA.30432.5	PITA_11403	PITA_11403	antisense	intergenic	4804	convergent	downstream
1	PITA.40470	PITA.40470.1	PITA_49580	PITA_49580	antisense	genic	0	overlapping	intronic
1	PITA.85551	PITA.85551.1	PITA_36609	PITA_36609	sense	genic	0	containing	intronic
1	PITA.32974	PITA.32974.2	PITA_48948	PITA_48948	antisense	genic	0	nested	intronic
1	PITA.87010	PITA.87010.1	PITA_31224	PITA_31224	sense	intergenic	56749	same_strand	downstream
1	PITA.37835	PITA.37835.5	PITA_25838	PITA_25838	sense	intergenic	830	same_strand	upstream
1	PITA.86431	PITA.86431.3	PITA_16098	PITA_16098	antisense	intergenic	26667	divergent	upstream
1	PITA.83144	PITA.83144.1	PITA_41274	PITA_41274	antisense	genic	0	nested	exonic
1	PITA.24014	PITA.24014.1	PITA_48270	PITA_48270	sense	genic	0	containing	intronic
1	PITA.56740	PITA.56740.2	PITA_17968	PITA_17968	antisense	intergenic	97863	convergent	downstream
1	PITA.69333	PITA.69333.5	PITA_01263	PITA_01263	antisense	intergenic	1823	convergent	downstream
1	PITA.64694	PITA.64694.4	PITA_02118	PITA_02118	sense	intergenic	356	same_strand	downstream
1	PITA.8698	PITA.8698.1	PITA_43574	PITA_43574	sense	genic	0	containing	intronic
1	PITA.62973	PITA.62973.1	PITA_41433	PITA_41433	antisense	intergenic	3219	divergent	upstream
1	PITA.27119	PITA.27119.1	PITA_04831	PITA_04831	antisense	intergenic	80653	convergent	downstream
0	PITA.27119	PITA.27119.1	PITA_41500	PITA_41500	antisense	intergenic	84508	convergent	downstream
1	PITA.53625	PITA.53625.2	PITA_05752	PITA_05752	antisense	genic	0	containing	intronic
1	PITA.80315	PITA.80315.1	PITA_41144	PITA_41144	sense	intergenic	3874	same_strand	upstream
1	PITA.74535	PITA.74535.1	PITA_08399	PITA_08399	antisense	intergenic	5775	divergent	upstream
1	PITA.40984	PITA.40984.1	PITA_10112	PITA_10112	sense	intergenic	4143	same_strand	downstream
1	PITA.84908	PITA.84908.7	PITA_33810	PITA_33810	antisense	intergenic	1700	divergent	upstream
1	PITA.69165	PITA.69165.1	PITA_01255	PITA_01255	antisense	genic	0	nested	exonic
1	PITA.85399	PITA.85399.1	PITA_10466	PITA_10466	sense	intergenic	56524	same_strand	upstream
1	PITA.54200	PITA.54200.1	PITA_43832	PITA_43832	antisense	intergenic	42055	divergent	upstream
1	PITA.54085	PITA.54085.1	PITA_00193	PITA_00193	antisense	intergenic	26887	divergent	upstream
1	PITA.61145	PITA.61145.7	PITA_05943	PITA_05943	sense	intergenic	5362	same_strand	upstream
1	PITA.82566	PITA.82566.4	PITA_29419	PITA_29419	sense	genic	0	overlapping	intronic
1	PITA.74628	PITA.74628.1	PITA_29193	PITA_29193	antisense	intergenic	34061	divergent	upstream
0	PITA.74628	PITA.74628.1	PITA_34721	PITA_34721	antisense	intergenic	38255	divergent	upstream
1	PITA.81112	PITA.81112.1	PITA_49497	PITA_49497	sense	genic	0	nested	intronic
1	PITA.83001	PITA.83001.1	PITA_34153	PITA_34153	sense	intergenic	80451	same_strand	downstream
1	PITA.70391	PITA.70391.1	PITA_39888	PITA_39888	antisense	intergenic	66950	convergent	downstream
0	PITA.70391	PITA.70391.1	PITA_45227	PITA_45227	antisense	intergenic	67102	convergent	downstream
1	PITA.60976	PITA.60976.1	PITA_14587	PITA_14587	antisense	intergenic	34097	convergent	downstream
1	PITA.44242	PITA.44242.1	PITA_37026	PITA_37026	sense	intergenic	57508	same_strand	downstream
1	PITA.42066	PITA.42066.5	PITA_09343	PITA_09343	sense	intergenic	628	same_strand	downstream
1	PITA.55686	PITA.55686.1	PITA_38781	PITA_38781	antisense	intergenic	2215	divergent	upstream
1	PITA.81792	PITA.81792.1	PITA_12876	PITA_12876	sense	intergenic	73620	same_strand	downstream
1	PITA.30997	PITA.30997.2	PITA_37282	PITA_37282	sense	intergenic	47368	same_strand	upstream
1	PITA.20722	PITA.20722.1	PITA_32737	PITA_32737	antisense	genic	0	nested	intronic
0	PITA.20722	PITA.20722.1	PITA_16619	PITA_16619	antisense	intergenic	585	divergent	upstream
1	PITA.86230	PITA.86230.1	PITA_27693	PITA_27693	sense	genic	0	nested	intronic
1	PITA.82654	PITA.82654.1	PITA_30787	PITA_30787	antisense	genic	0	nested	intronic
1	PITA.72679	PITA.72679.2	PITA_06017	PITA_06017	sense	intergenic	307	same_strand	upstream
0	PITA.72679	PITA.72679.2	PITA_48890	PITA_48890	antisense	intergenic	6382	divergent	upstream
1	PITA.42130	PITA.42130.1	PITA_49195	PITA_49195	antisense	genic	0	overlapping	exonic
1	PITA.84026	PITA.84026.2	PITA_13545	PITA_13545	sense	intergenic	70814	same_strand	downstream
1	PITA.85074	PITA.85074.1	PITA_49463	PITA_49463	antisense	genic	0	overlapping	exonic
0	PITA.85074	PITA.85074.1	PITA_04740	PITA_04740	antisense	genic	0	overlapping	intronic
1	PITA.67055	PITA.67055.1	PITA_04589	PITA_04589	antisense	intergenic	58	convergent	downstream
1	PITA.12096	PITA.12096.1	PITA_16933	PITA_16933	antisense	intergenic	1134	divergent	upstream
1	PITA.67509	PITA.67509.1	PITA_28022	PITA_28022	sense	intergenic	49769	same_strand	upstream
1	PITA.64704	PITA.64704.5	PITA_22879	PITA_22879	sense	intergenic	6023	same_strand	downstream
1	PITA.78962	PITA.78962.2	PITA_04794	PITA_04794	antisense	intergenic	78248	convergent	downstream
1	PITA.77649	PITA.77649.2	PITA_33443	PITA_33443	sense	intergenic	27450	same_strand	upstream
1	PITA.24978	PITA.24978.3	PITA_47565	PITA_47565	antisense	intergenic	68538	convergent	downstream
1	PITA.23415	PITA.23415.1	PITA_13855	PITA_13855	sense	intergenic	1803	same_strand	downstream
1	PITA.59052	PITA.59052.1	PITA_43407	PITA_43407	antisense	intergenic	24768	divergent	upstream
1	PITA.81814	PITA.81814.3	PITA_07659	PITA_07659	sense	intergenic	70051	same_strand	downstream
1	PITA.52780	PITA.52780.2	PITA_05318	PITA_05318	antisense	intergenic	46182	convergent	downstream
1	PITA.67689	PITA.67689.4	PITA_39434	PITA_39434	sense	intergenic	1887	same_strand	upstream
0	PITA.67689	PITA.67689.4	PITA_24224	PITA_24224	antisense	intergenic	2097	divergent	upstream
1	PITA.38059	PITA.38059.1	PITA_00819	PITA_00819	antisense	genic	0	nested	exonic
1	PITA.86358	PITA.86358.1	PITA_16705	PITA_16705	antisense	intergenic	6306	convergent	downstream
1	PITA.20987	PITA.20987.3	PITA_44967	PITA_44967	sense	intergenic	4255	same_strand	downstream
1	PITA.78481	PITA.78481.1	PITA_24606	PITA_24606	antisense	intergenic	79379	convergent	downstream
1	PITA.44504	PITA.44504.1	PITA_32820	PITA_32820	antisense	intergenic	1676	divergent	upstream
1	PITA.78329	PITA.78329.1	PITA_37190	PITA_37190	antisense	genic	0	nested	exonic
1	PITA.55924	PITA.55924.1	PITA_44950	PITA_44950	sense	intergenic	37862	same_strand	upstream
1	PITA.14988	PITA.14988.1	PITA_38332	PITA_38332	sense	intergenic	343	same_strand	upstream
1	PITA.79039	PITA.79039.17	PITA_44079	PITA_44079	antisense	intergenic	45471	divergent	upstream
1	PITA.40725	PITA.40725.1	PITA_17682	PITA_17682	sense	intergenic	8817	same_strand	downstream
1	PITA.36987	PITA.36987.1	PITA_35992	PITA_35992	antisense	genic	0	nested	exonic
1	PITA.87076	PITA.87076.1	PITA_17633	PITA_17633	antisense	intergenic	62869	divergent	upstream
1	PITA.81257	PITA.81257.1	PITA_00032	PITA_00032	sense	genic	0	nested	intronic
0	PITA.81257	PITA.81257.1	PITA_38386	PITA_38386	sense	genic	0	nested	intronic
0	PITA.81257	PITA.81257.1	PITA_22390	PITA_22390	sense	genic	0	nested	intronic
1	PITA.53457	PITA.53457.1	PITA_49340	PITA_49340	sense	intergenic	12034	same_strand	upstream
1	PITA.82304	PITA.82304.1	PITA_04547	PITA_04547	antisense	genic	0	nested	intronic
1	PITA.62298	PITA.62298.1	PITA_11587	PITA_11587	antisense	intergenic	5498	divergent	upstream
1	PITA.27603	PITA.27603.2	PITA_21901	PITA_21901	sense	intergenic	87124	same_strand	upstream
1	PITA.67692	PITA.67692.1	PITA_40600	PITA_40600	sense	genic	0	nested	intronic
1	PITA.55992	PITA.55992.3	PITA_14675	PITA_14675	sense	intergenic	1770	same_strand	upstream
1	PITA.85877	PITA.85877.1	PITA_35911	PITA_35911	antisense	intergenic	225	convergent	downstream
1	PITA.80017	PITA.80017.1	PITA_01071	PITA_01071	sense	genic	0	nested	intronic
1	PITA.82260	PITA.82260.1	PITA_01710	PITA_01710	sense	intergenic	5254	same_strand	downstream
1	PITA.80283	PITA.80283.2	PITA_39551	PITA_39551	antisense	intergenic	36752	convergent	downstream
1	PITA.59912	PITA.59912.1	PITA_05536	PITA_05536	antisense	genic	0	nested	intronic
0	PITA.59912	PITA.59912.1	PITA_23797	PITA_23797	antisense	intergenic	1911	convergent	downstream
1	PITA.82485	PITA.82485.1	PITA_46234	PITA_46234	antisense	genic	0	nested	intronic
1	PITA.27329	PITA.27329.1	PITA_16137	PITA_16137	antisense	intergenic	10727	divergent	upstream
1	PITA.24978	PITA.24978.11	PITA_47565	PITA_47565	antisense	intergenic	68538	convergent	downstream
1	PITA.54202	PITA.54202.1	PITA_22135	PITA_22135	antisense	intergenic	28955	divergent	upstream
1	PITA.85102	PITA.85102.2	PITA_18209	PITA_18209	antisense	intergenic	8865	divergent	upstream
1	PITA.78176	PITA.78176.6	PITA_08198	PITA_08198	sense	genic	0	containing	intronic
1	PITA.77652	PITA.77652.5	PITA_33443	PITA_33443	sense	intergenic	99705	same_strand	upstream
1	PITA.81800	PITA.81800.1	PITA_33081	PITA_33081	antisense	genic	0	containing	intronic
1	PITA.35470	PITA.35470.1	PITA_31963	PITA_31963	antisense	intergenic	35668	convergent	downstream
1	PITA.26924	PITA.26924.1	PITA_10549	PITA_10549	sense	intergenic	332	same_strand	downstream
0	PITA.26924	PITA.26924.1	PITA_03248	PITA_03248	sense	intergenic	332	same_strand	downstream
0	PITA.26924	PITA.26924.1	PITA_09927	PITA_09927	sense	intergenic	332	same_strand	downstream
1	PITA.57780	PITA.57780.1	PITA_36225	PITA_36225	sense	intergenic	697	same_strand	downstream
1	PITA.77388	PITA.77388.1	PITA_04675	PITA_04675	sense	intergenic	72038	same_strand	downstream
1	PITA.86317	PITA.86317.1	PITA_27808	PITA_27808	sense	intergenic	30570	same_strand	downstream
1	PITA.44237	PITA.44237.21	PITA_37026	PITA_37026	sense	intergenic	52112	same_strand	downstream
1	PITA.83194	PITA.83194.1	PITA_24845	PITA_24845	antisense	genic	0	containing	intronic
0	PITA.83194	PITA.83194.1	PITA_46958	PITA_46958	antisense	genic	0	containing	intronic
1	PITA.57534	PITA.57534.1	PITA_37796	PITA_37796	antisense	intergenic	8632	divergent	upstream
1	PITA.36757	PITA.36757.1	PITA_04903	PITA_04903	sense	intergenic	2462	same_strand	upstream
1	PITA.11002	PITA.11002.1	PITA_34326	PITA_34326	sense	intergenic	1324	same_strand	upstream
1	PITA.81372	PITA.81372.1	PITA_41576	PITA_41576	sense	genic	0	containing	intronic
1	PITA.68783	PITA.68783.1	PITA_11943	PITA_11943	antisense	intergenic	19755	convergent	downstream
1	PITA.66890	PITA.66890.1	PITA_10420	PITA_10420	antisense	intergenic	2216	divergent	upstream
1	PITA.80815	PITA.80815.12	PITA_30535	PITA_30535	sense	intergenic	19710	same_strand	upstream
1	PITA.45767	PITA.45767.1	PITA_18326	PITA_18326	sense	intergenic	320	same_strand	downstream
1	PITA.82520	PITA.82520.1	PITA_28056	PITA_28056	antisense	intergenic	158	divergent	upstream
1	PITA.34790	PITA.34790.3	PITA_40108	PITA_40108	sense	intergenic	42235	same_strand	downstream
1	PITA.81674	PITA.81674.4	PITA_41910	PITA_41910	antisense	intergenic	10267	divergent	upstream
1	PITA.49990	PITA.49990.2	PITA_28752	PITA_28752	sense	intergenic	7208	same_strand	downstream
1	PITA.26924	PITA.26924.3	PITA_09927	PITA_09927	sense	intergenic	365	same_strand	downstream
0	PITA.26924	PITA.26924.3	PITA_10549	PITA_10549	sense	intergenic	365	same_strand	downstream
0	PITA.26924	PITA.26924.3	PITA_03248	PITA_03248	sense	intergenic	365	same_strand	downstream
1	PITA.64089	PITA.64089.1	PITA_01924	PITA_01924	antisense	genic	0	overlapping	exonic
1	PITA.60351	PITA.60351.3	PITA_27833	PITA_27833	antisense	intergenic	68369	convergent	downstream
1	PITA.66719	PITA.66719.4	PITA_04808	PITA_04808	antisense	genic	0	nested	intronic
0	PITA.66719	PITA.66719.4	PITA_07230	PITA_07230	antisense	genic	0	nested	intronic
0	PITA.66719	PITA.66719.4	PITA_49280	PITA_49280	antisense	genic	0	nested	intronic
1	PITA.76570	PITA.76570.1	PITA_42567	PITA_42567	antisense	genic	0	nested	exonic
1	PITA.35600	PITA.35600.2	PITA_26249	PITA_26249	sense	genic	0	nested	intronic
1	PITA.62334	PITA.62334.1	PITA_03072	PITA_03072	sense	intergenic	245	same_strand	downstream
1	PITA.83625	PITA.83625.4	PITA_13249	PITA_13249	sense	intergenic	5715	same_strand	downstream
1	PITA.79851	PITA.79851.4	PITA_36556	PITA_36556	sense	intergenic	14571	same_strand	upstream
1	PITA.46190	PITA.46190.1	PITA_06213	PITA_06213	antisense	intergenic	67185	divergent	upstream
1	PITA.72679	PITA.72679.3	PITA_06017	PITA_06017	sense	intergenic	307	same_strand	upstream
0	PITA.72679	PITA.72679.3	PITA_48890	PITA_48890	antisense	intergenic	6382	divergent	upstream
1	PITA.28706	PITA.28706.1	PITA_19505	PITA_19505	sense	intergenic	3393	same_strand	downstream
1	PITA.10720	PITA.10720.1	PITA_20405	PITA_20405	antisense	genic	0	nested	exonic
1	PITA.64264	PITA.64264.1	PITA_04527	PITA_04527	sense	intergenic	12297	same_strand	downstream
1	PITA.56832	PITA.56832.1	PITA_14779	PITA_14779	sense	intergenic	85840	same_strand	upstream
1	PITA.86148	PITA.86148.1	PITA_27783	PITA_27783	sense	genic	0	nested	intronic
1	PITA.84851	PITA.84851.2	PITA_31939	PITA_31939	sense	genic	0	containing	intronic
1	PITA.87003	PITA.87003.1	PITA_00667	PITA_00667	antisense	intergenic	34570	convergent	downstream
1	PITA.39990	PITA.39990.2	PITA_14997	PITA_14997	sense	genic	0	containing	intronic
1	PITA.73033	PITA.73033.1	PITA_06069	PITA_06069	sense	intergenic	3398	same_strand	downstream
1	PITA.39653	PITA.39653.1	PITA_43249	PITA_43249	antisense	genic	0	overlapping	exonic
1	PITA.78557	PITA.78557.1	PITA_18237	PITA_18237	antisense	genic	0	nested	intronic
1	PITA.27804	PITA.27804.1	PITA_17439	PITA_17439	sense	intergenic	65460	same_strand	upstream
1	PITA.85935	PITA.85935.1	PITA_26317	PITA_26317	sense	genic	0	containing	intronic
0	PITA.85935	PITA.85935.1	PITA_36264	PITA_36264	sense	genic	0	containing	intronic
1	PITA.79432	PITA.79432.1	PITA_16042	PITA_16042	sense	genic	0	nested	intronic
1	PITA.81197	PITA.81197.1	PITA_15186	PITA_15186	sense	intergenic	30399	same_strand	upstream
1	PITA.83010	PITA.83010.1	PITA_06072	PITA_06072	sense	intergenic	20505	same_strand	upstream
1	PITA.86721	PITA.86721.1	PITA_11125	PITA_11125	antisense	genic	0	nested	intronic
1	PITA.30997	PITA.30997.1	PITA_37282	PITA_37282	sense	intergenic	47368	same_strand	upstream
1	PITA.77646	PITA.77646.1	PITA_33443	PITA_33443	sense	intergenic	23125	same_strand	upstream
1	PITA.25125	PITA.25125.1	PITA_51728	PITA_51728	antisense	intergenic	5662	convergent	downstream
1	PITA.71355	PITA.71355.3	PITA_09776	PITA_09776	antisense	intergenic	23837	convergent	downstream
1	PITA.77652	PITA.77652.2	PITA_33443	PITA_33443	sense	intergenic	66097	same_strand	upstream
1	PITA.78638	PITA.78638.1	PITA_17267	PITA_17267	antisense	genic	0	nested	intronic
1	PITA.86497	PITA.86497.3	PITA_32084	PITA_32084	antisense	genic	0	containing	intronic
0	PITA.86497	PITA.86497.3	PITA_24604	PITA_24604	sense	intergenic	2885	same_strand	upstream
1	PITA.84817	PITA.84817.1	PITA_02812	PITA_02812	sense	genic	0	nested	intronic
1	PITA.72811	PITA.72811.1	PITA_50243	PITA_50243	sense	intergenic	16075	same_strand	downstream
1	PITA.17002	PITA.17002.2	PITA_08582	PITA_08582	sense	genic	0	nested	intronic
1	PITA.66715	PITA.66715.1	PITA_36669	PITA_36669	sense	intergenic	39424	same_strand	downstream
1	PITA.66871	PITA.66871.2	PITA_37177	PITA_37177	sense	intergenic	28537	same_strand	upstream
1	PITA.82835	PITA.82835.1	PITA_50377	PITA_50377	sense	genic	0	nested	intronic
1	PITA.46135	PITA.46135.1	PITA_07942	PITA_07942	antisense	genic	0	overlapping	exonic
1	PITA.66467	PITA.66467.1	PITA_47272	PITA_47272	sense	intergenic	11371	same_strand	downstream
1	PITA.79578	PITA.79578.2	PITA_46913	PITA_46913	sense	intergenic	90383	same_strand	upstream
1	PITA.41176	PITA.41176.1	PITA_38168	PITA_38168	antisense	genic	0	containing	intronic
1	PITA.59750	PITA.59750.3	PITA_08017	PITA_08017	sense	intergenic	31813	same_strand	upstream
1	PITA.56740	PITA.56740.8	PITA_17968	PITA_17968	antisense	intergenic	97863	convergent	downstream
1	PITA.80275	PITA.80275.1	PITA_43202	PITA_43202	antisense	intergenic	61364	divergent	upstream
1	PITA.65347	PITA.65347.2	PITA_40170	PITA_40170	antisense	intergenic	9774	convergent	downstream
1	PITA.67143	PITA.67143.1	PITA_07650	PITA_07650	sense	intergenic	71280	same_strand	downstream
1	PITA.48505	PITA.48505.3	PITA_32672	PITA_32672	antisense	intergenic	24690	divergent	upstream
1	PITA.43915	PITA.43915.4	PITA_45513	PITA_45513	sense	intergenic	1217	same_strand	downstream
1	PITA.52882	PITA.52882.3	PITA_20026	PITA_20026	antisense	intergenic	30461	divergent	upstream
1	PITA.73060	PITA.73060.1	PITA_12177	PITA_12177	antisense	genic	0	nested	intronic
1	PITA.86432	PITA.86432.1	PITA_16098	PITA_16098	sense	intergenic	56930	same_strand	upstream
1	PITA.42909	PITA.42909.1	PITA_14746	PITA_14746	sense	intergenic	99891	same_strand	upstream
1	PITA.50361	PITA.50361.8	PITA_07143	PITA_07143	sense	intergenic	2497	same_strand	downstream
1	PITA.78542	PITA.78542.1	PITA_34580	PITA_34580	antisense	intergenic	1962	divergent	upstream
1	PITA.27993	PITA.27993.1	PITA_41736	PITA_41736	antisense	intergenic	83565	convergent	downstream
1	PITA.79446	PITA.79446.2	PITA_51214	PITA_51214	sense	intergenic	53980	same_strand	upstream
1	PITA.56154	PITA.56154.1	PITA_10164	PITA_10164	antisense	intergenic	573	convergent	downstream
1	PITA.82813	PITA.82813.1	PITA_37448	PITA_37448	antisense	genic	0	nested	exonic
1	PITA.62839	PITA.62839.1	PITA_25551	PITA_25551	sense	intergenic	45563	same_strand	upstream
1	PITA.22529	PITA.22529.1	PITA_49044	PITA_49044	antisense	intergenic	48	divergent	upstream
1	PITA.81524	PITA.81524.1	PITA_51401	PITA_51401	antisense	genic	0	nested	intronic
1	PITA.35797	PITA.35797.1	PITA_41865	PITA_41865	antisense	genic	0	overlapping	intronic
1	PITA.77464	PITA.77464.1	PITA_01986	PITA_01986	sense	genic	0	overlapping	intronic
1	PITA.59803	PITA.59803.1	PITA_10318	PITA_10318	sense	intergenic	38932	same_strand	downstream
1	PITA.77392	PITA.77392.1	PITA_18769	PITA_18769	sense	intergenic	35740	same_strand	downstream
1	PITA.38262	PITA.38262.1	PITA_32196	PITA_32196	sense	intergenic	2423	same_strand	downstream
0	PITA.38262	PITA.38262.1	PITA_29142	PITA_29142	antisense	intergenic	2855	convergent	downstream
1	PITA.21609	PITA.21609.1	PITA_35516	PITA_35516	sense	intergenic	853	same_strand	downstream
1	PITA.40262	PITA.40262.2	PITA_12242	PITA_12242	antisense	intergenic	27940	convergent	downstream
1	PITA.75936	PITA.75936.1	PITA_32347	PITA_32347	antisense	intergenic	11955	convergent	downstream
1	PITA.75307	PITA.75307.1	PITA_38553	PITA_38553	sense	intergenic	7047	same_strand	upstream
1	PITA.44761	PITA.44761.1	PITA_38136	PITA_38136	sense	intergenic	4167	same_strand	upstream
1	PITA.43549	PITA.43549.1	PITA_45658	PITA_45658	antisense	intergenic	1371	divergent	upstream
1	PITA.66813	PITA.66813.2	PITA_20907	PITA_20907	sense	intergenic	88973	same_strand	upstream
1	PITA.79235	PITA.79235.1	PITA_47722	PITA_47722	sense	intergenic	61679	same_strand	upstream
1	PITA.81570	PITA.81570.1	PITA_47611	PITA_47611	antisense	intergenic	69	convergent	downstream
1	PITA.73955	PITA.73955.1	PITA_24545	PITA_24545	antisense	genic	0	containing	intronic
0	PITA.73955	PITA.73955.1	PITA_38102	PITA_38102	sense	intergenic	2773	same_strand	upstream
1	PITA.67290	PITA.67290.7	PITA_19155	PITA_19155	sense	intergenic	1288	same_strand	downstream
1	PITA.38607	PITA.38607.2	PITA_37550	PITA_37550	sense	intergenic	568	same_strand	downstream
1	PITA.68027	PITA.68027.1	PITA_29391	PITA_29391	sense	intergenic	533	same_strand	downstream
1	PITA.80197	PITA.80197.1	PITA_30731	PITA_30731	sense	intergenic	5855	same_strand	upstream
1	PITA.44237	PITA.44237.18	PITA_00496	PITA_00496	antisense	intergenic	41417	convergent	downstream
1	PITA.81324	PITA.81324.2	PITA_21313	PITA_21313	sense	intergenic	17143	same_strand	upstream
1	PITA.40396	PITA.40396.1	PITA_15041	PITA_15041	sense	intergenic	36316	same_strand	upstream
1	PITA.84851	PITA.84851.1	PITA_31939	PITA_31939	sense	genic	0	containing	intronic
1	PITA.24903	PITA.24903.2	PITA_29742	PITA_29742	sense	genic	0	containing	intronic
1	PITA.38892	PITA.38892.1	PITA_35174	PITA_35174	antisense	intergenic	70496	convergent	downstream
1	PITA.47677	PITA.47677.1	PITA_18842	PITA_18842	sense	intergenic	38701	same_strand	upstream
1	PITA.20678	PITA.20678.2	PITA_09106	PITA_09106	sense	genic	0	overlapping	intronic
1	PITA.82512	PITA.82512.1	PITA_10394	PITA_10394	sense	intergenic	24119	same_strand	downstream
1	PITA.55992	PITA.55992.2	PITA_14675	PITA_14675	sense	intergenic	1770	same_strand	upstream
1	PITA.27986	PITA.27986.1	PITA_24899	PITA_24899	sense	intergenic	31946	same_strand	downstream
1	PITA.82199	PITA.82199.8	PITA_37479	PITA_37479	sense	genic	0	nested	intronic
1	PITA.67807	PITA.67807.1	PITA_40368	PITA_40368	antisense	genic	0	containing	intronic
0	PITA.67807	PITA.67807.1	PITA_05866	PITA_05866	antisense	intergenic	850	divergent	upstream
0	PITA.67807	PITA.67807.1	PITA_41663	PITA_41663	antisense	genic	0	containing	intronic
1	PITA.42639	PITA.42639.1	PITA_31262	PITA_31262	antisense	intergenic	7642	divergent	upstream
1	PITA.63899	PITA.63899.2	PITA_49964	PITA_49964	antisense	genic	0	nested	intronic
1	PITA.73539	PITA.73539.1	PITA_04595	PITA_04595	antisense	intergenic	3098	divergent	upstream
1	PITA.52882	PITA.52882.2	PITA_20026	PITA_20026	antisense	intergenic	25780	divergent	upstream
1	PITA.51991	PITA.51991.3	PITA_18415	PITA_18415	sense	intergenic	489	same_strand	downstream
1	PITA.68185	PITA.68185.2	PITA_22142	PITA_22142	antisense	intergenic	3726	convergent	downstream
1	PITA.59331	PITA.59331.1	PITA_27087	PITA_27087	antisense	intergenic	10281	divergent	upstream
1	PITA.27274	PITA.27274.1	PITA_20630	PITA_20630	sense	intergenic	12305	same_strand	upstream
1	PITA.67086	PITA.67086.1	PITA_34152	PITA_34152	sense	intergenic	61662	same_strand	upstream
1	PITA.57950	PITA.57950.1	PITA_27162	PITA_27162	antisense	intergenic	53029	divergent	upstream
1	PITA.78378	PITA.78378.1	PITA_36445	PITA_36445	antisense	intergenic	39021	divergent	upstream
1	PITA.59111	PITA.59111.1	PITA_09455	PITA_09455	sense	intergenic	59780	same_strand	downstream
1	PITA.43168	PITA.43168.1	PITA_19794	PITA_19794	sense	intergenic	41489	same_strand	upstream
1	PITA.48505	PITA.48505.4	PITA_32672	PITA_32672	antisense	intergenic	73910	divergent	upstream
1	PITA.74346	PITA.74346.1	PITA_07912	PITA_07912	sense	intergenic	237	same_strand	downstream
1	PITA.82523	PITA.82523.1	PITA_11832	PITA_11832	antisense	genic	0	nested	intronic
0	PITA.82523	PITA.82523.1	PITA_20617	PITA_20617	antisense	intergenic	36	convergent	downstream
0	PITA.82523	PITA.82523.1	PITA_32952	PITA_32952	antisense	genic	0	nested	intronic
1	PITA.64592	PITA.64592.1	PITA_36783	PITA_36783	antisense	intergenic	3593	divergent	upstream
1	PITA.51851	PITA.51851.1	PITA_25530	PITA_25530	antisense	intergenic	90	convergent	downstream
1	PITA.83114	PITA.83114.1	PITA_29481	PITA_29481	sense	intergenic	90873	same_strand	downstream
1	PITA.27837	PITA.27837.2	PITA_38443	PITA_38443	sense	intergenic	17527	same_strand	upstream
1	PITA.35654	PITA.35654.1	PITA_10137	PITA_10137	antisense	intergenic	75122	divergent	upstream
1	PITA.53122	PITA.53122.1	PITA_17384	PITA_17384	sense	intergenic	10486	same_strand	upstream
1	PITA.79444	PITA.79444.6	PITA_51214	PITA_51214	sense	intergenic	56758	same_strand	upstream
1	PITA.83165	PITA.83165.1	PITA_09241	PITA_09241	antisense	genic	0	overlapping	exonic
0	PITA.83165	PITA.83165.1	PITA_10809	PITA_10809	sense	intergenic	6845	same_strand	downstream
1	PITA.37226	PITA.37226.1	PITA_20881	PITA_20881	sense	intergenic	1187	same_strand	downstream
1	PITA.81399	PITA.81399.1	PITA_23806	PITA_23806	sense	genic	0	nested	intronic
1	PITA.39113	PITA.39113.1	PITA_44583	PITA_44583	antisense	intergenic	4263	divergent	upstream
1	PITA.77832	PITA.77832.1	PITA_06613	PITA_06613	sense	intergenic	74627	same_strand	downstream
1	PITA.24784	PITA.24784.1	PITA_21149	PITA_21149	antisense	genic	0	overlapping	exonic
0	PITA.24784	PITA.24784.1	PITA_04980	PITA_04980	antisense	intergenic	7200	divergent	upstream
0	PITA.24784	PITA.24784.1	PITA_00175	PITA_00175	antisense	intergenic	26	convergent	downstream
1	PITA.79141	PITA.79141.1	PITA_26500	PITA_26500	antisense	intergenic	12019	divergent	upstream
1	PITA.36166	PITA.36166.3	PITA_35623	PITA_35623	antisense	intergenic	78961	divergent	upstream
1	PITA.40527	PITA.40527.1	PITA_31589	PITA_31589	antisense	intergenic	13787	divergent	upstream
1	PITA.44955	PITA.44955.1	PITA_10649	PITA_10649	antisense	intergenic	30326	convergent	downstream
1	PITA.80336	PITA.80336.1	PITA_17252	PITA_17252	antisense	intergenic	47603	convergent	downstream
1	PITA.80483	PITA.80483.1	PITA_40489	PITA_40489	sense	intergenic	54092	same_strand	downstream
1	PITA.83633	PITA.83633.1	PITA_06258	PITA_06258	antisense	intergenic	2461	divergent	upstream
1	PITA.24978	PITA.24978.7	PITA_47565	PITA_47565	antisense	intergenic	68538	convergent	downstream
1	PITA.34523	PITA.34523.1	PITA_08538	PITA_08538	antisense	genic	0	overlapping	intronic
1	PITA.58572	PITA.58572.1	PITA_14629	PITA_14629	sense	intergenic	92304	same_strand	upstream
1	PITA.21336	PITA.21336.1	PITA_12156	PITA_12156	sense	intergenic	1147	same_strand	downstream
1	PITA.80283	PITA.80283.1	PITA_39551	PITA_39551	antisense	intergenic	36752	convergent	downstream
1	PITA.65703	PITA.65703.2	PITA_08485	PITA_08485	antisense	intergenic	3490	divergent	upstream
1	PITA.21370	PITA.21370.1	PITA_47819	PITA_47819	antisense	intergenic	28705	convergent	downstream
1	PITA.82219	PITA.82219.1	PITA_48695	PITA_48695	antisense	intergenic	28437	convergent	downstream
1	PITA.57006	PITA.57006.1	PITA_13356	PITA_13356	antisense	genic	0	nested	exonic
1	PITA.39454	PITA.39454.1	PITA_16834	PITA_16834	sense	intergenic	757	same_strand	upstream
0	PITA.39454	PITA.39454.1	PITA_31959	PITA_31959	sense	intergenic	8405	same_strand	downstream
1	PITA.24245	PITA.24245.1	PITA_04480	PITA_04480	sense	genic	0	nested	intronic
1	PITA.17932	PITA.17932.1	PITA_05675	PITA_05675	antisense	intergenic	523	convergent	downstream
1	PITA.53625	PITA.53625.1	PITA_05752	PITA_05752	antisense	genic	0	containing	intronic
1	PITA.79159	PITA.79159.5	PITA_27319	PITA_27319	sense	genic	0	nested	intronic
1	PITA.12050	PITA.12050.1	PITA_36831	PITA_36831	sense	intergenic	197	same_strand	downstream
1	PITA.85076	PITA.85076.1	PITA_49463	PITA_49463	antisense	intergenic	68565	convergent	downstream
1	PITA.68579	PITA.68579.1	PITA_32168	PITA_32168	antisense	intergenic	6181	convergent	downstream
1	PITA.63543	PITA.63543.4	PITA_38744	PITA_38744	sense	intergenic	19936	same_strand	downstream
1	PITA.75856	PITA.75856.1	PITA_14522	PITA_14522	sense	intergenic	43000	same_strand	upstream
1	PITA.44237	PITA.44237.2	PITA_37026	PITA_37026	sense	intergenic	5524	same_strand	upstream
1	PITA.80815	PITA.80815.1	PITA_30535	PITA_30535	sense	intergenic	19921	same_strand	upstream
1	PITA.69302	PITA.69302.1	PITA_34118	PITA_34118	antisense	intergenic	86984	divergent	upstream
1	PITA.85075	PITA.85075.1	PITA_49463	PITA_49463	sense	genic	0	nested	intronic
1	PITA.37159	PITA.37159.1	PITA_04892	PITA_04892	sense	intergenic	6570	same_strand	upstream
1	PITA.27872	PITA.27872.1	PITA_33998	PITA_33998	antisense	genic	0	nested	exonic
1	PITA.68607	PITA.68607.1	PITA_48283	PITA_48283	sense	intergenic	342	same_strand	downstream
1	PITA.45077	PITA.45077.2	PITA_26106	PITA_26106	antisense	intergenic	87766	convergent	downstream
1	PITA.18572	PITA.18572.1	PITA_35404	PITA_35404	antisense	intergenic	589	convergent	downstream
1	PITA.77010	PITA.77010.1	PITA_00315	PITA_00315	sense	intergenic	28499	same_strand	downstream
1	PITA.41478	PITA.41478.3	PITA_39996	PITA_39996	antisense	intergenic	4339	divergent	upstream
1	PITA.65454	PITA.65454.1	PITA_39536	PITA_39536	antisense	intergenic	3015	convergent	downstream
1	PITA.85924	PITA.85924.1	PITA_09121	PITA_09121	antisense	genic	0	nested	intronic
1	PITA.28062	PITA.28062.1	PITA_11099	PITA_11099	sense	genic	0	nested	intronic
1	PITA.76646	PITA.76646.1	PITA_44429	PITA_44429	antisense	intergenic	68945	divergent	upstream
1	PITA.79474	PITA.79474.1	PITA_07938	PITA_07938	antisense	intergenic	72909	divergent	upstream
1	PITA.33566	PITA.33566.1	PITA_20123	PITA_20123	antisense	intergenic	50107	divergent	upstream
1	PITA.36187	PITA.36187.3	PITA_51431	PITA_51431	sense	intergenic	59996	same_strand	downstream
1	PITA.83223	PITA.83223.1	PITA_19874	PITA_19874	sense	genic	0	containing	intronic
0	PITA.83223	PITA.83223.1	PITA_33362	PITA_33362	antisense	intergenic	1215	divergent	upstream
1	PITA.77641	PITA.77641.13	PITA_33443	PITA_33443	sense	intergenic	98037	same_strand	upstream
1	PITA.86431	PITA.86431.1	PITA_16098	PITA_16098	antisense	intergenic	26667	divergent	upstream
1	PITA.35395	PITA.35395.1	PITA_32457	PITA_32457	antisense	intergenic	5550	divergent	upstream
1	PITA.25515	PITA.25515.1	PITA_15534	PITA_15534	antisense	intergenic	4086	convergent	downstream
1	PITA.36856	PITA.36856.1	PITA_01352	PITA_01352	antisense	intergenic	41648	divergent	upstream
1	PITA.57003	PITA.57003.1	PITA_40422	PITA_40422	antisense	intergenic	9754	convergent	downstream
1	PITA.86707	PITA.86707.1	PITA_04658	PITA_04658	sense	intergenic	51658	same_strand	upstream
1	PITA.83549	PITA.83549.1	PITA_12783	PITA_12783	antisense	genic	0	nested	intronic
1	PITA.50256	PITA.50256.1	PITA_12183	PITA_12183	sense	intergenic	94173	same_strand	upstream
0	PITA.50256	PITA.50256.1	PITA_17332	PITA_17332	sense	intergenic	97311	same_strand	upstream
1	PITA.62505	PITA.62505.2	PITA_09655	PITA_09655	antisense	intergenic	39948	divergent	upstream
1	PITA.42140	PITA.42140.1	PITA_16315	PITA_16315	sense	intergenic	760	same_strand	downstream
1	PITA.57616	PITA.57616.2	PITA_19059	PITA_19059	sense	intergenic	615	same_strand	downstream
1	PITA.84314	PITA.84314.1	PITA_33863	PITA_33863	sense	intergenic	85524	same_strand	upstream
1	PITA.59465	PITA.59465.1	PITA_26959	PITA_26959	sense	intergenic	73314	same_strand	upstream
1	PITA.84993	PITA.84993.2	PITA_03951	PITA_03951	sense	genic	0	nested	intronic
1	PITA.48514	PITA.48514.1	PITA_16279	PITA_16279	antisense	genic	0	nested	exonic
1	PITA.59330	PITA.59330.1	PITA_27087	PITA_27087	sense	intergenic	12222	same_strand	upstream
1	PITA.60792	PITA.60792.1	PITA_16866	PITA_16866	sense	intergenic	52219	same_strand	downstream
1	PITA.35401	PITA.35401.1	PITA_32457	PITA_32457	sense	intergenic	88773	same_strand	downstream
1	PITA.64265	PITA.64265.1	PITA_04527	PITA_04527	sense	intergenic	12709	same_strand	downstream
1	PITA.71197	PITA.71197.1	PITA_46026	PITA_46026	antisense	genic	0	overlapping	exonic
0	PITA.71197	PITA.71197.1	PITA_44398	PITA_44398	antisense	intergenic	7491	convergent	downstream
1	PITA.24785	PITA.24785.1	PITA_21149	PITA_21149	sense	genic	0	containing	intronic
0	PITA.24785	PITA.24785.1	PITA_00175	PITA_00175	sense	intergenic	2914	same_strand	downstream
0	PITA.24785	PITA.24785.1	PITA_04980	PITA_04980	sense	intergenic	3913	same_strand	upstream
1	PITA.85473	PITA.85473.1	PITA_45312	PITA_45312	antisense	genic	0	overlapping	intronic
0	PITA.85473	PITA.85473.1	PITA_43006	PITA_43006	antisense	genic	0	containing	intronic
1	PITA.78565	PITA.78565.1	PITA_10248	PITA_10248	antisense	intergenic	2874	convergent	downstream
1	PITA.70184	PITA.70184.7	PITA_30820	PITA_30820	sense	intergenic	857	same_strand	upstream
1	PITA.65581	PITA.65581.1	PITA_40508	PITA_40508	antisense	intergenic	18795	convergent	downstream
1	PITA.73125	PITA.73125.3	PITA_13312	PITA_13312	sense	intergenic	837	same_strand	downstream
1	PITA.32443	PITA.32443.1	PITA_09086	PITA_09086	sense	intergenic	37847	same_strand	downstream
1	PITA.51077	PITA.51077.1	PITA_39313	PITA_39313	sense	intergenic	2574	same_strand	downstream
1	PITA.23752	PITA.23752.2	PITA_18788	PITA_18788	sense	intergenic	38710	same_strand	downstream
1	PITA.78333	PITA.78333.1	PITA_41139	PITA_41139	antisense	intergenic	73	convergent	downstream
1	PITA.57109	PITA.57109.2	PITA_08145	PITA_08145	sense	intergenic	78987	same_strand	downstream
1	PITA.84624	PITA.84624.2	PITA_34692	PITA_34692	sense	intergenic	24332	same_strand	downstream
1	PITA.47512	PITA.47512.1	PITA_17660	PITA_17660	sense	genic	0	nested	intronic
1	PITA.48118	PITA.48118.1	PITA_28890	PITA_28890	antisense	genic	0	nested	intronic
0	PITA.48118	PITA.48118.1	PITA_06123	PITA_06123	antisense	intergenic	1876	convergent	downstream
0	PITA.48118	PITA.48118.1	PITA_42522	PITA_42522	antisense	genic	0	nested	intronic
1	PITA.75892	PITA.75892.2	PITA_06166	PITA_06166	antisense	intergenic	29094	convergent	downstream
1	PITA.80538	PITA.80538.7	PITA_27046	PITA_27046	antisense	intergenic	17684	divergent	upstream
1	PITA.41076	PITA.41076.2	PITA_18123	PITA_18123	antisense	intergenic	29165	divergent	upstream
1	PITA.86001	PITA.86001.2	PITA_35713	PITA_35713	sense	intergenic	200	same_strand	upstream
1	PITA.19024	PITA.19024.2	PITA_42377	PITA_42377	sense	intergenic	1401	same_strand	downstream
1	PITA.33988	PITA.33988.1	PITA_23041	PITA_23041	antisense	intergenic	14571	convergent	downstream
1	PITA.32124	PITA.32124.2	PITA_40085	PITA_40085	antisense	intergenic	12110	divergent	upstream
0	PITA.32124	PITA.32124.2	PITA_47367	PITA_47367	antisense	intergenic	12826	divergent	upstream
1	PITA.86376	PITA.86376.1	PITA_41221	PITA_41221	antisense	intergenic	83476	convergent	downstream
1	PITA.63040	PITA.63040.1	PITA_18291	PITA_18291	sense	intergenic	11629	same_strand	downstream
1	PITA.43556	PITA.43556.1	PITA_29842	PITA_29842	antisense	genic	0	overlapping	intronic
1	PITA.30499	PITA.30499.2	PITA_28497	PITA_28497	sense	intergenic	52071	same_strand	downstream
1	PITA.84365	PITA.84365.1	PITA_36521	PITA_36521	sense	intergenic	2077	same_strand	downstream
0	PITA.84365	PITA.84365.1	PITA_10566	PITA_10566	sense	intergenic	2185	same_strand	downstream
0	PITA.84365	PITA.84365.1	PITA_45330	PITA_45330	sense	intergenic	2077	same_strand	downstream
1	PITA.72277	PITA.72277.1	PITA_28966	PITA_28966	antisense	intergenic	62987	divergent	upstream
1	PITA.48168	PITA.48168.1	PITA_43214	PITA_43214	antisense	intergenic	33872	convergent	downstream
1	PITA.42861	PITA.42861.1	PITA_48825	PITA_48825	sense	genic	0	overlapping	intronic
1	PITA.84962	PITA.84962.15	PITA_45416	PITA_45416	sense	intergenic	7200	same_strand	downstream
0	PITA.84962	PITA.84962.15	PITA_12440	PITA_12440	sense	intergenic	8454	same_strand	downstream
1	PITA.80815	PITA.80815.14	PITA_30535	PITA_30535	sense	intergenic	19921	same_strand	upstream
1	PITA.32572	PITA.32572.2	PITA_33767	PITA_33767	antisense	intergenic	8896	convergent	downstream
1	PITA.50797	PITA.50797.1	PITA_29809	PITA_29809	sense	intergenic	30459	same_strand	upstream
1	PITA.34621	PITA.34621.1	PITA_39739	PITA_39739	sense	intergenic	36181	same_strand	upstream
1	PITA.85978	PITA.85978.2	PITA_31702	PITA_31702	antisense	genic	0	nested	intronic
0	PITA.85978	PITA.85978.2	PITA_42396	PITA_42396	antisense	intergenic	1905	convergent	downstream
1	PITA.45025	PITA.45025.1	PITA_16214	PITA_16214	sense	intergenic	21552	same_strand	upstream
1	PITA.24995	PITA.24995.2	PITA_33720	PITA_33720	sense	intergenic	18455	same_strand	downstream
1	PITA.29508	PITA.29508.2	PITA_03751	PITA_03751	sense	intergenic	4796	same_strand	downstream
1	PITA.86851	PITA.86851.1	PITA_16974	PITA_16974	antisense	genic	0	nested	exonic
1	PITA.66719	PITA.66719.2	PITA_49280	PITA_49280	antisense	genic	0	nested	intronic
0	PITA.66719	PITA.66719.2	PITA_07230	PITA_07230	antisense	genic	0	nested	intronic
0	PITA.66719	PITA.66719.2	PITA_04808	PITA_04808	antisense	genic	0	nested	intronic
1	PITA.80640	PITA.80640.1	PITA_50728	PITA_50728	antisense	intergenic	16429	divergent	upstream
1	PITA.78187	PITA.78187.1	PITA_01742	PITA_01742	antisense	genic	0	nested	intronic
1	PITA.86523	PITA.86523.6	PITA_21885	PITA_21885	antisense	intergenic	4153	divergent	upstream
1	PITA.75350	PITA.75350.2	PITA_01427	PITA_01427	antisense	intergenic	98274	divergent	upstream
1	PITA.77973	PITA.77973.1	PITA_08235	PITA_08235	antisense	intergenic	58901	divergent	upstream
1	PITA.27853	PITA.27853.1	PITA_47273	PITA_47273	antisense	genic	0	nested	exonic
1	PITA.62012	PITA.62012.1	PITA_05935	PITA_05935	antisense	intergenic	12802	convergent	downstream
1	PITA.38799	PITA.38799.1	PITA_33485	PITA_33485	sense	genic	0	overlapping	intronic
1	PITA.80815	PITA.80815.2	PITA_30535	PITA_30535	sense	intergenic	19710	same_strand	upstream
1	PITA.65972	PITA.65972.1	PITA_43661	PITA_43661	sense	intergenic	3052	same_strand	upstream
1	PITA.71229	PITA.71229.1	PITA_24102	PITA_24102	antisense	intergenic	21516	convergent	downstream
1	PITA.74868	PITA.74868.4	PITA_51617	PITA_51617	sense	genic	0	nested	intronic
1	PITA.39833	PITA.39833.1	PITA_10716	PITA_10716	antisense	intergenic	59197	convergent	downstream
1	PITA.45504	PITA.45504.1	PITA_22749	PITA_22749	sense	intergenic	89540	same_strand	downstream
1	PITA.86589	PITA.86589.1	PITA_31774	PITA_31774	sense	intergenic	1551	same_strand	upstream
1	PITA.37223	PITA.37223.22	PITA_47851	PITA_47851	sense	genic	0	nested	intronic
1	PITA.86476	PITA.86476.1	PITA_47641	PITA_47641	sense	genic	0	nested	intronic
0	PITA.86476	PITA.86476.1	PITA_38558	PITA_38558	sense	genic	0	nested	intronic
0	PITA.86476	PITA.86476.1	PITA_01584	PITA_01584	sense	genic	0	nested	intronic
0	PITA.86476	PITA.86476.1	PITA_11982	PITA_11982	sense	genic	0	nested	intronic
0	PITA.86476	PITA.86476.1	PITA_35336	PITA_35336	sense	genic	0	nested	intronic
1	PITA.26154	PITA.26154.1	PITA_22948	PITA_22948	antisense	intergenic	39879	convergent	downstream
1	PITA.82565	PITA.82565.5	PITA_29419	PITA_29419	antisense	intergenic	830	convergent	downstream
1	PITA.24208	PITA.24208.2	PITA_02757	PITA_02757	antisense	intergenic	1352	divergent	upstream
1	PITA.17002	PITA.17002.1	PITA_08582	PITA_08582	sense	genic	0	nested	intronic
1	PITA.33190	PITA.33190.1	PITA_44567	PITA_44567	sense	intergenic	66345	same_strand	downstream
1	PITA.57232	PITA.57232.1	PITA_46144	PITA_46144	antisense	genic	0	containing	intronic
0	PITA.57232	PITA.57232.1	PITA_31322	PITA_31322	antisense	intergenic	467	divergent	upstream
1	PITA.55645	PITA.55645.1	PITA_50900	PITA_50900	sense	intergenic	10691	same_strand	upstream
1	PITA.22528	PITA.22528.1	PITA_49044	PITA_49044	antisense	intergenic	26442	divergent	upstream
1	PITA.37113	PITA.37113.1	PITA_25058	PITA_25058	antisense	genic	0	overlapping	intronic
0	PITA.37113	PITA.37113.1	PITA_07781	PITA_07781	antisense	genic	0	containing	intronic
1	PITA.40003	PITA.40003.2	PITA_50635	PITA_50635	sense	intergenic	3579	same_strand	downstream
1	PITA.77972	PITA.77972.2	PITA_08235	PITA_08235	sense	intergenic	58526	same_strand	upstream
1	PITA.64759	PITA.64759.11	PITA_00746	PITA_00746	sense	intergenic	1831	same_strand	downstream
0	PITA.64759	PITA.64759.11	PITA_04260	PITA_04260	sense	intergenic	1831	same_strand	downstream
0	PITA.64759	PITA.64759.11	PITA_43672	PITA_43672	sense	intergenic	1831	same_strand	downstream
0	PITA.64759	PITA.64759.11	PITA_41761	PITA_41761	sense	intergenic	1831	same_strand	downstream
0	PITA.64759	PITA.64759.11	PITA_13822	PITA_13822	sense	intergenic	2693	same_strand	downstream
1	PITA.55647	PITA.55647.1	PITA_50900	PITA_50900	sense	intergenic	13903	same_strand	upstream
1	PITA.34515	PITA.34515.1	PITA_07227	PITA_07227	antisense	genic	0	overlapping	exonic
1	PITA.29227	PITA.29227.2	PITA_07366	PITA_07366	sense	intergenic	188	same_strand	downstream
1	PITA.85690	PITA.85690.1	PITA_33263	PITA_33263	antisense	intergenic	20868	divergent	upstream
1	PITA.46787	PITA.46787.1	PITA_18423	PITA_18423	antisense	intergenic	59931	divergent	upstream
1	PITA.25807	PITA.25807.1	PITA_44817	PITA_44817	antisense	intergenic	31206	convergent	downstream
1	PITA.56541	PITA.56541.6	PITA_05011	PITA_05011	sense	intergenic	36683	same_strand	downstream
1	PITA.83663	PITA.83663.4	PITA_43710	PITA_43710	sense	genic	0	containing	intronic
0	PITA.83663	PITA.83663.4	PITA_43239	PITA_43239	antisense	genic	0	containing	intronic
0	PITA.83663	PITA.83663.4	PITA_29455	PITA_29455	sense	intergenic	3177	same_strand	upstream
1	PITA.48142	PITA.48142.1	PITA_01783	PITA_01783	antisense	genic	0	overlapping	exonic
1	PITA.65639	PITA.65639.1	PITA_20237	PITA_20237	antisense	genic	0	nested	intronic
1	PITA.44237	PITA.44237.7	PITA_37026	PITA_37026	sense	intergenic	3446	same_strand	upstream
1	PITA.67881	PITA.67881.1	PITA_29098	PITA_29098	sense	intergenic	204	same_strand	upstream
1	PITA.54646	PITA.54646.3	PITA_48450	PITA_48450	sense	intergenic	1914	same_strand	upstream
1	PITA.24903	PITA.24903.3	PITA_29742	PITA_29742	sense	intergenic	39761	same_strand	upstream
1	PITA.56611	PITA.56611.1	PITA_27511	PITA_27511	sense	intergenic	18086	same_strand	upstream
1	PITA.35925	PITA.35925.1	PITA_22385	PITA_22385	antisense	genic	0	nested	exonic
1	PITA.40396	PITA.40396.2	PITA_15041	PITA_15041	sense	intergenic	36667	same_strand	upstream
1	PITA.85506	PITA.85506.2	PITA_03661	PITA_03661	antisense	intergenic	25674	divergent	upstream
1	PITA.33575	PITA.33575.1	PITA_30438	PITA_30438	sense	intergenic	23323	same_strand	downstream
0	PITA.33575	PITA.33575.1	PITA_05425	PITA_05425	sense	intergenic	23323	same_strand	downstream
1	PITA.54685	PITA.54685.1	PITA_25449	PITA_25449	antisense	genic	0	containing	intronic
1	PITA.65589	PITA.65589.4	PITA_27304	PITA_27304	antisense	genic	0	nested	exonic
1	PITA.49304	PITA.49304.1	PITA_09481	PITA_09481	sense	intergenic	19031	same_strand	upstream
1	PITA.42437	PITA.42437.1	PITA_02037	PITA_02037	antisense	genic	0	overlapping	exonic
1	PITA.57398	PITA.57398.1	PITA_30825	PITA_30825	sense	intergenic	15	same_strand	upstream
1	PITA.80120	PITA.80120.4	PITA_18789	PITA_18789	sense	intergenic	15564	same_strand	downstream
1	PITA.36347	PITA.36347.1	PITA_17467	PITA_17467	sense	genic	0	nested	intronic
1	PITA.72449	PITA.72449.1	PITA_23748	PITA_23748	antisense	genic	0	nested	exonic
1	PITA.59840	PITA.59840.1	PITA_37244	PITA_37244	antisense	intergenic	31160	divergent	upstream
1	PITA.26524	PITA.26524.1	PITA_28787	PITA_28787	sense	intergenic	15617	same_strand	downstream
1	PITA.52889	PITA.52889.1	PITA_02829	PITA_02829	antisense	intergenic	3857	convergent	downstream
1	PITA.85000	PITA.85000.3	PITA_16990	PITA_16990	sense	intergenic	5468	same_strand	upstream
1	PITA.86535	PITA.86535.2	PITA_28456	PITA_28456	sense	genic	0	nested	intronic
1	PITA.44728	PITA.44728.4	PITA_02960	PITA_02960	sense	intergenic	13621	same_strand	upstream
1	PITA.80498	PITA.80498.1	PITA_22878	PITA_22878	antisense	genic	0	nested	exonic
1	PITA.72880	PITA.72880.1	PITA_20345	PITA_20345	antisense	genic	0	nested	intronic
1	PITA.47337	PITA.47337.1	PITA_08267	PITA_08267	sense	intergenic	4507	same_strand	upstream
0	PITA.47337	PITA.47337.1	PITA_21835	PITA_21835	sense	intergenic	4522	same_strand	upstream
1	PITA.63523	PITA.63523.1	PITA_43626	PITA_43626	antisense	genic	0	overlapping	exonic
1	PITA.84908	PITA.84908.5	PITA_33810	PITA_33810	antisense	intergenic	1695	divergent	upstream
1	PITA.80050	PITA.80050.1	PITA_47746	PITA_47746	sense	intergenic	30926	same_strand	upstream
1	PITA.83671	PITA.83671.3	PITA_01019	PITA_01019	antisense	genic	0	nested	intronic
1	PITA.41409	PITA.41409.1	PITA_23490	PITA_23490	antisense	intergenic	45458	divergent	upstream
1	PITA.77853	PITA.77853.1	PITA_14769	PITA_14769	antisense	intergenic	123	convergent	downstream
1	PITA.81516	PITA.81516.1	PITA_10044	PITA_10044	sense	genic	0	nested	intronic
1	PITA.79446	PITA.79446.7	PITA_51214	PITA_51214	sense	intergenic	1730	same_strand	upstream
1	PITA.50912	PITA.50912.2	PITA_07191	PITA_07191	sense	intergenic	24474	same_strand	upstream
1	PITA.84315	PITA.84315.1	PITA_33863	PITA_33863	sense	intergenic	85781	same_strand	upstream
1	PITA.27965	PITA.27965.1	PITA_22627	PITA_22627	antisense	intergenic	13235	convergent	downstream
0	PITA.27965	PITA.27965.1	PITA_12231	PITA_12231	antisense	intergenic	15861	divergent	upstream
1	PITA.68532	PITA.68532.2	PITA_10335	PITA_10335	sense	intergenic	4546	same_strand	upstream
1	PITA.66859	PITA.66859.1	PITA_40818	PITA_40818	antisense	intergenic	61598	divergent	upstream
0	PITA.66859	PITA.66859.1	PITA_22109	PITA_22109	antisense	intergenic	61649	divergent	upstream
1	PITA.24511	PITA.24511.2	PITA_29093	PITA_29093	antisense	intergenic	47402	divergent	upstream
1	PITA.31100	PITA.31100.1	PITA_07289	PITA_07289	antisense	genic	0	containing	intronic
1	PITA.74972	PITA.74972.1	PITA_29557	PITA_29557	sense	intergenic	83267	same_strand	downstream
1	PITA.44243	PITA.44243.2	PITA_00496	PITA_00496	antisense	intergenic	12845	convergent	downstream
1	PITA.54039	PITA.54039.1	PITA_43099	PITA_43099	sense	intergenic	9500	same_strand	upstream
1	PITA.77561	PITA.77561.1	PITA_10854	PITA_10854	sense	intergenic	32042	same_strand	downstream
0	PITA.77561	PITA.77561.1	PITA_18345	PITA_18345	antisense	intergenic	37495	convergent	downstream
1	PITA.84026	PITA.84026.7	PITA_13545	PITA_13545	sense	intergenic	70814	same_strand	downstream
1	PITA.40633	PITA.40633.1	PITA_16660	PITA_16660	sense	intergenic	8568	same_strand	downstream
1	PITA.9222	PITA.9222.1	PITA_46521	PITA_46521	antisense	intergenic	2004	divergent	upstream
1	PITA.11337	PITA.11337.1	PITA_04511	PITA_04511	antisense	intergenic	1254	convergent	downstream
1	PITA.86411	PITA.86411.2	PITA_42879	PITA_42879	sense	intergenic	45169	same_strand	downstream
1	PITA.84853	PITA.84853.3	PITA_03615	PITA_03615	sense	genic	0	containing	intronic
1	PITA.20757	PITA.20757.7	PITA_38576	PITA_38576	sense	intergenic	1197	same_strand	downstream
1	PITA.83444	PITA.83444.1	PITA_41305	PITA_41305	sense	intergenic	68755	same_strand	downstream
1	PITA.36332	PITA.36332.3	PITA_50842	PITA_50842	sense	genic	0	nested	intronic
1	PITA.49039	PITA.49039.1	PITA_22046	PITA_22046	antisense	intergenic	95	convergent	downstream
1	PITA.80785	PITA.80785.2	PITA_05900	PITA_05900	sense	intergenic	82231	same_strand	downstream
1	PITA.20520	PITA.20520.1	PITA_41480	PITA_41480	antisense	intergenic	1272	convergent	downstream
1	PITA.38259	PITA.38259.1	PITA_32196	PITA_32196	antisense	genic	0	nested	exonic
0	PITA.38259	PITA.38259.1	PITA_29142	PITA_29142	sense	intergenic	8985	same_strand	downstream
1	PITA.75417	PITA.75417.1	PITA_42378	PITA_42378	sense	intergenic	80565	same_strand	downstream
1	PITA.55428	PITA.55428.1	PITA_21200	PITA_21200	antisense	genic	0	overlapping	intronic
1	PITA.75448	PITA.75448.1	PITA_09198	PITA_09198	sense	genic	0	overlapping	intronic
0	PITA.75448	PITA.75448.1	PITA_12680	PITA_12680	sense	intergenic	619	same_strand	upstream
1	PITA.62620	PITA.62620.2	PITA_18790	PITA_18790	antisense	intergenic	13899	convergent	downstream
1	PITA.60614	PITA.60614.1	PITA_22654	PITA_22654	antisense	genic	0	overlapping	exonic
0	PITA.60614	PITA.60614.1	PITA_27415	PITA_27415	antisense	genic	0	overlapping	exonic
1	PITA.80815	PITA.80815.19	PITA_30535	PITA_30535	sense	intergenic	19921	same_strand	upstream
1	PITA.51904	PITA.51904.1	PITA_27530	PITA_27530	sense	intergenic	1546	same_strand	upstream
1	PITA.45077	PITA.45077.1	PITA_26106	PITA_26106	antisense	intergenic	87766	convergent	downstream
1	PITA.60738	PITA.60738.1	PITA_27717	PITA_27717	sense	intergenic	11185	same_strand	downstream
1	PITA.69505	PITA.69505.1	PITA_06082	PITA_06082	sense	intergenic	295	same_strand	downstream
1	PITA.15942	PITA.15942.2	PITA_20206	PITA_20206	sense	intergenic	753	same_strand	downstream
1	PITA.49770	PITA.49770.1	PITA_38561	PITA_38561	sense	intergenic	3321	same_strand	upstream
1	PITA.46282	PITA.46282.1	PITA_49839	PITA_49839	sense	intergenic	2518	same_strand	downstream
1	PITA.68237	PITA.68237.1	PITA_19319	PITA_19319	antisense	genic	0	overlapping	exonic
1	PITA.68765	PITA.68765.1	PITA_27682	PITA_27682	antisense	intergenic	55860	divergent	upstream
1	PITA.86905	PITA.86905.1	PITA_11955	PITA_11955	antisense	genic	0	nested	intronic
1	PITA.56068	PITA.56068.1	PITA_07642	PITA_07642	antisense	intergenic	59895	convergent	downstream
1	PITA.64019	PITA.64019.1	PITA_07033	PITA_07033	sense	intergenic	47175	same_strand	upstream
1	PITA.41608	PITA.41608.2	PITA_50294	PITA_50294	antisense	intergenic	83664	convergent	downstream
1	PITA.36880	PITA.36880.3	PITA_11723	PITA_11723	antisense	intergenic	23309	convergent	downstream
1	PITA.84853	PITA.84853.8	PITA_03615	PITA_03615	sense	intergenic	2965	same_strand	upstream
1	PITA.36343	PITA.36343.1	PITA_29453	PITA_29453	sense	intergenic	18345	same_strand	upstream
1	PITA.37744	PITA.37744.1	PITA_28850	PITA_28850	antisense	intergenic	9109	convergent	downstream
1	PITA.79474	PITA.79474.2	PITA_07938	PITA_07938	antisense	intergenic	66296	divergent	upstream
1	PITA.56148	PITA.56148.2	PITA_44369	PITA_44369	sense	intergenic	59247	same_strand	upstream
1	PITA.60841	PITA.60841.1	PITA_42101	PITA_42101	antisense	intergenic	33795	divergent	upstream
1	PITA.40529	PITA.40529.1	PITA_32433	PITA_32433	sense	intergenic	74974	same_strand	upstream
1	PITA.24013	PITA.24013.2	PITA_48270	PITA_48270	sense	intergenic	20015	same_strand	upstream
1	PITA.79279	PITA.79279.1	PITA_17835	PITA_17835	antisense	intergenic	16	convergent	downstream
1	PITA.81739	PITA.81739.1	PITA_37403	PITA_37403	sense	genic	0	nested	intronic
1	PITA.78512	PITA.78512.1	PITA_46328	PITA_46328	antisense	genic	0	containing	intronic
0	PITA.78512	PITA.78512.1	PITA_23788	PITA_23788	antisense	intergenic	17	divergent	upstream
1	PITA.49034	PITA.49034.1	PITA_36419	PITA_36419	sense	genic	0	overlapping	intronic
1	PITA.19140	PITA.19140.1	PITA_26527	PITA_26527	sense	genic	0	overlapping	intronic
0	PITA.19140	PITA.19140.1	PITA_40618	PITA_40618	sense	intergenic	388	same_strand	upstream
1	PITA.27119	PITA.27119.2	PITA_04831	PITA_04831	antisense	intergenic	80661	convergent	downstream
0	PITA.27119	PITA.27119.2	PITA_41500	PITA_41500	antisense	intergenic	84516	convergent	downstream
1	PITA.67245	PITA.67245.1	PITA_22155	PITA_22155	sense	genic	0	overlapping	intronic
1	PITA.83625	PITA.83625.5	PITA_13249	PITA_13249	sense	intergenic	5715	same_strand	downstream
1	PITA.46552	PITA.46552.1	PITA_16718	PITA_16718	sense	intergenic	408	same_strand	downstream
1	PITA.27826	PITA.27826.1	PITA_40547	PITA_40547	sense	intergenic	13073	same_strand	downstream
1	PITA.77635	PITA.77635.1	PITA_36147	PITA_36147	sense	intergenic	12423	same_strand	upstream
1	PITA.82904	PITA.82904.1	PITA_46311	PITA_46311	sense	intergenic	20160	same_strand	downstream
1	PITA.80831	PITA.80831.1	PITA_46605	PITA_46605	sense	intergenic	18078	same_strand	downstream
1	PITA.82471	PITA.82471.1	PITA_42024	PITA_42024	antisense	intergenic	2344	divergent	upstream
1	PITA.75410	PITA.75410.1	PITA_13420	PITA_13420	sense	intergenic	8830	same_strand	upstream
1	PITA.56228	PITA.56228.1	PITA_50495	PITA_50495	antisense	intergenic	22356	convergent	downstream
1	PITA.63062	PITA.63062.1	PITA_03298	PITA_03298	antisense	intergenic	38432	convergent	downstream
1	PITA.28287	PITA.28287.2	PITA_50899	PITA_50899	sense	intergenic	5432	same_strand	downstream
1	PITA.50786	PITA.50786.5	PITA_02748	PITA_02748	sense	genic	0	containing	intronic
0	PITA.50786	PITA.50786.5	PITA_35410	PITA_35410	sense	genic	0	containing	intronic
1	PITA.81939	PITA.81939.1	PITA_09593	PITA_09593	antisense	intergenic	3459	convergent	downstream
1	PITA.86924	PITA.86924.1	PITA_07377	PITA_07377	sense	intergenic	53453	same_strand	upstream
1	PITA.55122	PITA.55122.1	PITA_05589	PITA_05589	antisense	intergenic	15639	convergent	downstream
1	PITA.69827	PITA.69827.1	PITA_26066	PITA_26066	antisense	intergenic	7164	convergent	downstream
1	PITA.26915	PITA.26915.1	PITA_24546	PITA_24546	antisense	intergenic	255	divergent	upstream
1	PITA.77013	PITA.77013.1	PITA_11486	PITA_11486	antisense	genic	0	overlapping	exonic
1	PITA.35661	PITA.35661.2	PITA_33540	PITA_33540	sense	intergenic	608	same_strand	downstream
0	PITA.35661	PITA.35661.2	PITA_47340	PITA_47340	sense	intergenic	8514	same_strand	upstream
1	PITA.67171	PITA.67171.1	PITA_07865	PITA_07865	antisense	intergenic	33291	convergent	downstream
1	PITA.52727	PITA.52727.1	PITA_40227	PITA_40227	antisense	genic	0	overlapping	exonic
0	PITA.52727	PITA.52727.1	PITA_17371	PITA_17371	antisense	genic	0	containing	intronic
0	PITA.52727	PITA.52727.1	PITA_17560	PITA_17560	antisense	intergenic	7598	divergent	upstream
1	PITA.87007	PITA.87007.2	PITA_26874	PITA_26874	sense	intergenic	48958	same_strand	downstream
1	PITA.32002	PITA.32002.1	PITA_05910	PITA_05910	antisense	genic	0	containing	exonic
1	PITA.71229	PITA.71229.3	PITA_24102	PITA_24102	antisense	intergenic	21516	convergent	downstream
1	PITA.33305	PITA.33305.1	PITA_22650	PITA_22650	antisense	intergenic	17193	convergent	downstream
1	PITA.60091	PITA.60091.1	PITA_50256	PITA_50256	antisense	intergenic	24044	divergent	upstream
1	PITA.85918	PITA.85918.1	PITA_22774	PITA_22774	antisense	genic	0	overlapping	exonic
0	PITA.85918	PITA.85918.1	PITA_51165	PITA_51165	antisense	genic	0	overlapping	exonic
0	PITA.85918	PITA.85918.1	PITA_19948	PITA_19948	antisense	genic	0	overlapping	exonic
1	PITA.86402	PITA.86402.1	PITA_32711	PITA_32711	sense	genic	0	containing	intronic
1	PITA.77462	PITA.77462.1	PITA_45970	PITA_45970	antisense	genic	0	nested	intronic
1	PITA.57277	PITA.57277.1	PITA_46621	PITA_46621	sense	intergenic	97594	same_strand	upstream
1	PITA.65149	PITA.65149.3	PITA_37546	PITA_37546	antisense	intergenic	3413	divergent	upstream
1	PITA.79017	PITA.79017.1	PITA_14476	PITA_14476	antisense	genic	0	overlapping	intronic
1	PITA.54646	PITA.54646.2	PITA_48450	PITA_48450	sense	intergenic	1356	same_strand	upstream
1	PITA.48156	PITA.48156.1	PITA_25149	PITA_25149	sense	genic	0	nested	intronic
1	PITA.69429	PITA.69429.1	PITA_21824	PITA_21824	sense	intergenic	39116	same_strand	upstream
1	PITA.50558	PITA.50558.1	PITA_22470	PITA_22470	antisense	intergenic	3562	convergent	downstream
1	PITA.82130	PITA.82130.3	PITA_18076	PITA_18076	antisense	intergenic	15747	convergent	downstream
1	PITA.79039	PITA.79039.16	PITA_44079	PITA_44079	antisense	intergenic	45471	divergent	upstream
1	PITA.39420	PITA.39420.2	PITA_32180	PITA_32180	sense	intergenic	57845	same_strand	downstream
0	PITA.39420	PITA.39420.2	PITA_38017	PITA_38017	sense	intergenic	57848	same_strand	downstream
1	PITA.23941	PITA.23941.2	PITA_42837	PITA_42837	antisense	intergenic	12530	convergent	downstream
0	PITA.23941	PITA.23941.2	PITA_37684	PITA_37684	antisense	intergenic	12530	convergent	downstream
1	PITA.39287	PITA.39287.1	PITA_48138	PITA_48138	antisense	intergenic	19476	convergent	downstream
1	PITA.82268	PITA.82268.1	PITA_27137	PITA_27137	antisense	intergenic	52693	divergent	upstream
0	PITA.82268	PITA.82268.1	PITA_15190	PITA_15190	antisense	intergenic	52852	divergent	upstream
1	PITA.87134	PITA.87134.3	PITA_37739	PITA_37739	antisense	intergenic	32435	divergent	upstream
0	PITA.87134	PITA.87134.3	PITA_31179	PITA_31179	antisense	intergenic	33025	divergent	upstream
1	PITA.53533	PITA.53533.1	PITA_27483	PITA_27483	sense	intergenic	7057	same_strand	downstream
1	PITA.79393	PITA.79393.3	PITA_41581	PITA_41581	sense	intergenic	3414	same_strand	upstream
1	PITA.50940	PITA.50940.1	PITA_01413	PITA_01413	antisense	intergenic	59445	divergent	upstream
1	PITA.44621	PITA.44621.2	PITA_03529	PITA_03529	sense	intergenic	47022	same_strand	upstream
1	PITA.83146	PITA.83146.5	PITA_05626	PITA_05626	sense	intergenic	69425	same_strand	downstream
1	PITA.43473	PITA.43473.1	PITA_05808	PITA_05808	sense	intergenic	6145	same_strand	downstream
1	PITA.57803	PITA.57803.1	PITA_44168	PITA_44168	sense	intergenic	12084	same_strand	downstream
1	PITA.58395	PITA.58395.2	PITA_01490	PITA_01490	sense	intergenic	47884	same_strand	upstream
1	PITA.48505	PITA.48505.6	PITA_32672	PITA_32672	antisense	intergenic	73833	divergent	upstream
1	PITA.79657	PITA.79657.1	PITA_11480	PITA_11480	antisense	intergenic	56746	convergent	downstream
1	PITA.33944	PITA.33944.1	PITA_11463	PITA_11463	sense	intergenic	253	same_strand	upstream
1	PITA.34239	PITA.34239.1	PITA_15037	PITA_15037	sense	intergenic	70150	same_strand	upstream
1	PITA.81846	PITA.81846.1	PITA_30560	PITA_30560	sense	genic	0	containing	intronic
1	PITA.23707	PITA.23707.1	PITA_23056	PITA_23056	sense	genic	0	nested	intronic
1	PITA.50293	PITA.50293.2	PITA_40400	PITA_40400	antisense	genic	0	overlapping	intronic
1	PITA.71355	PITA.71355.2	PITA_09776	PITA_09776	antisense	intergenic	23837	convergent	downstream
1	PITA.47989	PITA.47989.1	PITA_14995	PITA_14995	antisense	intergenic	197	divergent	upstream
1	PITA.44450	PITA.44450.1	PITA_41077	PITA_41077	antisense	intergenic	1161	convergent	downstream
1	PITA.50241	PITA.50241.1	PITA_03286	PITA_03286	sense	intergenic	66349	same_strand	upstream
1	PITA.79975	PITA.79975.1	PITA_51463	PITA_51463	sense	intergenic	15945	same_strand	upstream
0	PITA.79975	PITA.79975.1	PITA_36002	PITA_36002	sense	intergenic	17085	same_strand	upstream
1	PITA.53052	PITA.53052.1	PITA_19862	PITA_19862	sense	intergenic	55	same_strand	downstream
1	PITA.50361	PITA.50361.3	PITA_07143	PITA_07143	sense	intergenic	2497	same_strand	downstream
1	PITA.72679	PITA.72679.1	PITA_06017	PITA_06017	sense	intergenic	307	same_strand	upstream
0	PITA.72679	PITA.72679.1	PITA_48890	PITA_48890	antisense	intergenic	6382	divergent	upstream
1	PITA.34789	PITA.34789.1	PITA_40108	PITA_40108	sense	intergenic	3409	same_strand	downstream
1	PITA.42222	PITA.42222.2	PITA_14999	PITA_14999	sense	intergenic	3830	same_strand	upstream
1	PITA.37702	PITA.37702.1	PITA_03854	PITA_03854	antisense	intergenic	72603	convergent	downstream
1	PITA.85236	PITA.85236.1	PITA_44958	PITA_44958	antisense	genic	0	nested	intronic
1	PITA.28287	PITA.28287.1	PITA_50899	PITA_50899	sense	intergenic	5432	same_strand	downstream
1	PITA.84542	PITA.84542.1	PITA_33328	PITA_33328	sense	genic	0	nested	intronic
1	PITA.85653	PITA.85653.4	PITA_24575	PITA_24575	antisense	intergenic	43755	divergent	upstream
1	PITA.26363	PITA.26363.1	PITA_23865	PITA_23865	sense	intergenic	72	same_strand	upstream
1	PITA.22889	PITA.22889.1	PITA_33053	PITA_33053	sense	intergenic	215	same_strand	downstream
0	PITA.22889	PITA.22889.1	PITA_02053	PITA_02053	sense	intergenic	215	same_strand	downstream
1	PITA.65358	PITA.65358.1	PITA_22171	PITA_22171	sense	intergenic	477	same_strand	downstream
1	PITA.78701	PITA.78701.1	PITA_50316	PITA_50316	sense	intergenic	30106	same_strand	upstream
0	PITA.78701	PITA.78701.1	PITA_11360	PITA_11360	sense	intergenic	30193	same_strand	upstream
1	PITA.65858	PITA.65858.5	PITA_37380	PITA_37380	sense	intergenic	493	same_strand	downstream
1	PITA.54040	PITA.54040.2	PITA_43099	PITA_43099	sense	intergenic	6931	same_strand	upstream
1	PITA.73247	PITA.73247.1	PITA_27095	PITA_27095	antisense	genic	0	overlapping	exonic
1	PITA.74750	PITA.74750.1	PITA_25090	PITA_25090	sense	intergenic	52368	same_strand	downstream
1	PITA.82332	PITA.82332.1	PITA_20569	PITA_20569	antisense	intergenic	25111	convergent	downstream
1	PITA.83192	PITA.83192.1	PITA_27423	PITA_27423	antisense	genic	0	overlapping	exonic
0	PITA.83192	PITA.83192.1	PITA_35091	PITA_35091	antisense	genic	0	containing	exonic
1	PITA.80471	PITA.80471.1	PITA_17276	PITA_17276	antisense	intergenic	15581	divergent	upstream
1	PITA.28137	PITA.28137.1	PITA_38331	PITA_38331	antisense	intergenic	49697	convergent	downstream
1	PITA.5942	PITA.5942.1	PITA_42857	PITA_42857	antisense	intergenic	199	convergent	downstream
1	PITA.52986	PITA.52986.1	PITA_04179	PITA_04179	antisense	genic	0	nested	intronic
1	PITA.25700	PITA.25700.7	PITA_23327	PITA_23327	sense	genic	0	containing	intronic
0	PITA.25700	PITA.25700.7	PITA_25465	PITA_25465	sense	intergenic	541	same_strand	downstream
1	PITA.84807	PITA.84807.1	PITA_26786	PITA_26786	antisense	intergenic	49343	convergent	downstream
1	PITA.66862	PITA.66862.1	PITA_46459	PITA_46459	sense	intergenic	43843	same_strand	downstream
1	PITA.56148	PITA.56148.1	PITA_44369	PITA_44369	sense	intergenic	59247	same_strand	upstream
1	PITA.75282	PITA.75282.3	PITA_34455	PITA_34455	sense	genic	0	nested	intronic
0	PITA.75282	PITA.75282.3	PITA_07980	PITA_07980	sense	intergenic	186	same_strand	upstream
1	PITA.49298	PITA.49298.1	PITA_36732	PITA_36732	antisense	intergenic	97324	convergent	downstream
0	PITA.49298	PITA.49298.1	PITA_39760	PITA_39760	antisense	intergenic	97492	convergent	downstream
1	PITA.28904	PITA.28904.1	PITA_47053	PITA_47053	antisense	genic	0	overlapping	exonic
0	PITA.28904	PITA.28904.1	PITA_08788	PITA_08788	antisense	intergenic	354	convergent	downstream
1	PITA.73124	PITA.73124.1	PITA_13312	PITA_13312	antisense	genic	0	nested	exonic
1	PITA.84030	PITA.84030.1	PITA_26562	PITA_26562	antisense	genic	0	nested	intronic
1	PITA.12434	PITA.12434.1	PITA_24622	PITA_24622	sense	genic	0	nested	intronic
1	PITA.53440	PITA.53440.1	PITA_45900	PITA_45900	antisense	genic	0	overlapping	exonic
1	PITA.25496	PITA.25496.1	PITA_13415	PITA_13415	antisense	intergenic	54	convergent	downstream
1	PITA.35400	PITA.35400.1	PITA_32457	PITA_32457	antisense	intergenic	7487	convergent	downstream
1	PITA.53993	PITA.53993.1	PITA_47564	PITA_47564	sense	intergenic	4909	same_strand	downstream
0	PITA.53993	PITA.53993.1	PITA_50564	PITA_50564	sense	intergenic	7166	same_strand	downstream
0	PITA.53993	PITA.53993.1	PITA_35948	PITA_35948	sense	intergenic	9384	same_strand	downstream
1	PITA.47278	PITA.47278.3	PITA_30492	PITA_30492	sense	genic	0	nested	intronic
1	PITA.81193	PITA.81193.2	PITA_07527	PITA_07527	antisense	intergenic	16064	convergent	downstream
1	PITA.48091	PITA.48091.1	PITA_14017	PITA_14017	antisense	intergenic	39202	convergent	downstream
1	PITA.78169	PITA.78169.24	PITA_31661	PITA_31661	sense	intergenic	34059	same_strand	downstream
1	PITA.29837	PITA.29837.1	PITA_11778	PITA_11778	sense	intergenic	293	same_strand	downstream
1	PITA.73125	PITA.73125.2	PITA_13312	PITA_13312	sense	intergenic	837	same_strand	downstream
1	PITA.19623	PITA.19623.1	PITA_25608	PITA_25608	sense	genic	0	containing	intronic
1	PITA.19852	PITA.19852.1	PITA_23912	PITA_23912	antisense	intergenic	4033	convergent	downstream
1	PITA.84127	PITA.84127.1	PITA_33193	PITA_33193	antisense	intergenic	20931	convergent	downstream
1	PITA.81152	PITA.81152.1	PITA_02659	PITA_02659	sense	genic	0	containing	intronic
0	PITA.81152	PITA.81152.1	PITA_45575	PITA_45575	antisense	intergenic	365	convergent	downstream
1	PITA.38972	PITA.38972.3	PITA_29788	PITA_29788	sense	intergenic	53210	same_strand	upstream
1	PITA.75874	PITA.75874.1	PITA_00794	PITA_00794	sense	genic	0	containing	intronic
1	PITA.83609	PITA.83609.6	PITA_17897	PITA_17897	antisense	intergenic	89688	divergent	upstream
1	PITA.42218	PITA.42218.1	PITA_14999	PITA_14999	antisense	intergenic	2947	convergent	downstream
1	PITA.35949	PITA.35949.1	PITA_39701	PITA_39701	antisense	genic	0	containing	intronic
0	PITA.35949	PITA.35949.1	PITA_44733	PITA_44733	antisense	intergenic	9465	convergent	downstream
1	PITA.58889	PITA.58889.1	PITA_39779	PITA_39779	sense	intergenic	636	same_strand	upstream
1	PITA.14843	PITA.14843.4	PITA_08464	PITA_08464	sense	intergenic	559	same_strand	downstream
1	PITA.37829	PITA.37829.1	PITA_17372	PITA_17372	sense	intergenic	1088	same_strand	downstream
1	PITA.43951	PITA.43951.1	PITA_11357	PITA_11357	sense	intergenic	1645	same_strand	downstream
1	PITA.45516	PITA.45516.1	PITA_10446	PITA_10446	sense	genic	0	overlapping	intronic
1	PITA.42594	PITA.42594.1	PITA_09376	PITA_09376	sense	intergenic	5193	same_strand	upstream
1	PITA.18735	PITA.18735.1	PITA_02142	PITA_02142	sense	intergenic	3368	same_strand	upstream
1	PITA.29921	PITA.29921.2	PITA_31885	PITA_31885	sense	genic	0	overlapping	intronic
1	PITA.38463	PITA.38463.2	PITA_00734	PITA_00734	antisense	intergenic	45010	convergent	downstream
1	PITA.56156	PITA.56156.1	PITA_10164	PITA_10164	sense	intergenic	223	same_strand	upstream
1	PITA.82565	PITA.82565.2	PITA_29419	PITA_29419	antisense	intergenic	830	convergent	downstream
1	PITA.83727	PITA.83727.1	PITA_03999	PITA_03999	sense	intergenic	48869	same_strand	upstream
1	PITA.58342	PITA.58342.1	PITA_38662	PITA_38662	sense	intergenic	2913	same_strand	upstream
1	PITA.68260	PITA.68260.1	PITA_11919	PITA_11919	antisense	intergenic	48741	divergent	upstream
1	PITA.77652	PITA.77652.1	PITA_33443	PITA_33443	sense	intergenic	66085	same_strand	upstream
1	PITA.76197	PITA.76197.1	PITA_37857	PITA_37857	sense	intergenic	78776	same_strand	downstream
1	PITA.64676	PITA.64676.1	PITA_45515	PITA_45515	antisense	intergenic	1059	convergent	downstream
1	PITA.64944	PITA.64944.2	PITA_49226	PITA_49226	sense	intergenic	103	same_strand	downstream
0	PITA.64944	PITA.64944.2	PITA_33551	PITA_33551	sense	intergenic	2079	same_strand	downstream
1	PITA.78231	PITA.78231.1	PITA_01971	PITA_01971	antisense	genic	0	containing	exonic
1	PITA.81259	PITA.81259.1	PITA_00032	PITA_00032	antisense	genic	0	nested	intronic
0	PITA.81259	PITA.81259.1	PITA_38386	PITA_38386	antisense	genic	0	nested	intronic
0	PITA.81259	PITA.81259.1	PITA_22390	PITA_22390	antisense	genic	0	nested	intronic
1	PITA.35852	PITA.35852.1	PITA_17995	PITA_17995	sense	intergenic	65700	same_strand	upstream
1	PITA.72817	PITA.72817.1	PITA_39397	PITA_39397	antisense	genic	0	nested	exonic
1	PITA.63945	PITA.63945.1	PITA_15714	PITA_15714	antisense	intergenic	13047	divergent	upstream
1	PITA.82382	PITA.82382.1	PITA_36860	PITA_36860	sense	intergenic	68697	same_strand	upstream
1	PITA.74087	PITA.74087.1	PITA_24706	PITA_24706	antisense	intergenic	436	convergent	downstream
1	PITA.59192	PITA.59192.1	PITA_12957	PITA_12957	antisense	intergenic	35	convergent	downstream
1	PITA.67224	PITA.67224.6	PITA_43874	PITA_43874	sense	intergenic	408	same_strand	downstream
0	PITA.67224	PITA.67224.6	PITA_50536	PITA_50536	sense	intergenic	417	same_strand	downstream
1	PITA.34913	PITA.34913.1	PITA_34407	PITA_34407	antisense	intergenic	2761	divergent	upstream
0	PITA.34913	PITA.34913.1	PITA_22917	PITA_22917	antisense	intergenic	3686	convergent	downstream
1	PITA.78858	PITA.78858.1	PITA_21309	PITA_21309	sense	genic	0	containing	intronic
0	PITA.78858	PITA.78858.1	PITA_04085	PITA_04085	antisense	genic	0	containing	intronic
1	PITA.70399	PITA.70399.5	PITA_35116	PITA_35116	sense	intergenic	57433	same_strand	downstream
1	PITA.81920	PITA.81920.1	PITA_29935	PITA_29935	antisense	intergenic	61419	divergent	upstream
1	PITA.29628	PITA.29628.1	PITA_10474	PITA_10474	sense	intergenic	812	same_strand	downstream
1	PITA.41336	PITA.41336.1	PITA_26177	PITA_26177	sense	genic	0	nested	intronic
1	PITA.79127	PITA.79127.1	PITA_09718	PITA_09718	antisense	intergenic	2561	divergent	upstream
1	PITA.56564	PITA.56564.1	PITA_12109	PITA_12109	sense	intergenic	627	same_strand	downstream
1	PITA.43621	PITA.43621.1	PITA_34423	PITA_34423	sense	genic	0	nested	intronic
1	PITA.76447	PITA.76447.3	PITA_12977	PITA_12977	sense	intergenic	327	same_strand	upstream
1	PITA.82145	PITA.82145.1	PITA_27844	PITA_27844	sense	intergenic	81056	same_strand	upstream
1	PITA.32343	PITA.32343.1	PITA_13284	PITA_13284	antisense	intergenic	51151	convergent	downstream
1	PITA.73478	PITA.73478.1	PITA_40575	PITA_40575	sense	intergenic	27239	same_strand	downstream
0	PITA.73478	PITA.73478.1	PITA_48365	PITA_48365	sense	intergenic	29607	same_strand	downstream
1	PITA.45431	PITA.45431.1	PITA_35725	PITA_35725	antisense	intergenic	29994	convergent	downstream
1	PITA.71693	PITA.71693.1	PITA_20061	PITA_20061	antisense	intergenic	735	convergent	downstream
1	PITA.78061	PITA.78061.1	PITA_18657	PITA_18657	sense	intergenic	583	same_strand	upstream
1	PITA.86566	PITA.86566.1	PITA_11465	PITA_11465	sense	genic	0	nested	intronic
1	PITA.84015	PITA.84015.1	PITA_46081	PITA_46081	antisense	genic	0	nested	intronic
0	PITA.84015	PITA.84015.1	PITA_02604	PITA_02604	sense	intergenic	8549	same_strand	downstream
1	PITA.73478	PITA.73478.2	PITA_40575	PITA_40575	sense	intergenic	27239	same_strand	downstream
0	PITA.73478	PITA.73478.2	PITA_48365	PITA_48365	sense	intergenic	29607	same_strand	downstream
1	PITA.62152	PITA.62152.1	PITA_18727	PITA_18727	antisense	genic	0	overlapping	exonic
1	PITA.85921	PITA.85921.1	PITA_42114	PITA_42114	sense	intergenic	88557	same_strand	upstream
1	PITA.33355	PITA.33355.1	PITA_03722	PITA_03722	sense	intergenic	84907	same_strand	downstream
1	PITA.79446	PITA.79446.6	PITA_51214	PITA_51214	sense	intergenic	1730	same_strand	upstream
1	PITA.24209	PITA.24209.1	PITA_02757	PITA_02757	sense	intergenic	1352	same_strand	upstream
1	PITA.72485	PITA.72485.2	PITA_40497	PITA_40497	antisense	intergenic	40071	divergent	upstream
1	PITA.41364	PITA.41364.2	PITA_15662	PITA_15662	antisense	intergenic	67969	convergent	downstream
1	PITA.70399	PITA.70399.8	PITA_35116	PITA_35116	sense	intergenic	57433	same_strand	downstream
1	PITA.38583	PITA.38583.1	PITA_46394	PITA_46394	antisense	intergenic	2	convergent	downstream
1	PITA.70520	PITA.70520.2	PITA_46553	PITA_46553	sense	intergenic	983	same_strand	downstream
1	PITA.40973	PITA.40973.1	PITA_31010	PITA_31010	sense	intergenic	71808	same_strand	upstream
1	PITA.73938	PITA.73938.1	PITA_06312	PITA_06312	sense	intergenic	5300	same_strand	downstream
1	PITA.80368	PITA.80368.1	PITA_17275	PITA_17275	antisense	intergenic	52496	divergent	upstream
1	PITA.67760	PITA.67760.1	PITA_49974	PITA_49974	sense	intergenic	6947	same_strand	downstream
1	PITA.58993	PITA.58993.1	PITA_20454	PITA_20454	sense	intergenic	46947	same_strand	upstream
1	PITA.84908	PITA.84908.10	PITA_33810	PITA_33810	antisense	intergenic	2457	divergent	upstream
1	PITA.86826	PITA.86826.1	PITA_32176	PITA_32176	sense	intergenic	31090	same_strand	downstream
1	PITA.78109	PITA.78109.2	PITA_07723	PITA_07723	antisense	intergenic	43855	divergent	upstream
1	PITA.67689	PITA.67689.3	PITA_39434	PITA_39434	sense	intergenic	1887	same_strand	upstream
0	PITA.67689	PITA.67689.3	PITA_24224	PITA_24224	antisense	intergenic	2097	divergent	upstream
1	PITA.86589	PITA.86589.2	PITA_31774	PITA_31774	sense	intergenic	1573	same_strand	upstream
1	PITA.62278	PITA.62278.1	PITA_47507	PITA_47507	antisense	intergenic	1557	convergent	downstream
1	PITA.35004	PITA.35004.1	PITA_38527	PITA_38527	sense	intergenic	221	same_strand	upstream
1	PITA.43378	PITA.43378.1	PITA_35914	PITA_35914	sense	genic	0	containing	intronic
1	PITA.12710	PITA.12710.1	PITA_14176	PITA_14176	antisense	genic	0	nested	exonic
1	PITA.56627	PITA.56627.1	PITA_10277	PITA_10277	antisense	intergenic	1273	convergent	downstream
1	PITA.58991	PITA.58991.1	PITA_36920	PITA_36920	sense	intergenic	47	same_strand	downstream
1	PITA.24978	PITA.24978.12	PITA_47565	PITA_47565	antisense	intergenic	68538	convergent	downstream
1	PITA.86551	PITA.86551.1	PITA_20313	PITA_20313	antisense	genic	0	nested	intronic
1	PITA.46613	PITA.46613.2	PITA_37910	PITA_37910	antisense	intergenic	90576	divergent	upstream
1	PITA.69485	PITA.69485.1	PITA_08783	PITA_08783	antisense	intergenic	708	convergent	downstream
1	PITA.21935	PITA.21935.1	PITA_34625	PITA_34625	antisense	intergenic	40184	divergent	upstream
1	PITA.48808	PITA.48808.1	PITA_00322	PITA_00322	antisense	intergenic	16	convergent	downstream
1	PITA.81258	PITA.81258.1	PITA_22390	PITA_22390	sense	genic	0	nested	intronic
0	PITA.81258	PITA.81258.1	PITA_00032	PITA_00032	sense	genic	0	nested	intronic
0	PITA.81258	PITA.81258.1	PITA_38386	PITA_38386	sense	genic	0	nested	intronic
1	PITA.70399	PITA.70399.7	PITA_35116	PITA_35116	sense	intergenic	57433	same_strand	downstream
1	PITA.17182	PITA.17182.1	PITA_09177	PITA_09177	sense	intergenic	659	same_strand	downstream
1	PITA.59719	PITA.59719.1	PITA_30584	PITA_30584	antisense	intergenic	28181	convergent	downstream
1	PITA.24518	PITA.24518.1	PITA_25334	PITA_25334	sense	intergenic	46306	same_strand	upstream
1	PITA.69070	PITA.69070.1	PITA_17730	PITA_17730	antisense	genic	0	nested	exonic
1	PITA.36793	PITA.36793.1	PITA_10371	PITA_10371	sense	intergenic	25448	same_strand	downstream
1	PITA.56022	PITA.56022.2	PITA_19394	PITA_19394	antisense	genic	0	overlapping	intronic
1	PITA.36057	PITA.36057.1	PITA_41649	PITA_41649	sense	intergenic	130	same_strand	downstream
0	PITA.36057	PITA.36057.1	PITA_11322	PITA_11322	sense	intergenic	3493	same_strand	upstream
1	PITA.28316	PITA.28316.1	PITA_16369	PITA_16369	sense	intergenic	30293	same_strand	upstream
0	PITA.28316	PITA.28316.1	PITA_04290	PITA_04290	sense	intergenic	36358	same_strand	downstream
1	PITA.80076	PITA.80076.2	PITA_20001	PITA_20001	antisense	intergenic	38675	convergent	downstream
1	PITA.24976	PITA.24976.2	PITA_47565	PITA_47565	antisense	intergenic	72300	convergent	downstream
1	PITA.58210	PITA.58210.1	PITA_48662	PITA_48662	antisense	genic	0	overlapping	exonic
0	PITA.58210	PITA.58210.1	PITA_38313	PITA_38313	antisense	genic	0	overlapping	exonic
0	PITA.58210	PITA.58210.1	PITA_33917	PITA_33917	antisense	intergenic	1296	convergent	downstream
1	PITA.79578	PITA.79578.1	PITA_46913	PITA_46913	sense	intergenic	90383	same_strand	upstream
1	PITA.31398	PITA.31398.1	PITA_02350	PITA_02350	antisense	intergenic	46842	divergent	upstream
1	PITA.32352	PITA.32352.1	PITA_03017	PITA_03017	antisense	intergenic	95633	convergent	downstream
1	PITA.86350	PITA.86350.1	PITA_47512	PITA_47512	sense	genic	0	nested	intronic
1	PITA.24980	PITA.24980.1	PITA_47565	PITA_47565	antisense	intergenic	2462	convergent	downstream
1	PITA.80815	PITA.80815.6	PITA_30535	PITA_30535	sense	intergenic	19921	same_strand	upstream
1	PITA.84147	PITA.84147.1	PITA_08995	PITA_08995	antisense	intergenic	78934	divergent	upstream
1	PITA.60013	PITA.60013.1	PITA_03640	PITA_03640	antisense	intergenic	43793	divergent	upstream
1	PITA.66104	PITA.66104.1	PITA_34905	PITA_34905	sense	intergenic	58271	same_strand	downstream
1	PITA.78858	PITA.78858.2	PITA_21309	PITA_21309	sense	genic	0	containing	intronic
0	PITA.78858	PITA.78858.2	PITA_04085	PITA_04085	antisense	genic	0	containing	intronic
1	PITA.15526	PITA.15526.1	PITA_12998	PITA_12998	antisense	intergenic	2693	divergent	upstream
0	PITA.15526	PITA.15526.1	PITA_38845	PITA_38845	antisense	intergenic	6148	divergent	upstream
1	PITA.74949	PITA.74949.1	PITA_37860	PITA_37860	antisense	intergenic	2891	convergent	downstream
1	PITA.65997	PITA.65997.2	PITA_05047	PITA_05047	antisense	intergenic	11601	divergent	upstream
0	PITA.65997	PITA.65997.2	PITA_37485	PITA_37485	antisense	intergenic	16791	divergent	upstream
1	PITA.29288	PITA.29288.1	PITA_16128	PITA_16128	antisense	intergenic	37821	convergent	downstream
1	PITA.5420	PITA.5420.1	PITA_21802	PITA_21802	sense	intergenic	248	same_strand	upstream
1	PITA.77641	PITA.77641.4	PITA_33443	PITA_33443	sense	intergenic	7144	same_strand	downstream
1	PITA.19025	PITA.19025.1	PITA_42377	PITA_42377	antisense	intergenic	1401	convergent	downstream
1	PITA.71526	PITA.71526.1	PITA_00592	PITA_00592	sense	intergenic	7951	same_strand	upstream
1	PITA.57242	PITA.57242.1	PITA_37375	PITA_37375	antisense	intergenic	17371	divergent	upstream
1	PITA.69337	PITA.69337.1	PITA_26700	PITA_26700	sense	genic	0	nested	intronic
1	PITA.34896	PITA.34896.1	PITA_40828	PITA_40828	antisense	intergenic	89555	convergent	downstream
1	PITA.67532	PITA.67532.1	PITA_20005	PITA_20005	sense	intergenic	28768	same_strand	downstream
1	PITA.69429	PITA.69429.2	PITA_21824	PITA_21824	sense	intergenic	39835	same_strand	upstream
1	PITA.70855	PITA.70855.1	PITA_50700	PITA_50700	antisense	intergenic	161	divergent	upstream
1	PITA.78566	PITA.78566.1	PITA_49523	PITA_49523	antisense	intergenic	2874	convergent	downstream
1	PITA.23007	PITA.23007.1	PITA_42816	PITA_42816	antisense	genic	0	overlapping	intronic
1	PITA.31954	PITA.31954.2	PITA_38177	PITA_38177	sense	intergenic	470	same_strand	downstream
1	PITA.86314	PITA.86314.1	PITA_27808	PITA_27808	sense	intergenic	11353	same_strand	upstream
1	PITA.67247	PITA.67247.1	PITA_22155	PITA_22155	antisense	genic	0	overlapping	exonic
1	PITA.21721	PITA.21721.1	PITA_31263	PITA_31263	antisense	intergenic	16116	divergent	upstream
1	PITA.50286	PITA.50286.1	PITA_02196	PITA_02196	sense	intergenic	15077	same_strand	upstream
1	PITA.24976	PITA.24976.4	PITA_47565	PITA_47565	antisense	intergenic	72300	convergent	downstream
1	PITA.46396	PITA.46396.1	PITA_28383	PITA_28383	antisense	intergenic	467	convergent	downstream
0	PITA.46396	PITA.46396.1	PITA_32684	PITA_32684	antisense	intergenic	3457	divergent	upstream
1	PITA.83723	PITA.83723.1	PITA_03999	PITA_03999	sense	intergenic	38911	same_strand	upstream
1	PITA.85453	PITA.85453.1	PITA_16894	PITA_16894	antisense	genic	0	overlapping	intronic
1	PITA.41737	PITA.41737.1	PITA_31394	PITA_31394	antisense	intergenic	296	convergent	downstream
1	PITA.36926	PITA.36926.1	PITA_06956	PITA_06956	sense	intergenic	23003	same_strand	upstream
1	PITA.74072	PITA.74072.1	PITA_03168	PITA_03168	antisense	intergenic	74317	convergent	downstream
1	PITA.81512	PITA.81512.1	PITA_16478	PITA_16478	sense	genic	0	nested	intronic
1	PITA.30249	PITA.30249.1	PITA_24334	PITA_24334	antisense	intergenic	32780	convergent	downstream
1	PITA.81934	PITA.81934.1	PITA_42872	PITA_42872	antisense	intergenic	41795	divergent	upstream
0	PITA.81934	PITA.81934.1	PITA_38937	PITA_38937	antisense	intergenic	41819	divergent	upstream
1	PITA.42763	PITA.42763.1	PITA_05792	PITA_05792	antisense	genic	0	overlapping	exonic
0	PITA.42763	PITA.42763.1	PITA_41090	PITA_41090	antisense	genic	0	containing	intronic
1	PITA.82998	PITA.82998.2	PITA_05697	PITA_05697	antisense	intergenic	1499	divergent	upstream
1	PITA.19024	PITA.19024.1	PITA_42377	PITA_42377	sense	intergenic	542	same_strand	downstream
1	PITA.71755	PITA.71755.1	PITA_22694	PITA_22694	sense	intergenic	14585	same_strand	downstream
1	PITA.57802	PITA.57802.1	PITA_44168	PITA_44168	antisense	intergenic	12084	convergent	downstream
1	PITA.70876	PITA.70876.1	PITA_50679	PITA_50679	sense	intergenic	72567	same_strand	downstream
1	PITA.32278	PITA.32278.1	PITA_38641	PITA_38641	antisense	intergenic	7345	divergent	upstream
1	PITA.30286	PITA.30286.1	PITA_05715	PITA_05715	antisense	intergenic	39439	divergent	upstream
1	PITA.85256	PITA.85256.2	PITA_46286	PITA_46286	sense	intergenic	93909	same_strand	upstream
1	PITA.22643	PITA.22643.1	PITA_01572	PITA_01572	sense	intergenic	1031	same_strand	downstream
1	PITA.51671	PITA.51671.1	PITA_25692	PITA_25692	antisense	intergenic	1700	convergent	downstream
1	PITA.57512	PITA.57512.1	PITA_49814	PITA_49814	antisense	intergenic	38949	convergent	downstream
1	PITA.78901	PITA.78901.3	PITA_16502	PITA_16502	sense	intergenic	63400	same_strand	downstream
1	PITA.79099	PITA.79099.1	PITA_19279	PITA_19279	sense	intergenic	1158	same_strand	downstream
1	PITA.35398	PITA.35398.1	PITA_32457	PITA_32457	sense	intergenic	2988	same_strand	downstream
1	PITA.42218	PITA.42218.2	PITA_14999	PITA_14999	antisense	intergenic	2947	convergent	downstream
1	PITA.82601	PITA.82601.2	PITA_26771	PITA_26771	sense	intergenic	5585	same_strand	downstream
1	PITA.28699	PITA.28699.1	PITA_08572	PITA_08572	antisense	genic	0	nested	exonic
1	PITA.70828	PITA.70828.3	PITA_00858	PITA_00858	sense	intergenic	72720	same_strand	upstream
1	PITA.41908	PITA.41908.1	PITA_19068	PITA_19068	antisense	genic	0	nested	intronic
0	PITA.41908	PITA.41908.1	PITA_50695	PITA_50695	antisense	genic	0	nested	intronic
1	PITA.38743	PITA.38743.4	PITA_21922	PITA_21922	antisense	intergenic	18495	convergent	downstream
1	PITA.22302	PITA.22302.1	PITA_33541	PITA_33541	antisense	intergenic	315	convergent	downstream
1	PITA.78033	PITA.78033.1	PITA_28537	PITA_28537	sense	intergenic	3976	same_strand	downstream
1	PITA.74719	PITA.74719.1	PITA_29392	PITA_29392	antisense	intergenic	44135	convergent	downstream
1	PITA.37986	PITA.37986.2	PITA_42601	PITA_42601	antisense	intergenic	17987	convergent	downstream
1	PITA.29748	PITA.29748.1	PITA_39145	PITA_39145	sense	intergenic	46714	same_strand	upstream
1	PITA.66863	PITA.66863.1	PITA_46459	PITA_46459	antisense	intergenic	43843	convergent	downstream
1	PITA.86776	PITA.86776.1	PITA_23566	PITA_23566	antisense	genic	0	nested	intronic
1	PITA.81814	PITA.81814.1	PITA_07659	PITA_07659	sense	intergenic	69915	same_strand	downstream
1	PITA.83445	PITA.83445.1	PITA_41305	PITA_41305	antisense	intergenic	68755	convergent	downstream
1	PITA.84728	PITA.84728.1	PITA_07279	PITA_07279	antisense	genic	0	nested	intronic
1	PITA.83209	PITA.83209.2	PITA_12453	PITA_12453	sense	intergenic	978	same_strand	upstream
1	PITA.78055	PITA.78055.1	PITA_51227	PITA_51227	antisense	genic	0	containing	intronic
1	PITA.80197	PITA.80197.2	PITA_30731	PITA_30731	sense	intergenic	6252	same_strand	upstream
1	PITA.50797	PITA.50797.2	PITA_29809	PITA_29809	sense	intergenic	30459	same_strand	upstream
1	PITA.53994	PITA.53994.1	PITA_47564	PITA_47564	sense	intergenic	11662	same_strand	downstream
0	PITA.53994	PITA.53994.1	PITA_35948	PITA_35948	sense	intergenic	16137	same_strand	downstream
0	PITA.53994	PITA.53994.1	PITA_50564	PITA_50564	sense	intergenic	13919	same_strand	downstream
1	PITA.25163	PITA.25163.1	PITA_01821	PITA_01821	sense	intergenic	36922	same_strand	upstream
1	PITA.75679	PITA.75679.1	PITA_09778	PITA_09778	sense	intergenic	58669	same_strand	upstream
1	PITA.56816	PITA.56816.2	PITA_10524	PITA_10524	sense	genic	0	overlapping	intronic
0	PITA.56816	PITA.56816.2	PITA_44610	PITA_44610	sense	intergenic	7769	same_strand	downstream
1	PITA.78970	PITA.78970.1	PITA_00411	PITA_00411	sense	genic	0	nested	intronic
1	PITA.24210	PITA.24210.1	PITA_02757	PITA_02757	antisense	intergenic	2235	divergent	upstream
1	PITA.67144	PITA.67144.1	PITA_07650	PITA_07650	sense	intergenic	93100	same_strand	downstream
1	PITA.75496	PITA.75496.2	PITA_22815	PITA_22815	sense	genic	0	nested	intronic
0	PITA.75496	PITA.75496.2	PITA_12896	PITA_12896	sense	genic	0	nested	intronic
1	PITA.49218	PITA.49218.1	PITA_12302	PITA_12302	sense	intergenic	1171	same_strand	downstream
0	PITA.49218	PITA.49218.1	PITA_11007	PITA_11007	sense	intergenic	6352	same_strand	downstream
1	PITA.27090	PITA.27090.1	PITA_49950	PITA_49950	sense	intergenic	2066	same_strand	downstream
1	PITA.46354	PITA.46354.1	PITA_03281	PITA_03281	sense	genic	0	nested	intronic
1	PITA.78079	PITA.78079.1	PITA_22933	PITA_22933	antisense	intergenic	31812	convergent	downstream
1	PITA.54276	PITA.54276.1	PITA_21421	PITA_21421	antisense	genic	0	overlapping	exonic
1	PITA.33277	PITA.33277.3	PITA_08467	PITA_08467	sense	intergenic	376	same_strand	upstream
1	PITA.56511	PITA.56511.2	PITA_42721	PITA_42721	sense	intergenic	5611	same_strand	downstream
1	PITA.77537	PITA.77537.1	PITA_00302	PITA_00302	antisense	genic	0	nested	intronic
1	PITA.82139	PITA.82139.1	PITA_31870	PITA_31870	sense	intergenic	42336	same_strand	downstream
1	PITA.84246	PITA.84246.1	PITA_03077	PITA_03077	antisense	genic	0	nested	intronic
1	PITA.41931	PITA.41931.1	PITA_34079	PITA_34079	sense	intergenic	71070	same_strand	upstream
0	PITA.41931	PITA.41931.1	PITA_01598	PITA_01598	sense	intergenic	71118	same_strand	upstream
1	PITA.66668	PITA.66668.1	PITA_41800	PITA_41800	antisense	intergenic	27389	divergent	upstream
1	PITA.65428	PITA.65428.1	PITA_18247	PITA_18247	antisense	genic	0	containing	intronic
0	PITA.65428	PITA.65428.1	PITA_44911	PITA_44911	antisense	intergenic	56	convergent	downstream
1	PITA.57002	PITA.57002.3	PITA_40422	PITA_40422	sense	intergenic	1860	same_strand	downstream
1	PITA.63953	PITA.63953.1	PITA_25634	PITA_25634	antisense	genic	0	overlapping	exonic
1	PITA.73400	PITA.73400.1	PITA_20830	PITA_20830	sense	intergenic	44402	same_strand	downstream
1	PITA.28583	PITA.28583.2	PITA_27575	PITA_27575	sense	intergenic	35775	same_strand	upstream
1	PITA.70652	PITA.70652.2	PITA_32247	PITA_32247	antisense	intergenic	5646	convergent	downstream
1	PITA.85536	PITA.85536.4	PITA_09680	PITA_09680	sense	genic	0	overlapping	intronic
1	PITA.70156	PITA.70156.1	PITA_41071	PITA_41071	sense	intergenic	70644	same_strand	upstream
1	PITA.84468	PITA.84468.1	PITA_04193	PITA_04193	antisense	genic	0	nested	intronic
1	PITA.52043	PITA.52043.1	PITA_15641	PITA_15641	antisense	intergenic	11173	divergent	upstream
0	PITA.52043	PITA.52043.1	PITA_08571	PITA_08571	antisense	intergenic	12586	divergent	upstream
1	PITA.83397	PITA.83397.2	PITA_49318	PITA_49318	antisense	intergenic	80557	divergent	upstream
1	PITA.81173	PITA.81173.1	PITA_24972	PITA_24972	antisense	genic	0	overlapping	intronic
0	PITA.81173	PITA.81173.1	PITA_47437	PITA_47437	sense	intergenic	3224	same_strand	downstream
1	PITA.61652	PITA.61652.1	PITA_12860	PITA_12860	sense	intergenic	66750	same_strand	upstream
0	PITA.61652	PITA.61652.1	PITA_43465	PITA_43465	sense	intergenic	66750	same_strand	upstream
0	PITA.61652	PITA.61652.1	PITA_50701	PITA_50701	sense	intergenic	66750	same_strand	upstream
1	PITA.14843	PITA.14843.5	PITA_08464	PITA_08464	sense	intergenic	601	same_strand	downstream
1	PITA.64797	PITA.64797.1	PITA_09131	PITA_09131	antisense	intergenic	94006	divergent	upstream
1	PITA.78094	PITA.78094.1	PITA_23939	PITA_23939	antisense	genic	0	nested	intronic
1	PITA.66859	PITA.66859.2	PITA_40818	PITA_40818	antisense	intergenic	62076	divergent	upstream
0	PITA.66859	PITA.66859.2	PITA_22109	PITA_22109	antisense	intergenic	62127	divergent	upstream
1	PITA.41389	PITA.41389.2	PITA_14959	PITA_14959	sense	genic	0	overlapping	intronic
1	PITA.54753	PITA.54753.1	PITA_47774	PITA_47774	sense	intergenic	193	same_strand	upstream
1	PITA.49179	PITA.49179.1	PITA_12435	PITA_12435	sense	intergenic	22670	same_strand	downstream
1	PITA.29488	PITA.29488.4	PITA_02267	PITA_02267	sense	intergenic	40210	same_strand	upstream
1	PITA.58922	PITA.58922.3	PITA_10562	PITA_10562	antisense	intergenic	6446	divergent	upstream
1	PITA.27873	PITA.27873.1	PITA_33998	PITA_33998	antisense	genic	0	nested	exonic
1	PITA.55916	PITA.55916.1	PITA_20860	PITA_20860	antisense	intergenic	844	convergent	downstream
0	PITA.55916	PITA.55916.1	PITA_03196	PITA_03196	antisense	intergenic	1240	convergent	downstream
1	PITA.37079	PITA.37079.1	PITA_03798	PITA_03798	antisense	intergenic	67702	divergent	upstream
1	PITA.54993	PITA.54993.1	PITA_05497	PITA_05497	antisense	intergenic	3903	convergent	downstream
1	PITA.76576	PITA.76576.2	PITA_05123	PITA_05123	sense	intergenic	157	same_strand	downstream
1	PITA.65703	PITA.65703.1	PITA_08485	PITA_08485	antisense	intergenic	3490	divergent	upstream
1	PITA.64694	PITA.64694.8	PITA_02118	PITA_02118	sense	intergenic	368	same_strand	downstream
1	PITA.24447	PITA.24447.1	PITA_50352	PITA_50352	sense	genic	0	containing	intronic
0	PITA.24447	PITA.24447.1	PITA_43204	PITA_43204	sense	genic	0	containing	intronic
0	PITA.24447	PITA.24447.1	PITA_32864	PITA_32864	sense	intergenic	226	same_strand	downstream
1	PITA.77267	PITA.77267.1	PITA_11673	PITA_11673	sense	intergenic	2126	same_strand	downstream
1	PITA.81754	PITA.81754.11	PITA_17478	PITA_17478	antisense	intergenic	6451	divergent	upstream
1	PITA.83486	PITA.83486.1	PITA_09565	PITA_09565	antisense	genic	0	nested	exonic
1	PITA.47567	PITA.47567.1	PITA_27424	PITA_27424	antisense	intergenic	45978	convergent	downstream
1	PITA.83443	PITA.83443.1	PITA_41305	PITA_41305	sense	intergenic	76848	same_strand	downstream
1	PITA.74357	PITA.74357.1	PITA_38536	PITA_38536	antisense	intergenic	1221	convergent	downstream
1	PITA.56511	PITA.56511.1	PITA_42721	PITA_42721	sense	intergenic	5611	same_strand	downstream
1	PITA.28130	PITA.28130.1	PITA_48055	PITA_48055	antisense	intergenic	48364	divergent	upstream
1	PITA.83625	PITA.83625.1	PITA_13249	PITA_13249	sense	intergenic	5715	same_strand	downstream
1	PITA.52040	PITA.52040.1	PITA_15641	PITA_15641	sense	intergenic	282	same_strand	upstream
0	PITA.52040	PITA.52040.1	PITA_08571	PITA_08571	sense	intergenic	1695	same_strand	upstream
1	PITA.52882	PITA.52882.4	PITA_20026	PITA_20026	antisense	intergenic	30554	divergent	upstream
1	PITA.61071	PITA.61071.3	PITA_27764	PITA_27764	sense	intergenic	50856	same_strand	upstream
1	PITA.55274	PITA.55274.2	PITA_16004	PITA_16004	antisense	intergenic	5560	convergent	downstream
1	PITA.63112	PITA.63112.1	PITA_18864	PITA_18864	sense	intergenic	17854	same_strand	downstream
1	PITA.80841	PITA.80841.1	PITA_24686	PITA_24686	sense	intergenic	29637	same_strand	upstream
1	PITA.67565	PITA.67565.1	PITA_11048	PITA_11048	sense	intergenic	1041	same_strand	downstream
0	PITA.67565	PITA.67565.1	PITA_16978	PITA_16978	antisense	intergenic	9848	convergent	downstream
1	PITA.57153	PITA.57153.1	PITA_42563	PITA_42563	antisense	intergenic	34813	divergent	upstream
1	PITA.81908	PITA.81908.1	PITA_40822	PITA_40822	sense	intergenic	49744	same_strand	downstream
1	PITA.56770	PITA.56770.1	PITA_31403	PITA_31403	antisense	genic	0	overlapping	intronic
1	PITA.39833	PITA.39833.2	PITA_10716	PITA_10716	antisense	intergenic	59539	convergent	downstream
1	PITA.80959	PITA.80959.1	PITA_37010	PITA_37010	antisense	intergenic	1706	divergent	upstream
1	PITA.23708	PITA.23708.1	PITA_23056	PITA_23056	antisense	genic	0	nested	exonic
1	PITA.85076	PITA.85076.3	PITA_49463	PITA_49463	antisense	intergenic	68801	convergent	downstream
1	PITA.45325	PITA.45325.1	PITA_47353	PITA_47353	antisense	intergenic	27762	divergent	upstream
1	PITA.84266	PITA.84266.1	PITA_08564	PITA_08564	sense	intergenic	27660	same_strand	downstream
1	PITA.18515	PITA.18515.1	PITA_28846	PITA_28846	antisense	intergenic	7087	convergent	downstream
1	PITA.86411	PITA.86411.3	PITA_42879	PITA_42879	sense	intergenic	16362	same_strand	downstream
1	PITA.78545	PITA.78545.1	PITA_02325	PITA_02325	sense	genic	0	nested	intronic
0	PITA.78545	PITA.78545.1	PITA_23843	PITA_23843	sense	genic	0	nested	intronic
1	PITA.67566	PITA.67566.1	PITA_11048	PITA_11048	antisense	intergenic	1041	convergent	downstream
1	PITA.33341	PITA.33341.2	PITA_28874	PITA_28874	antisense	intergenic	6466	divergent	upstream
1	PITA.15517	PITA.15517.1	PITA_27093	PITA_27093	antisense	genic	0	overlapping	exonic
1	PITA.68739	PITA.68739.1	PITA_07559	PITA_07559	sense	intergenic	7335	same_strand	downstream
1	PITA.60789	PITA.60789.2	PITA_06948	PITA_06948	sense	genic	0	containing	intronic
1	PITA.83856	PITA.83856.1	PITA_05450	PITA_05450	antisense	intergenic	5228	divergent	upstream
1	PITA.36482	PITA.36482.1	PITA_38615	PITA_38615	antisense	intergenic	8838	convergent	downstream
1	PITA.62163	PITA.62163.1	PITA_24822	PITA_24822	antisense	genic	0	nested	intronic
1	PITA.73814	PITA.73814.1	PITA_15341	PITA_15341	sense	intergenic	35240	same_strand	downstream
1	PITA.45316	PITA.45316.2	PITA_41313	PITA_41313	antisense	intergenic	26386	convergent	downstream
1	PITA.27062	PITA.27062.1	PITA_22818	PITA_22818	sense	intergenic	1422	same_strand	upstream
1	PITA.47797	PITA.47797.1	PITA_12940	PITA_12940	sense	intergenic	635	same_strand	upstream
0	PITA.47797	PITA.47797.1	PITA_38786	PITA_38786	antisense	intergenic	4367	convergent	downstream
1	PITA.74869	PITA.74869.1	PITA_51617	PITA_51617	antisense	genic	0	nested	intronic
1	PITA.26028	PITA.26028.1	PITA_43731	PITA_43731	sense	intergenic	80772	same_strand	downstream
0	PITA.26028	PITA.26028.1	PITA_43119	PITA_43119	sense	intergenic	82932	same_strand	downstream
1	PITA.39296	PITA.39296.1	PITA_39335	PITA_39335	sense	genic	0	nested	intronic
1	PITA.21728	PITA.21728.5	PITA_17289	PITA_17289	sense	intergenic	17976	same_strand	upstream
1	PITA.77193	PITA.77193.1	PITA_42260	PITA_42260	sense	intergenic	51052	same_strand	downstream
1	PITA.36705	PITA.36705.1	PITA_45191	PITA_45191	antisense	intergenic	32	divergent	upstream
1	PITA.24978	PITA.24978.20	PITA_47565	PITA_47565	antisense	intergenic	68538	convergent	downstream
1	PITA.61021	PITA.61021.2	PITA_43062	PITA_43062	antisense	intergenic	4036	convergent	downstream
1	PITA.26747	PITA.26747.5	PITA_45966	PITA_45966	sense	intergenic	562	same_strand	upstream
1	PITA.63753	PITA.63753.1	PITA_10994	PITA_10994	antisense	intergenic	247	divergent	upstream
1	PITA.71353	PITA.71353.1	PITA_41008	PITA_41008	antisense	intergenic	70118	divergent	upstream
1	PITA.4774	PITA.4774.1	PITA_33384	PITA_33384	sense	intergenic	9	same_strand	upstream
1	PITA.82852	PITA.82852.2	PITA_50245	PITA_50245	sense	intergenic	10994	same_strand	upstream
1	PITA.50293	PITA.50293.4	PITA_40400	PITA_40400	antisense	genic	0	nested	intronic
1	PITA.55994	PITA.55994.1	PITA_29118	PITA_29118	sense	intergenic	5152	same_strand	upstream
1	PITA.81991	PITA.81991.1	PITA_11273	PITA_11273	antisense	intergenic	5204	convergent	downstream
0	PITA.81991	PITA.81991.1	PITA_21936	PITA_21936	antisense	intergenic	5204	convergent	downstream
1	PITA.80427	PITA.80427.1	PITA_49545	PITA_49545	sense	intergenic	2580	same_strand	upstream
0	PITA.80427	PITA.80427.1	PITA_18384	PITA_18384	sense	intergenic	3591	same_strand	upstream
1	PITA.71124	PITA.71124.1	PITA_29269	PITA_29269	antisense	intergenic	50397	convergent	downstream
1	PITA.70654	PITA.70654.3	PITA_00280	PITA_00280	sense	intergenic	35093	same_strand	upstream
1	PITA.81780	PITA.81780.1	PITA_08075	PITA_08075	sense	genic	0	nested	intronic
1	PITA.67937	PITA.67937.1	PITA_20531	PITA_20531	sense	intergenic	13184	same_strand	upstream
1	PITA.13392	PITA.13392.3	PITA_32089	PITA_32089	sense	genic	0	overlapping	intronic
1	PITA.86475	PITA.86475.4	PITA_01584	PITA_01584	antisense	genic	0	nested	intronic
0	PITA.86475	PITA.86475.4	PITA_38558	PITA_38558	antisense	genic	0	nested	intronic
0	PITA.86475	PITA.86475.4	PITA_35336	PITA_35336	antisense	genic	0	nested	intronic
0	PITA.86475	PITA.86475.4	PITA_11982	PITA_11982	antisense	genic	0	nested	intronic
0	PITA.86475	PITA.86475.4	PITA_47641	PITA_47641	antisense	genic	0	nested	intronic
1	PITA.57360	PITA.57360.1	PITA_02728	PITA_02728	sense	intergenic	73540	same_strand	upstream
1	PITA.13392	PITA.13392.4	PITA_32089	PITA_32089	sense	genic	0	overlapping	intronic
1	PITA.81936	PITA.81936.5	PITA_09593	PITA_09593	sense	intergenic	59	same_strand	downstream
1	PITA.18765	PITA.18765.1	PITA_18251	PITA_18251	sense	genic	0	nested	intronic
1	PITA.61145	PITA.61145.8	PITA_05943	PITA_05943	sense	intergenic	5362	same_strand	upstream
1	PITA.73511	PITA.73511.2	PITA_42838	PITA_42838	sense	genic	0	nested	intronic
1	PITA.28490	PITA.28490.1	PITA_27007	PITA_27007	antisense	intergenic	101	convergent	downstream
1	PITA.32569	PITA.32569.1	PITA_33767	PITA_33767	antisense	intergenic	5101	convergent	downstream
1	PITA.85198	PITA.85198.1	PITA_08958	PITA_08958	antisense	genic	0	nested	intronic
1	PITA.52743	PITA.52743.2	PITA_24509	PITA_24509	antisense	intergenic	25378	convergent	downstream
1	PITA.59859	PITA.59859.1	PITA_42710	PITA_42710	sense	genic	0	nested	intronic
1	PITA.43657	PITA.43657.2	PITA_51203	PITA_51203	sense	intergenic	20876	same_strand	downstream
1	PITA.20987	PITA.20987.2	PITA_44967	PITA_44967	sense	intergenic	3878	same_strand	downstream
1	PITA.64648	PITA.64648.1	PITA_13798	PITA_13798	antisense	genic	0	containing	intronic
1	PITA.43118	PITA.43118.3	PITA_09627	PITA_09627	sense	intergenic	32758	same_strand	upstream
1	PITA.84914	PITA.84914.1	PITA_36033	PITA_36033	sense	intergenic	54102	same_strand	downstream
1	PITA.65526	PITA.65526.1	PITA_00538	PITA_00538	antisense	genic	0	overlapping	exonic
1	PITA.41208	PITA.41208.2	PITA_39008	PITA_39008	sense	intergenic	19521	same_strand	upstream
1	PITA.80844	PITA.80844.1	PITA_24686	PITA_24686	sense	intergenic	13534	same_strand	upstream
1	PITA.23104	PITA.23104.1	PITA_44445	PITA_44445	sense	intergenic	440	same_strand	upstream
1	PITA.37223	PITA.37223.26	PITA_47851	PITA_47851	sense	genic	0	nested	intronic
1	PITA.36349	PITA.36349.2	PITA_10544	PITA_10544	sense	intergenic	54126	same_strand	upstream
1	PITA.47531	PITA.47531.5	PITA_48049	PITA_48049	sense	intergenic	33841	same_strand	downstream
1	PITA.80195	PITA.80195.1	PITA_29129	PITA_29129	sense	intergenic	71473	same_strand	upstream
0	PITA.80195	PITA.80195.1	PITA_30731	PITA_30731	sense	intergenic	78803	same_strand	downstream
1	PITA.85412	PITA.85412.1	PITA_08478	PITA_08478	sense	genic	0	nested	intronic
1	PITA.34557	PITA.34557.1	PITA_27579	PITA_27579	sense	intergenic	62616	same_strand	upstream
1	PITA.13392	PITA.13392.7	PITA_32089	PITA_32089	sense	intergenic	1	same_strand	downstream
1	PITA.77082	PITA.77082.1	PITA_21996	PITA_21996	antisense	genic	0	overlapping	intronic
1	PITA.27000	PITA.27000.1	PITA_35482	PITA_35482	antisense	intergenic	3019	divergent	upstream
1	PITA.24976	PITA.24976.3	PITA_47565	PITA_47565	antisense	intergenic	72300	convergent	downstream
1	PITA.21740	PITA.21740.1	PITA_34470	PITA_34470	sense	intergenic	10224	same_strand	downstream
1	PITA.84439	PITA.84439.4	PITA_40550	PITA_40550	sense	intergenic	4531	same_strand	upstream
1	PITA.85347	PITA.85347.1	PITA_06994	PITA_06994	antisense	intergenic	18105	convergent	downstream
1	PITA.67548	PITA.67548.1	PITA_18764	PITA_18764	antisense	intergenic	25	convergent	downstream
1	PITA.53625	PITA.53625.3	PITA_05752	PITA_05752	antisense	genic	0	containing	intronic
1	PITA.28319	PITA.28319.1	PITA_42105	PITA_42105	sense	intergenic	1654	same_strand	upstream
0	PITA.28319	PITA.28319.1	PITA_23504	PITA_23504	antisense	intergenic	8456	convergent	downstream
1	PITA.24978	PITA.24978.21	PITA_47565	PITA_47565	antisense	intergenic	69099	convergent	downstream
1	PITA.44237	PITA.44237.14	PITA_37026	PITA_37026	sense	genic	0	containing	intronic
1	PITA.40654	PITA.40654.1	PITA_34297	PITA_34297	sense	intergenic	30251	same_strand	downstream
1	PITA.83633	PITA.83633.2	PITA_06258	PITA_06258	antisense	intergenic	2461	divergent	upstream
1	PITA.23008	PITA.23008.3	PITA_42816	PITA_42816	sense	genic	0	overlapping	intronic
1	PITA.27837	PITA.27837.3	PITA_38443	PITA_38443	sense	intergenic	17527	same_strand	upstream
1	PITA.81513	PITA.81513.1	PITA_16478	PITA_16478	antisense	genic	0	nested	intronic
1	PITA.63799	PITA.63799.1	PITA_34187	PITA_34187	antisense	intergenic	45231	divergent	upstream
1	PITA.68285	PITA.68285.1	PITA_28220	PITA_28220	antisense	intergenic	81	divergent	upstream
1	PITA.83751	PITA.83751.3	PITA_44592	PITA_44592	antisense	intergenic	95039	convergent	downstream
1	PITA.84285	PITA.84285.1	PITA_43234	PITA_43234	sense	intergenic	11847	same_strand	upstream
1	PITA.60351	PITA.60351.2	PITA_27833	PITA_27833	antisense	intergenic	68369	convergent	downstream
1	PITA.63878	PITA.63878.1	PITA_19234	PITA_19234	antisense	intergenic	10433	convergent	downstream
1	PITA.53126	PITA.53126.1	PITA_09690	PITA_09690	sense	intergenic	20928	same_strand	upstream
1	PITA.73482	PITA.73482.2	PITA_51413	PITA_51413	sense	genic	0	nested	intronic
1	PITA.30251	PITA.30251.2	PITA_24334	PITA_24334	antisense	intergenic	47879	convergent	downstream
1	PITA.44238	PITA.44238.1	PITA_37026	PITA_37026	sense	intergenic	938	same_strand	upstream
1	PITA.64694	PITA.64694.12	PITA_02118	PITA_02118	sense	intergenic	2475	same_strand	downstream
1	PITA.86476	PITA.86476.2	PITA_35336	PITA_35336	sense	genic	0	nested	intronic
0	PITA.86476	PITA.86476.2	PITA_11982	PITA_11982	sense	genic	0	nested	intronic
0	PITA.86476	PITA.86476.2	PITA_01584	PITA_01584	sense	genic	0	nested	intronic
0	PITA.86476	PITA.86476.2	PITA_38558	PITA_38558	sense	genic	0	nested	intronic
0	PITA.86476	PITA.86476.2	PITA_47641	PITA_47641	sense	genic	0	nested	intronic
1	PITA.29041	PITA.29041.2	PITA_35747	PITA_35747	antisense	intergenic	983	divergent	upstream
1	PITA.87083	PITA.87083.3	PITA_01785	PITA_01785	sense	intergenic	72803	same_strand	upstream
1	PITA.42942	PITA.42942.2	PITA_15284	PITA_15284	antisense	intergenic	92774	divergent	upstream
1	PITA.34956	PITA.34956.1	PITA_44754	PITA_44754	antisense	intergenic	46122	divergent	upstream
1	PITA.19140	PITA.19140.2	PITA_26527	PITA_26527	sense	genic	0	overlapping	intronic
0	PITA.19140	PITA.19140.2	PITA_40618	PITA_40618	sense	intergenic	388	same_strand	upstream
1	PITA.64694	PITA.64694.1	PITA_02118	PITA_02118	sense	intergenic	356	same_strand	downstream
1	PITA.35269	PITA.35269.1	PITA_40963	PITA_40963	sense	intergenic	167	same_strand	upstream
1	PITA.75320	PITA.75320.1	PITA_43576	PITA_43576	antisense	genic	0	nested	exonic
1	PITA.72077	PITA.72077.2	PITA_23198	PITA_23198	antisense	intergenic	5242	convergent	downstream
1	PITA.58438	PITA.58438.1	PITA_02055	PITA_02055	antisense	genic	0	nested	intronic
1	PITA.40984	PITA.40984.5	PITA_10112	PITA_10112	sense	intergenic	4306	same_strand	downstream
1	PITA.79195	PITA.79195.1	PITA_18258	PITA_18258	sense	intergenic	51243	same_strand	downstream
1	PITA.55272	PITA.55272.2	PITA_20970	PITA_20970	sense	intergenic	4159	same_strand	upstream
1	PITA.43534	PITA.43534.1	PITA_48429	PITA_48429	antisense	genic	0	overlapping	exonic
1	PITA.59089	PITA.59089.1	PITA_10681	PITA_10681	antisense	genic	0	overlapping	exonic
0	PITA.59089	PITA.59089.1	PITA_29154	PITA_29154	antisense	genic	0	containing	intronic
1	PITA.21288	PITA.21288.1	PITA_42305	PITA_42305	antisense	genic	0	nested	exonic
1	PITA.85490	PITA.85490.1	PITA_28228	PITA_28228	antisense	intergenic	85760	divergent	upstream
1	PITA.80185	PITA.80185.1	PITA_44442	PITA_44442	sense	intergenic	64013	same_strand	upstream
1	PITA.65858	PITA.65858.4	PITA_37380	PITA_37380	sense	genic	0	overlapping	intronic
0	PITA.65858	PITA.65858.4	PITA_18654	PITA_18654	sense	intergenic	2432	same_strand	downstream
1	PITA.86104	PITA.86104.1	PITA_11842	PITA_11842	antisense	intergenic	7419	convergent	downstream
1	PITA.44237	PITA.44237.15	PITA_37026	PITA_37026	sense	intergenic	50450	same_strand	downstream
1	PITA.16672	PITA.16672.1	PITA_13834	PITA_13834	antisense	intergenic	4034	divergent	upstream
0	PITA.16672	PITA.16672.1	PITA_46262	PITA_46262	antisense	intergenic	5615	divergent	upstream
0	PITA.16672	PITA.16672.1	PITA_15909	PITA_15909	antisense	intergenic	6170	divergent	upstream
1	PITA.78106	PITA.78106.2	PITA_42895	PITA_42895	sense	intergenic	52375	same_strand	downstream
1	PITA.78530	PITA.78530.1	PITA_22492	PITA_22492	sense	genic	0	nested	intronic
1	PITA.39503	PITA.39503.1	PITA_09077	PITA_09077	sense	intergenic	24941	same_strand	upstream
1	PITA.49771	PITA.49771.2	PITA_38561	PITA_38561	sense	intergenic	131	same_strand	upstream
1	PITA.45965	PITA.45965.1	PITA_32018	PITA_32018	antisense	intergenic	64878	divergent	upstream
1	PITA.22780	PITA.22780.1	PITA_22928	PITA_22928	sense	intergenic	36741	same_strand	upstream
1	PITA.86804	PITA.86804.1	PITA_48977	PITA_48977	antisense	intergenic	90785	convergent	downstream
1	PITA.24980	PITA.24980.4	PITA_47565	PITA_47565	antisense	intergenic	2462	convergent	downstream
1	PITA.44237	PITA.44237.22	PITA_00496	PITA_00496	antisense	intergenic	41417	convergent	downstream
1	PITA.82727	PITA.82727.1	PITA_36972	PITA_36972	sense	genic	0	nested	intronic
1	PITA.52108	PITA.52108.1	PITA_02769	PITA_02769	antisense	intergenic	21064	convergent	downstream
1	PITA.9507	PITA.9507.1	PITA_22471	PITA_22471	sense	intergenic	3008	same_strand	upstream
1	PITA.75283	PITA.75283.1	PITA_34455	PITA_34455	antisense	genic	0	nested	intronic
0	PITA.75283	PITA.75283.1	PITA_07980	PITA_07980	antisense	intergenic	456	divergent	upstream
1	PITA.38421	PITA.38421.1	PITA_05432	PITA_05432	sense	intergenic	55925	same_strand	upstream
1	PITA.84541	PITA.84541.1	PITA_22936	PITA_22936	antisense	intergenic	8291	divergent	upstream
0	PITA.84541	PITA.84541.1	PITA_33328	PITA_33328	antisense	intergenic	8683	divergent	upstream
1	PITA.80034	PITA.80034.1	PITA_13736	PITA_13736	antisense	genic	0	overlapping	intronic
1	PITA.81417	PITA.81417.1	PITA_13990	PITA_13990	sense	intergenic	9959	same_strand	upstream
1	PITA.24038	PITA.24038.1	PITA_35016	PITA_35016	antisense	intergenic	16548	divergent	upstream
1	PITA.49634	PITA.49634.3	PITA_06133	PITA_06133	sense	intergenic	3371	same_strand	downstream
1	PITA.48172	PITA.48172.1	PITA_39326	PITA_39326	antisense	genic	0	nested	exonic
1	PITA.21526	PITA.21526.1	PITA_06062	PITA_06062	antisense	genic	0	nested	intronic
0	PITA.21526	PITA.21526.1	PITA_18443	PITA_18443	antisense	intergenic	430	divergent	upstream
1	PITA.24977	PITA.24977.1	PITA_47565	PITA_47565	sense	intergenic	72827	same_strand	downstream
1	PITA.83964	PITA.83964.1	PITA_11813	PITA_11813	sense	intergenic	49924	same_strand	downstream
1	PITA.35394	PITA.35394.2	PITA_32457	PITA_32457	sense	intergenic	4378	same_strand	upstream
1	PITA.77595	PITA.77595.1	PITA_16235	PITA_16235	sense	genic	0	overlapping	intronic
1	PITA.24744	PITA.24744.1	PITA_12192	PITA_12192	sense	intergenic	41198	same_strand	upstream
1	PITA.48715	PITA.48715.1	PITA_30406	PITA_30406	antisense	intergenic	17873	divergent	upstream
1	PITA.47768	PITA.47768.1	PITA_45381	PITA_45381	antisense	intergenic	20795	divergent	upstream
1	PITA.42163	PITA.42163.1	PITA_19219	PITA_19219	antisense	genic	0	overlapping	exonic
0	PITA.42163	PITA.42163.1	PITA_02969	PITA_02969	antisense	genic	0	overlapping	exonic
1	PITA.30712	PITA.30712.1	PITA_00070	PITA_00070	sense	intergenic	93091	same_strand	downstream
1	PITA.75903	PITA.75903.1	PITA_07113	PITA_07113	sense	intergenic	9	same_strand	downstream
1	PITA.29227	PITA.29227.1	PITA_07366	PITA_07366	sense	intergenic	188	same_strand	downstream
1	PITA.29838	PITA.29838.1	PITA_27597	PITA_27597	antisense	intergenic	30518	divergent	upstream
1	PITA.41212	PITA.41212.1	PITA_12004	PITA_12004	sense	intergenic	756	same_strand	upstream
1	PITA.39535	PITA.39535.1	PITA_04362	PITA_04362	antisense	intergenic	92993	convergent	downstream
1	PITA.69564	PITA.69564.4	PITA_45089	PITA_45089	sense	intergenic	62213	same_strand	upstream
1	PITA.84763	PITA.84763.2	PITA_49251	PITA_49251	antisense	genic	0	nested	intronic
1	PITA.62714	PITA.62714.1	PITA_06285	PITA_06285	sense	genic	0	containing	intronic
1	PITA.27063	PITA.27063.1	PITA_22818	PITA_22818	sense	intergenic	291	same_strand	upstream
1	PITA.35948	PITA.35948.7	PITA_39701	PITA_39701	sense	intergenic	1	same_strand	downstream
1	PITA.62011	PITA.62011.3	PITA_05935	PITA_05935	sense	intergenic	12391	same_strand	downstream
1	PITA.85760	PITA.85760.2	PITA_33896	PITA_33896	sense	intergenic	5427	same_strand	downstream
1	PITA.29012	PITA.29012.2	PITA_27430	PITA_27430	antisense	intergenic	11899	convergent	downstream
1	PITA.55902	PITA.55902.1	PITA_07007	PITA_07007	antisense	intergenic	2653	divergent	upstream
1	PITA.41916	PITA.41916.1	PITA_06329	PITA_06329	sense	intergenic	49027	same_strand	upstream
1	PITA.85000	PITA.85000.6	PITA_16990	PITA_16990	sense	intergenic	5468	same_strand	upstream
1	PITA.30972	PITA.30972.2	PITA_17099	PITA_17099	sense	intergenic	30676	same_strand	upstream
1	PITA.82496	PITA.82496.1	PITA_16418	PITA_16418	antisense	genic	0	nested	intronic
1	PITA.57599	PITA.57599.1	PITA_43631	PITA_43631	antisense	intergenic	81972	convergent	downstream
1	PITA.21238	PITA.21238.4	PITA_37334	PITA_37334	sense	genic	0	nested	intronic
1	PITA.82770	PITA.82770.1	PITA_29056	PITA_29056	sense	intergenic	63915	same_strand	upstream
1	PITA.26159	PITA.26159.1	PITA_19254	PITA_19254	antisense	intergenic	30089	divergent	upstream
1	PITA.7982	PITA.7982.1	PITA_33078	PITA_33078	sense	intergenic	1856	same_strand	downstream
1	PITA.54783	PITA.54783.1	PITA_03728	PITA_03728	antisense	intergenic	3598	divergent	upstream
1	PITA.33888	PITA.33888.1	PITA_13295	PITA_13295	antisense	intergenic	76333	convergent	downstream
1	PITA.34669	PITA.34669.1	PITA_36730	PITA_36730	antisense	intergenic	974	divergent	upstream
1	PITA.55203	PITA.55203.1	PITA_48730	PITA_48730	sense	intergenic	89618	same_strand	downstream
1	PITA.86910	PITA.86910.1	PITA_41797	PITA_41797	antisense	genic	0	nested	intronic
1	PITA.30993	PITA.30993.1	PITA_30472	PITA_30472	sense	intergenic	303	same_strand	upstream
1	PITA.79987	PITA.79987.1	PITA_21114	PITA_21114	sense	intergenic	1271	same_strand	upstream
0	PITA.79987	PITA.79987.1	PITA_44919	PITA_44919	antisense	intergenic	8689	convergent	downstream
1	PITA.64132	PITA.64132.1	PITA_41573	PITA_41573	sense	intergenic	1621	same_strand	downstream
1	PITA.83376	PITA.83376.1	PITA_26341	PITA_26341	antisense	intergenic	26289	convergent	downstream
1	PITA.81280	PITA.81280.1	PITA_03845	PITA_03845	antisense	genic	0	overlapping	exonic
1	PITA.84126	PITA.84126.1	PITA_33193	PITA_33193	sense	intergenic	20525	same_strand	downstream
1	PITA.80368	PITA.80368.2	PITA_17275	PITA_17275	antisense	intergenic	52496	divergent	upstream
1	PITA.44728	PITA.44728.2	PITA_02960	PITA_02960	sense	intergenic	9227	same_strand	upstream
1	PITA.84908	PITA.84908.4	PITA_33810	PITA_33810	antisense	intergenic	1682	divergent	upstream
1	PITA.69604	PITA.69604.5	PITA_49080	PITA_49080	sense	intergenic	91978	same_strand	downstream
1	PITA.46008	PITA.46008.2	PITA_25816	PITA_25816	sense	intergenic	394	same_strand	downstream
1	PITA.20419	PITA.20419.1	PITA_37640	PITA_37640	antisense	genic	0	nested	exonic
1	PITA.24468	PITA.24468.1	PITA_09737	PITA_09737	sense	intergenic	567	same_strand	upstream
1	PITA.44560	PITA.44560.1	PITA_30761	PITA_30761	sense	intergenic	18321	same_strand	upstream
1	PITA.20989	PITA.20989.1	PITA_44967	PITA_44967	antisense	intergenic	3062	convergent	downstream
1	PITA.84139	PITA.84139.1	PITA_22642	PITA_22642	antisense	intergenic	82	convergent	downstream
1	PITA.33098	PITA.33098.1	PITA_43179	PITA_43179	sense	intergenic	5936	same_strand	downstream
1	PITA.27576	PITA.27576.1	PITA_21429	PITA_21429	sense	genic	0	nested	intronic
1	PITA.86595	PITA.86595.2	PITA_01860	PITA_01860	sense	intergenic	43606	same_strand	upstream
1	PITA.73936	PITA.73936.1	PITA_20706	PITA_20706	sense	genic	0	nested	intronic
1	PITA.63760	PITA.63760.1	PITA_08876	PITA_08876	antisense	genic	0	nested	intronic
1	PITA.44237	PITA.44237.19	PITA_00496	PITA_00496	antisense	intergenic	41417	convergent	downstream
1	PITA.71229	PITA.71229.2	PITA_24102	PITA_24102	antisense	intergenic	21516	convergent	downstream
1	PITA.80155	PITA.80155.3	PITA_04905	PITA_04905	sense	genic	0	nested	intronic
1	PITA.75892	PITA.75892.3	PITA_06166	PITA_06166	antisense	intergenic	16722	convergent	downstream
1	PITA.83344	PITA.83344.3	PITA_26145	PITA_26145	sense	intergenic	14229	same_strand	upstream
1	PITA.80843	PITA.80843.1	PITA_24686	PITA_24686	sense	intergenic	17721	same_strand	upstream
1	PITA.25783	PITA.25783.1	PITA_17396	PITA_17396	antisense	intergenic	322	convergent	downstream
1	PITA.39648	PITA.39648.1	PITA_43303	PITA_43303	sense	intergenic	35462	same_strand	downstream
1	PITA.84146	PITA.84146.3	PITA_08995	PITA_08995	sense	intergenic	91587	same_strand	upstream
1	PITA.26837	PITA.26837.2	PITA_09380	PITA_09380	sense	intergenic	26002	same_strand	downstream
1	PITA.41478	PITA.41478.1	PITA_39996	PITA_39996	antisense	genic	0	containing	intronic
0	PITA.41478	PITA.41478.1	PITA_48376	PITA_48376	antisense	intergenic	7160	divergent	upstream
1	PITA.28220	PITA.28220.1	PITA_47666	PITA_47666	antisense	genic	0	overlapping	exonic
1	PITA.38260	PITA.38260.1	PITA_32196	PITA_32196	sense	intergenic	2037	same_strand	downstream
0	PITA.38260	PITA.38260.1	PITA_29142	PITA_29142	antisense	intergenic	5876	convergent	downstream
1	PITA.42907	PITA.42907.1	PITA_46749	PITA_46749	antisense	intergenic	43961	divergent	upstream
1	PITA.55996	PITA.55996.1	PITA_29118	PITA_29118	antisense	genic	0	overlapping	exonic
1	PITA.41985	PITA.41985.1	PITA_22836	PITA_22836	sense	intergenic	50	same_strand	upstream
1	PITA.55999	PITA.55999.2	PITA_14329	PITA_14329	sense	intergenic	3086	same_strand	downstream
1	PITA.67420	PITA.67420.1	PITA_16862	PITA_16862	antisense	intergenic	7110	convergent	downstream
1	PITA.67224	PITA.67224.7	PITA_43874	PITA_43874	sense	intergenic	534	same_strand	downstream
0	PITA.67224	PITA.67224.7	PITA_50536	PITA_50536	sense	intergenic	543	same_strand	downstream
1	PITA.39735	PITA.39735.1	PITA_18752	PITA_18752	antisense	intergenic	2228	divergent	upstream
0	PITA.39735	PITA.39735.1	PITA_16051	PITA_16051	antisense	intergenic	4062	divergent	upstream
1	PITA.73652	PITA.73652.1	PITA_05541	PITA_05541	antisense	intergenic	77618	convergent	downstream
1	PITA.25289	PITA.25289.1	PITA_43940	PITA_43940	sense	genic	0	containing	intronic
1	PITA.30736	PITA.30736.1	PITA_15342	PITA_15342	antisense	genic	0	containing	intronic
1	PITA.53871	PITA.53871.1	PITA_47840	PITA_47840	antisense	intergenic	51211	convergent	downstream
1	PITA.57346	PITA.57346.2	PITA_32854	PITA_32854	antisense	intergenic	86919	divergent	upstream
1	PITA.81225	PITA.81225.1	PITA_40350	PITA_40350	antisense	genic	0	nested	exonic
1	PITA.44237	PITA.44237.5	PITA_37026	PITA_37026	sense	genic	0	containing	intronic
1	PITA.57346	PITA.57346.3	PITA_32854	PITA_32854	antisense	intergenic	87003	divergent	upstream
1	PITA.86125	PITA.86125.1	PITA_03204	PITA_03204	sense	intergenic	26223	same_strand	downstream
1	PITA.81949	PITA.81949.1	PITA_20832	PITA_20832	antisense	genic	0	nested	intronic
1	PITA.81785	PITA.81785.2	PITA_15414	PITA_15414	antisense	genic	0	nested	intronic
1	PITA.64694	PITA.64694.6	PITA_02118	PITA_02118	sense	intergenic	368	same_strand	downstream
1	PITA.56742	PITA.56742.1	PITA_17968	PITA_17968	antisense	intergenic	49996	convergent	downstream
1	PITA.74875	PITA.74875.1	PITA_06095	PITA_06095	antisense	intergenic	17281	convergent	downstream
1	PITA.87072	PITA.87072.1	PITA_37552	PITA_37552	sense	genic	0	containing	intronic
1	PITA.81258	PITA.81258.3	PITA_22390	PITA_22390	sense	genic	0	nested	intronic
0	PITA.81258	PITA.81258.3	PITA_00032	PITA_00032	sense	genic	0	nested	intronic
0	PITA.81258	PITA.81258.3	PITA_38386	PITA_38386	sense	genic	0	nested	intronic
1	PITA.19342	PITA.19342.1	PITA_44293	PITA_44293	antisense	genic	0	nested	exonic
1	PITA.81159	PITA.81159.1	PITA_35280	PITA_35280	antisense	intergenic	54139	convergent	downstream
1	PITA.59920	PITA.59920.1	PITA_38491	PITA_38491	sense	intergenic	44962	same_strand	upstream
1	PITA.85645	PITA.85645.1	PITA_37573	PITA_37573	antisense	intergenic	75341	divergent	upstream
1	PITA.18785	PITA.18785.1	PITA_22122	PITA_22122	antisense	genic	0	nested	exonic
1	PITA.26243	PITA.26243.1	PITA_42719	PITA_42719	antisense	intergenic	70636	convergent	downstream
1	PITA.86522	PITA.86522.1	PITA_36717	PITA_36717	antisense	intergenic	66032	divergent	upstream
1	PITA.61071	PITA.61071.5	PITA_27764	PITA_27764	sense	intergenic	51003	same_strand	upstream
1	PITA.50255	PITA.50255.1	PITA_12183	PITA_12183	antisense	intergenic	93944	divergent	upstream
0	PITA.50255	PITA.50255.1	PITA_17332	PITA_17332	antisense	intergenic	97082	divergent	upstream
1	PITA.51668	PITA.51668.1	PITA_27882	PITA_27882	antisense	genic	0	overlapping	exonic
1	PITA.82008	PITA.82008.1	PITA_15595	PITA_15595	sense	intergenic	207	same_strand	downstream
1	PITA.12434	PITA.12434.2	PITA_24622	PITA_24622	sense	genic	0	nested	intronic
1	PITA.46613	PITA.46613.3	PITA_37910	PITA_37910	antisense	intergenic	90576	divergent	upstream
1	PITA.84765	PITA.84765.1	PITA_47769	PITA_47769	sense	genic	0	nested	intronic
1	PITA.16336	PITA.16336.2	PITA_02988	PITA_02988	sense	intergenic	2080	same_strand	downstream
1	PITA.39544	PITA.39544.1	PITA_44514	PITA_44514	antisense	intergenic	50	convergent	downstream
1	PITA.86402	PITA.86402.2	PITA_32711	PITA_32711	sense	genic	0	containing	intronic
1	PITA.69204	PITA.69204.1	PITA_11235	PITA_11235	antisense	intergenic	87523	convergent	downstream
1	PITA.43915	PITA.43915.5	PITA_45513	PITA_45513	sense	intergenic	195	same_strand	downstream
1	PITA.39649	PITA.39649.1	PITA_43303	PITA_43303	antisense	intergenic	35462	convergent	downstream
1	PITA.79519	PITA.79519.4	PITA_29130	PITA_29130	sense	genic	0	overlapping	intronic
1	PITA.38460	PITA.38460.1	PITA_05248	PITA_05248	antisense	intergenic	450	convergent	downstream
1	PITA.40237	PITA.40237.1	PITA_18663	PITA_18663	antisense	genic	0	nested	exonic
1	PITA.35354	PITA.35354.1	PITA_05718	PITA_05718	antisense	genic	0	overlapping	exonic
0	PITA.35354	PITA.35354.1	PITA_32101	PITA_32101	antisense	genic	0	overlapping	exonic
1	PITA.31535	PITA.31535.1	PITA_49062	PITA_49062	antisense	genic	0	overlapping	exonic
1	PITA.59750	PITA.59750.7	PITA_08017	PITA_08017	sense	intergenic	34415	same_strand	upstream
1	PITA.26227	PITA.26227.1	PITA_49042	PITA_49042	antisense	genic	0	overlapping	intronic
1	PITA.63505	PITA.63505.1	PITA_42330	PITA_42330	antisense	intergenic	42753	convergent	downstream
1	PITA.84959	PITA.84959.1	PITA_14111	PITA_14111	antisense	genic	0	overlapping	intronic
0	PITA.84959	PITA.84959.1	PITA_20865	PITA_20865	antisense	intergenic	254	divergent	upstream
1	PITA.51853	PITA.51853.1	PITA_21359	PITA_21359	sense	genic	0	containing	intronic
1	PITA.84143	PITA.84143.1	PITA_20413	PITA_20413	antisense	intergenic	680	divergent	upstream
1	PITA.57109	PITA.57109.1	PITA_08145	PITA_08145	sense	intergenic	78928	same_strand	downstream
1	PITA.54118	PITA.54118.1	PITA_33393	PITA_33393	antisense	intergenic	20502	divergent	upstream
1	PITA.59893	PITA.59893.1	PITA_43349	PITA_43349	antisense	genic	0	nested	exonic
1	PITA.81502	PITA.81502.3	PITA_50812	PITA_50812	sense	intergenic	78717	same_strand	downstream
0	PITA.81502	PITA.81502.3	PITA_30928	PITA_30928	sense	intergenic	78717	same_strand	downstream
0	PITA.81502	PITA.81502.3	PITA_50211	PITA_50211	sense	intergenic	78717	same_strand	downstream
1	PITA.40257	PITA.40257.2	PITA_44451	PITA_44451	sense	intergenic	46341	same_strand	downstream
0	PITA.40257	PITA.40257.2	PITA_19687	PITA_19687	sense	intergenic	46674	same_strand	downstream
1	PITA.86903	PITA.86903.1	PITA_19286	PITA_19286	sense	intergenic	3264	same_strand	downstream
1	PITA.21577	PITA.21577.1	PITA_44618	PITA_44618	sense	genic	0	nested	intronic
1	PITA.36017	PITA.36017.1	PITA_19503	PITA_19503	sense	intergenic	7245	same_strand	downstream
1	PITA.54133	PITA.54133.2	PITA_28097	PITA_28097	antisense	intergenic	59995	divergent	upstream
1	PITA.75933	PITA.75933.1	PITA_35397	PITA_35397	sense	intergenic	24445	same_strand	upstream
1	PITA.20344	PITA.20344.1	PITA_50697	PITA_50697	sense	intergenic	446	same_strand	downstream
0	PITA.20344	PITA.20344.1	PITA_07451	PITA_07451	sense	intergenic	446	same_strand	downstream
0	PITA.20344	PITA.20344.1	PITA_19296	PITA_19296	sense	intergenic	446	same_strand	downstream
0	PITA.20344	PITA.20344.1	PITA_13945	PITA_13945	sense	intergenic	446	same_strand	downstream
1	PITA.23502	PITA.23502.1	PITA_05814	PITA_05814	sense	genic	0	containing	intronic
1	PITA.53305	PITA.53305.1	PITA_04748	PITA_04748	sense	intergenic	20092	same_strand	upstream
1	PITA.61145	PITA.61145.2	PITA_05943	PITA_05943	sense	intergenic	6636	same_strand	downstream
1	PITA.19683	PITA.19683.2	PITA_23074	PITA_23074	sense	intergenic	1702	same_strand	downstream
1	PITA.85710	PITA.85710.2	PITA_31778	PITA_31778	sense	intergenic	845	same_strand	downstream
1	PITA.75454	PITA.75454.1	PITA_40192	PITA_40192	antisense	intergenic	1379	convergent	downstream
1	PITA.33341	PITA.33341.1	PITA_28874	PITA_28874	antisense	genic	0	overlapping	exonic
1	PITA.77649	PITA.77649.1	PITA_33443	PITA_33443	sense	intergenic	27433	same_strand	upstream
1	PITA.47684	PITA.47684.1	PITA_23966	PITA_23966	antisense	intergenic	76290	convergent	downstream
1	PITA.86353	PITA.86353.1	PITA_02201	PITA_02201	sense	genic	0	nested	intronic
1	PITA.83092	PITA.83092.1	PITA_43846	PITA_43846	antisense	genic	0	nested	intronic
1	PITA.41958	PITA.41958.1	PITA_39004	PITA_39004	antisense	genic	0	overlapping	intronic
1	PITA.75648	PITA.75648.1	PITA_04032	PITA_04032	sense	intergenic	8984	same_strand	upstream
1	PITA.48392	PITA.48392.1	PITA_19467	PITA_19467	antisense	intergenic	105	divergent	upstream
1	PITA.77394	PITA.77394.1	PITA_18769	PITA_18769	sense	intergenic	11162	same_strand	upstream
1	PITA.82429	PITA.82429.1	PITA_29506	PITA_29506	antisense	intergenic	121	divergent	upstream
1	PITA.36637	PITA.36637.1	PITA_17251	PITA_17251	sense	intergenic	49874	same_strand	upstream
1	PITA.85318	PITA.85318.7	PITA_22953	PITA_22953	sense	intergenic	67394	same_strand	downstream
1	PITA.45973	PITA.45973.1	PITA_13991	PITA_13991	antisense	genic	0	overlapping	intronic
1	PITA.79492	PITA.79492.1	PITA_05603	PITA_05603	sense	genic	0	nested	intronic
1	PITA.73400	PITA.73400.2	PITA_20830	PITA_20830	sense	intergenic	50109	same_strand	downstream
1	PITA.75587	PITA.75587.2	PITA_19580	PITA_19580	sense	intergenic	92666	same_strand	downstream
1	PITA.70030	PITA.70030.1	PITA_00493	PITA_00493	sense	intergenic	18192	same_strand	upstream
1	PITA.79940	PITA.79940.3	PITA_19769	PITA_19769	sense	intergenic	38565	same_strand	downstream
1	PITA.46123	PITA.46123.1	PITA_00844	PITA_00844	sense	intergenic	4713	same_strand	downstream
1	PITA.83607	PITA.83607.1	PITA_48340	PITA_48340	antisense	genic	0	nested	exonic
1	PITA.62435	PITA.62435.1	PITA_25116	PITA_25116	antisense	intergenic	483	divergent	upstream
1	PITA.62069	PITA.62069.2	PITA_38056	PITA_38056	sense	intergenic	7967	same_strand	upstream
1	PITA.12037	PITA.12037.1	PITA_39855	PITA_39855	sense	genic	0	nested	intronic
1	PITA.44237	PITA.44237.23	PITA_00496	PITA_00496	antisense	intergenic	43803	convergent	downstream
1	PITA.85027	PITA.85027.1	PITA_12340	PITA_12340	sense	intergenic	68085	same_strand	upstream
1	PITA.84032	PITA.84032.1	PITA_07756	PITA_07756	antisense	intergenic	95308	divergent	upstream
1	PITA.70655	PITA.70655.2	PITA_00280	PITA_00280	sense	intergenic	31547	same_strand	upstream
1	PITA.84587	PITA.84587.1	PITA_29585	PITA_29585	antisense	intergenic	60294	convergent	downstream
1	PITA.73128	PITA.73128.2	PITA_02502	PITA_02502	sense	intergenic	689	same_strand	downstream
1	PITA.54040	PITA.54040.3	PITA_43099	PITA_43099	sense	intergenic	6931	same_strand	upstream
1	PITA.41622	PITA.41622.1	PITA_22922	PITA_22922	sense	intergenic	999	same_strand	downstream
1	PITA.86402	PITA.86402.4	PITA_32711	PITA_32711	sense	genic	0	containing	intronic
1	PITA.27659	PITA.27659.1	PITA_43684	PITA_43684	antisense	genic	0	nested	exonic
1	PITA.86125	PITA.86125.2	PITA_03204	PITA_03204	sense	intergenic	26248	same_strand	downstream
1	PITA.56501	PITA.56501.2	PITA_09194	PITA_09194	antisense	intergenic	1752	convergent	downstream
0	PITA.56501	PITA.56501.2	PITA_43415	PITA_43415	sense	intergenic	4472	same_strand	upstream
1	PITA.36103	PITA.36103.2	PITA_17370	PITA_17370	sense	intergenic	45348	same_strand	upstream
1	PITA.55034	PITA.55034.1	PITA_35823	PITA_35823	sense	intergenic	47352	same_strand	downstream
1	PITA.79330	PITA.79330.1	PITA_27282	PITA_27282	antisense	intergenic	173	divergent	upstream
1	PITA.84853	PITA.84853.4	PITA_03615	PITA_03615	sense	genic	0	containing	intronic
1	PITA.84026	PITA.84026.1	PITA_34723	PITA_34723	antisense	genic	0	containing	intronic
0	PITA.84026	PITA.84026.1	PITA_13545	PITA_13545	sense	genic	0	containing	intronic
1	PITA.55514	PITA.55514.1	PITA_18697	PITA_18697	sense	intergenic	23160	same_strand	downstream
1	PITA.77644	PITA.77644.1	PITA_33443	PITA_33443	sense	intergenic	3401	same_strand	downstream
1	PITA.38504	PITA.38504.1	PITA_08101	PITA_08101	antisense	genic	0	nested	intronic
0	PITA.38504	PITA.38504.1	PITA_37980	PITA_37980	antisense	genic	0	nested	intronic
1	PITA.81258	PITA.81258.4	PITA_22390	PITA_22390	sense	genic	0	nested	intronic
0	PITA.81258	PITA.81258.4	PITA_00032	PITA_00032	sense	genic	0	nested	intronic
0	PITA.81258	PITA.81258.4	PITA_38386	PITA_38386	sense	genic	0	nested	intronic
1	PITA.19280	PITA.19280.1	PITA_11965	PITA_11965	sense	intergenic	859	same_strand	upstream
1	PITA.64307	PITA.64307.1	PITA_13801	PITA_13801	antisense	genic	0	overlapping	intronic
1	PITA.82506	PITA.82506.1	PITA_49052	PITA_49052	antisense	genic	0	nested	intronic
1	PITA.85760	PITA.85760.1	PITA_33896	PITA_33896	sense	intergenic	5427	same_strand	downstream
1	PITA.74868	PITA.74868.3	PITA_51617	PITA_51617	sense	genic	0	nested	intronic
1	PITA.85073	PITA.85073.1	PITA_04740	PITA_04740	sense	genic	0	nested	intronic
1	PITA.70475	PITA.70475.1	PITA_29169	PITA_29169	antisense	intergenic	61447	divergent	upstream
1	PITA.59750	PITA.59750.2	PITA_08017	PITA_08017	sense	intergenic	31796	same_strand	upstream
1	PITA.82108	PITA.82108.3	PITA_29637	PITA_29637	sense	genic	0	nested	intronic
1	PITA.27564	PITA.27564.2	PITA_33965	PITA_33965	sense	intergenic	156	same_strand	downstream
1	PITA.58926	PITA.58926.1	PITA_10876	PITA_10876	antisense	genic	0	nested	intronic
1	PITA.84146	PITA.84146.1	PITA_08995	PITA_08995	sense	intergenic	91587	same_strand	upstream
1	PITA.78485	PITA.78485.1	PITA_10636	PITA_10636	sense	intergenic	636	same_strand	downstream
1	PITA.32124	PITA.32124.1	PITA_40085	PITA_40085	antisense	intergenic	12110	divergent	upstream
0	PITA.32124	PITA.32124.1	PITA_47367	PITA_47367	antisense	intergenic	12826	divergent	upstream
1	PITA.53973	PITA.53973.1	PITA_15912	PITA_15912	sense	intergenic	49356	same_strand	downstream
1	PITA.35528	PITA.35528.1	PITA_04792	PITA_04792	sense	intergenic	49341	same_strand	downstream
1	PITA.27276	PITA.27276.2	PITA_31164	PITA_31164	antisense	intergenic	42041	convergent	downstream
1	PITA.59719	PITA.59719.2	PITA_30584	PITA_30584	antisense	intergenic	28181	convergent	downstream
1	PITA.70808	PITA.70808.2	PITA_19101	PITA_19101	antisense	intergenic	93637	divergent	upstream
1	PITA.57401	PITA.57401.2	PITA_30825	PITA_30825	antisense	intergenic	3694	convergent	downstream
1	PITA.28575	PITA.28575.2	PITA_21736	PITA_21736	antisense	intergenic	38798	divergent	upstream
1	PITA.83524	PITA.83524.1	PITA_11312	PITA_11312	sense	intergenic	20993	same_strand	downstream
1	PITA.48995	PITA.48995.1	PITA_35662	PITA_35662	sense	intergenic	66837	same_strand	upstream
1	PITA.84414	PITA.84414.1	PITA_11234	PITA_11234	antisense	intergenic	6130	divergent	upstream
1	PITA.78749	PITA.78749.1	PITA_08289	PITA_08289	sense	intergenic	78393	same_strand	downstream
1	PITA.29444	PITA.29444.3	PITA_04800	PITA_04800	antisense	intergenic	70491	convergent	downstream
1	PITA.17653	PITA.17653.1	PITA_34439	PITA_34439	sense	intergenic	233	same_strand	downstream
1	PITA.55274	PITA.55274.1	PITA_16004	PITA_16004	antisense	intergenic	5560	convergent	downstream
1	PITA.70333	PITA.70333.4	PITA_01539	PITA_01539	sense	genic	0	nested	intronic
1	PITA.33793	PITA.33793.1	PITA_22636	PITA_22636	antisense	genic	0	overlapping	exonic
1	PITA.80017	PITA.80017.2	PITA_01071	PITA_01071	sense	genic	0	nested	intronic
1	PITA.84174	PITA.84174.8	PITA_21091	PITA_21091	sense	genic	0	overlapping	intronic
0	PITA.84174	PITA.84174.8	PITA_34311	PITA_34311	sense	genic	0	overlapping	intronic
1	PITA.61798	PITA.61798.1	PITA_35362	PITA_35362	sense	intergenic	210	same_strand	upstream
1	PITA.79915	PITA.79915.1	PITA_50035	PITA_50035	antisense	genic	0	containing	intronic
0	PITA.79915	PITA.79915.1	PITA_05172	PITA_05172	antisense	intergenic	652	convergent	downstream
1	PITA.30251	PITA.30251.1	PITA_24334	PITA_24334	antisense	intergenic	47771	convergent	downstream
1	PITA.28488	PITA.28488.3	PITA_21345	PITA_21345	sense	intergenic	67341	same_strand	downstream
1	PITA.82998	PITA.82998.1	PITA_05697	PITA_05697	antisense	intergenic	1499	divergent	upstream
1	PITA.67689	PITA.67689.6	PITA_39434	PITA_39434	sense	intergenic	1970	same_strand	upstream
0	PITA.67689	PITA.67689.6	PITA_24224	PITA_24224	antisense	intergenic	2097	divergent	upstream
1	PITA.60218	PITA.60218.1	PITA_39359	PITA_39359	antisense	genic	0	nested	exonic
1	PITA.85902	PITA.85902.1	PITA_15366	PITA_15366	antisense	intergenic	51	convergent	downstream
1	PITA.65611	PITA.65611.1	PITA_33168	PITA_33168	sense	intergenic	4071	same_strand	upstream
1	PITA.77479	PITA.77479.7	PITA_39256	PITA_39256	sense	genic	0	nested	intronic
0	PITA.77479	PITA.77479.7	PITA_03520	PITA_03520	sense	genic	0	nested	intronic
1	PITA.77293	PITA.77293.1	PITA_18015	PITA_18015	antisense	genic	0	nested	intronic
1	PITA.62529	PITA.62529.1	PITA_20575	PITA_20575	sense	intergenic	27052	same_strand	downstream
1	PITA.83724	PITA.83724.1	PITA_03999	PITA_03999	sense	intergenic	40360	same_strand	upstream
1	PITA.63998	PITA.63998.1	PITA_37603	PITA_37603	antisense	intergenic	23474	convergent	downstream
1	PITA.62505	PITA.62505.8	PITA_09655	PITA_09655	antisense	intergenic	41635	divergent	upstream
1	PITA.41797	PITA.41797.1	PITA_27377	PITA_27377	sense	intergenic	122	same_strand	downstream
1	PITA.82108	PITA.82108.4	PITA_29637	PITA_29637	sense	genic	0	nested	intronic
1	PITA.53290	PITA.53290.2	PITA_50524	PITA_50524	antisense	intergenic	38220	convergent	downstream
1	PITA.83043	PITA.83043.1	PITA_10779	PITA_10779	sense	intergenic	2805	same_strand	downstream
1	PITA.79444	PITA.79444.5	PITA_51214	PITA_51214	sense	intergenic	58124	same_strand	upstream
1	PITA.24980	PITA.24980.2	PITA_47565	PITA_47565	antisense	intergenic	2462	convergent	downstream
1	PITA.11439	PITA.11439.1	PITA_23573	PITA_23573	antisense	intergenic	684	convergent	downstream
1	PITA.55297	PITA.55297.2	PITA_28580	PITA_28580	antisense	intergenic	19747	convergent	downstream
1	PITA.78791	PITA.78791.1	PITA_12662	PITA_12662	sense	intergenic	23001	same_strand	downstream
1	PITA.79387	PITA.79387.1	PITA_35949	PITA_35949	antisense	genic	0	nested	intronic
1	PITA.46121	PITA.46121.1	PITA_00844	PITA_00844	antisense	intergenic	3570	convergent	downstream
1	PITA.33562	PITA.33562.1	PITA_47120	PITA_47120	antisense	genic	0	nested	intronic
1	PITA.81866	PITA.81866.2	PITA_29534	PITA_29534	sense	genic	0	nested	intronic
1	PITA.66909	PITA.66909.1	PITA_39183	PITA_39183	sense	intergenic	18466	same_strand	downstream
1	PITA.85000	PITA.85000.4	PITA_16990	PITA_16990	sense	intergenic	5468	same_strand	upstream
1	PITA.53458	PITA.53458.1	PITA_49340	PITA_49340	sense	intergenic	11545	same_strand	upstream
1	PITA.70184	PITA.70184.5	PITA_30820	PITA_30820	sense	intergenic	58	same_strand	upstream
1	PITA.81811	PITA.81811.1	PITA_03589	PITA_03589	sense	intergenic	20692	same_strand	upstream
1	PITA.78314	PITA.78314.1	PITA_41671	PITA_41671	antisense	genic	0	nested	intronic
0	PITA.78314	PITA.78314.1	PITA_40377	PITA_40377	antisense	genic	0	nested	intronic
1	PITA.29208	PITA.29208.3	PITA_12000	PITA_12000	sense	intergenic	19169	same_strand	downstream
1	PITA.80313	PITA.80313.1	PITA_41144	PITA_41144	sense	genic	0	containing	intronic
1	PITA.83756	PITA.83756.1	PITA_25670	PITA_25670	sense	genic	0	overlapping	intronic
0	PITA.83756	PITA.83756.1	PITA_49716	PITA_49716	sense	genic	0	containing	intronic
1	PITA.58922	PITA.58922.2	PITA_10562	PITA_10562	antisense	intergenic	6290	divergent	upstream
1	PITA.79326	PITA.79326.1	PITA_27034	PITA_27034	sense	intergenic	53298	same_strand	upstream
0	PITA.79326	PITA.79326.1	PITA_22360	PITA_22360	sense	intergenic	53349	same_strand	upstream
1	PITA.84915	PITA.84915.1	PITA_36033	PITA_36033	sense	intergenic	50759	same_strand	downstream
1	PITA.63899	PITA.63899.1	PITA_49964	PITA_49964	antisense	genic	0	nested	intronic
1	PITA.67224	PITA.67224.5	PITA_43874	PITA_43874	sense	intergenic	408	same_strand	downstream
0	PITA.67224	PITA.67224.5	PITA_50536	PITA_50536	sense	intergenic	417	same_strand	downstream
1	PITA.81508	PITA.81508.1	PITA_10301	PITA_10301	antisense	genic	0	nested	intronic
0	PITA.81508	PITA.81508.1	PITA_47238	PITA_47238	antisense	genic	0	nested	intronic
1	PITA.37827	PITA.37827.2	PITA_17372	PITA_17372	sense	intergenic	2622	same_strand	downstream
1	PITA.79055	PITA.79055.1	PITA_29848	PITA_29848	antisense	genic	0	overlapping	intronic
1	PITA.84851	PITA.84851.6	PITA_31939	PITA_31939	sense	intergenic	50563	same_strand	downstream
1	PITA.25548	PITA.25548.1	PITA_38292	PITA_38292	antisense	intergenic	87	convergent	downstream
1	PITA.72589	PITA.72589.1	PITA_29844	PITA_29844	antisense	intergenic	2475	convergent	downstream
1	PITA.57821	PITA.57821.2	PITA_32054	PITA_32054	sense	intergenic	3785	same_strand	downstream
1	PITA.68525	PITA.68525.1	PITA_15754	PITA_15754	sense	genic	0	containing	intronic
1	PITA.77412	PITA.77412.1	PITA_10181	PITA_10181	sense	genic	0	nested	intronic
1	PITA.52406	PITA.52406.1	PITA_38702	PITA_38702	antisense	genic	0	overlapping	exonic
0	PITA.52406	PITA.52406.1	PITA_05970	PITA_05970	antisense	genic	0	overlapping	exonic
0	PITA.52406	PITA.52406.1	PITA_16995	PITA_16995	antisense	genic	0	containing	intronic
1	PITA.64694	PITA.64694.10	PITA_02118	PITA_02118	sense	intergenic	805	same_strand	downstream
1	PITA.37278	PITA.37278.2	PITA_31225	PITA_31225	antisense	intergenic	79934	convergent	downstream
1	PITA.77528	PITA.77528.6	PITA_49737	PITA_49737	sense	intergenic	23408	same_strand	upstream
1	PITA.63859	PITA.63859.1	PITA_49330	PITA_49330	sense	intergenic	87	same_strand	upstream
1	PITA.59102	PITA.59102.1	PITA_26058	PITA_26058	antisense	genic	0	overlapping	exonic
1	PITA.36187	PITA.36187.1	PITA_51431	PITA_51431	sense	intergenic	59996	same_strand	downstream
1	PITA.63656	PITA.63656.1	PITA_05947	PITA_05947	sense	intergenic	16900	same_strand	upstream
1	PITA.70184	PITA.70184.6	PITA_30820	PITA_30820	sense	intergenic	815	same_strand	upstream
1	PITA.84957	PITA.84957.1	PITA_49478	PITA_49478	sense	intergenic	2025	same_strand	upstream
1	PITA.18134	PITA.18134.1	PITA_04298	PITA_04298	antisense	genic	0	overlapping	exonic
0	PITA.18134	PITA.18134.1	PITA_08294	PITA_08294	antisense	genic	0	containing	intronic
1	PITA.44240	PITA.44240.1	PITA_37026	PITA_37026	sense	intergenic	26236	same_strand	downstream
1	PITA.86746	PITA.86746.1	PITA_36287	PITA_36287	antisense	genic	0	nested	intronic
1	PITA.56199	PITA.56199.1	PITA_27439	PITA_27439	sense	intergenic	490	same_strand	downstream
1	PITA.45517	PITA.45517.1	PITA_10446	PITA_10446	antisense	genic	0	overlapping	intronic
1	PITA.47042	PITA.47042.1	PITA_13092	PITA_13092	sense	intergenic	31121	same_strand	upstream
1	PITA.60184	PITA.60184.1	PITA_09639	PITA_09639	sense	genic	0	containing	intronic
1	PITA.59320	PITA.59320.1	PITA_05785	PITA_05785	antisense	intergenic	2219	convergent	downstream
1	PITA.81577	PITA.81577.1	PITA_37572	PITA_37572	antisense	intergenic	1129	divergent	upstream
1	PITA.81334	PITA.81334.3	PITA_16095	PITA_16095	sense	genic	0	containing	intronic
1	PITA.24995	PITA.24995.1	PITA_33720	PITA_33720	sense	intergenic	18455	same_strand	downstream
1	PITA.77627	PITA.77627.1	PITA_38869	PITA_38869	antisense	genic	0	overlapping	exonic
0	PITA.77627	PITA.77627.1	PITA_26793	PITA_26793	antisense	genic	0	containing	intronic
1	PITA.58667	PITA.58667.2	PITA_08131	PITA_08131	antisense	intergenic	46391	convergent	downstream
1	PITA.77642	PITA.77642.1	PITA_33443	PITA_33443	sense	intergenic	6159	same_strand	downstream
1	PITA.44577	PITA.44577.1	PITA_31796	PITA_31796	antisense	intergenic	31617	convergent	downstream
1	PITA.70367	PITA.70367.1	PITA_29446	PITA_29446	sense	intergenic	38986	same_strand	upstream
1	PITA.83573	PITA.83573.1	PITA_27276	PITA_27276	sense	genic	0	nested	intronic
1	PITA.51991	PITA.51991.1	PITA_18415	PITA_18415	sense	intergenic	393	same_strand	downstream
1	PITA.79773	PITA.79773.1	PITA_41795	PITA_41795	sense	intergenic	53713	same_strand	downstream
1	PITA.27849	PITA.27849.1	PITA_44612	PITA_44612	antisense	genic	0	containing	exonic
1	PITA.41879	PITA.41879.1	PITA_23688	PITA_23688	sense	intergenic	254	same_strand	upstream
1	PITA.18557	PITA.18557.1	PITA_24900	PITA_24900	sense	intergenic	720	same_strand	upstream
1	PITA.56327	PITA.56327.2	PITA_31405	PITA_31405	sense	intergenic	226	same_strand	upstream
1	PITA.57816	PITA.57816.1	PITA_33041	PITA_33041	sense	intergenic	20064	same_strand	downstream
1	PITA.20090	PITA.20090.1	PITA_37497	PITA_37497	antisense	genic	0	containing	intronic
1	PITA.65416	PITA.65416.2	PITA_40070	PITA_40070	sense	intergenic	575	same_strand	upstream
1	PITA.83628	PITA.83628.1	PITA_13249	PITA_13249	sense	intergenic	9171	same_strand	upstream
1	PITA.32322	PITA.32322.1	PITA_11525	PITA_11525	sense	intergenic	11698	same_strand	downstream
1	PITA.17149	PITA.17149.1	PITA_10201	PITA_10201	antisense	genic	0	overlapping	exonic
1	PITA.77641	PITA.77641.3	PITA_33443	PITA_33443	sense	intergenic	7041	same_strand	downstream
1	PITA.71126	PITA.71126.4	PITA_42630	PITA_42630	sense	intergenic	639	same_strand	upstream
1	PITA.37264	PITA.37264.1	PITA_33416	PITA_33416	antisense	genic	0	nested	intronic
1	PITA.61564	PITA.61564.1	PITA_22558	PITA_22558	sense	intergenic	23279	same_strand	downstream
1	PITA.81779	PITA.81779.1	PITA_08075	PITA_08075	sense	genic	0	nested	intronic
1	PITA.61946	PITA.61946.1	PITA_30941	PITA_30941	sense	intergenic	73	same_strand	downstream
1	PITA.31847	PITA.31847.1	PITA_43637	PITA_43637	antisense	intergenic	32048	divergent	upstream
1	PITA.45184	PITA.45184.1	PITA_12732	PITA_12732	sense	intergenic	6611	same_strand	upstream
1	PITA.68696	PITA.68696.2	PITA_11925	PITA_11925	sense	intergenic	18860	same_strand	downstream
1	PITA.47989	PITA.47989.3	PITA_14995	PITA_14995	antisense	genic	0	containing	intronic
0	PITA.47989	PITA.47989.3	PITA_08015	PITA_08015	sense	intergenic	3216	same_strand	downstream
1	PITA.33931	PITA.33931.1	PITA_32081	PITA_32081	sense	intergenic	30619	same_strand	downstream
1	PITA.83751	PITA.83751.6	PITA_44592	PITA_44592	antisense	intergenic	95039	convergent	downstream
1	PITA.76264	PITA.76264.1	PITA_27568	PITA_27568	antisense	intergenic	41650	divergent	upstream
1	PITA.54747	PITA.54747.1	PITA_37095	PITA_37095	antisense	intergenic	31745	divergent	upstream
1	PITA.53642	PITA.53642.1	PITA_24579	PITA_24579	sense	intergenic	13521	same_strand	upstream
1	PITA.82894	PITA.82894.1	PITA_26982	PITA_26982	sense	intergenic	27476	same_strand	upstream
1	PITA.51712	PITA.51712.3	PITA_49290	PITA_49290	sense	intergenic	29183	same_strand	upstream
1	PITA.44488	PITA.44488.1	PITA_50941	PITA_50941	sense	intergenic	45844	same_strand	downstream
0	PITA.44488	PITA.44488.1	PITA_44099	PITA_44099	sense	intergenic	45844	same_strand	downstream
0	PITA.44488	PITA.44488.1	PITA_38643	PITA_38643	sense	intergenic	45844	same_strand	downstream
1	PITA.68574	PITA.68574.1	PITA_15329	PITA_15329	sense	intergenic	52085	same_strand	downstream
1	PITA.67743	PITA.67743.1	PITA_46160	PITA_46160	antisense	genic	0	nested	intronic
1	PITA.76370	PITA.76370.1	PITA_13782	PITA_13782	sense	intergenic	434	same_strand	downstream
1	PITA.61071	PITA.61071.4	PITA_27764	PITA_27764	sense	intergenic	50865	same_strand	upstream
1	PITA.80328	PITA.80328.1	PITA_46176	PITA_46176	sense	intergenic	29696	same_strand	upstream
1	PITA.65347	PITA.65347.1	PITA_40170	PITA_40170	antisense	genic	0	overlapping	intronic
1	PITA.37878	PITA.37878.1	PITA_04986	PITA_04986	sense	intergenic	1798	same_strand	upstream
1	PITA.80923	PITA.80923.1	PITA_05182	PITA_05182	antisense	intergenic	27	convergent	downstream
1	PITA.79055	PITA.79055.2	PITA_29848	PITA_29848	antisense	intergenic	1514	convergent	downstream
1	PITA.83391	PITA.83391.2	PITA_16736	PITA_16736	sense	intergenic	26442	same_strand	downstream
0	PITA.83391	PITA.83391.2	PITA_17122	PITA_17122	sense	intergenic	28874	same_strand	upstream
0	PITA.83391	PITA.83391.2	PITA_32904	PITA_32904	sense	intergenic	26442	same_strand	downstream
1	PITA.84750	PITA.84750.1	PITA_10009	PITA_10009	antisense	genic	0	nested	intronic
1	PITA.77000	PITA.77000.1	PITA_21909	PITA_21909	sense	intergenic	24770	same_strand	upstream
1	PITA.80815	PITA.80815.5	PITA_30535	PITA_30535	sense	intergenic	19921	same_strand	upstream
1	PITA.79522	PITA.79522.1	PITA_34828	PITA_34828	antisense	intergenic	68831	convergent	downstream
1	PITA.58376	PITA.58376.1	PITA_28118	PITA_28118	sense	genic	0	overlapping	intronic
1	PITA.52889	PITA.52889.3	PITA_02829	PITA_02829	antisense	intergenic	3857	convergent	downstream
1	PITA.83492	PITA.83492.1	PITA_47460	PITA_47460	sense	intergenic	6787	same_strand	downstream
1	PITA.31427	PITA.31427.1	PITA_21987	PITA_21987	antisense	intergenic	4165	convergent	downstream
1	PITA.75457	PITA.75457.1	PITA_04608	PITA_04608	antisense	intergenic	67634	divergent	upstream
1	PITA.57241	PITA.57241.3	PITA_37375	PITA_37375	sense	intergenic	16968	same_strand	upstream
1	PITA.23008	PITA.23008.4	PITA_42816	PITA_42816	sense	genic	0	nested	intronic
1	PITA.30830	PITA.30830.1	PITA_23714	PITA_23714	antisense	intergenic	133	convergent	downstream
0	PITA.30830	PITA.30830.1	PITA_09485	PITA_09485	antisense	intergenic	133	convergent	downstream
0	PITA.30830	PITA.30830.1	PITA_20604	PITA_20604	antisense	intergenic	133	convergent	downstream
1	PITA.59765	PITA.59765.1	PITA_46551	PITA_46551	antisense	intergenic	471	convergent	downstream
1	PITA.51258	PITA.51258.1	PITA_35313	PITA_35313	antisense	intergenic	65963	convergent	downstream
1	PITA.25124	PITA.25124.1	PITA_51728	PITA_51728	antisense	intergenic	4289	convergent	downstream
1	PITA.32580	PITA.32580.1	PITA_02182	PITA_02182	antisense	genic	0	nested	exonic
0	PITA.32580	PITA.32580.1	PITA_26854	PITA_26854	antisense	intergenic	1829	convergent	downstream
1	PITA.71525	PITA.71525.4	PITA_00592	PITA_00592	antisense	intergenic	6658	divergent	upstream
1	PITA.73958	PITA.73958.1	PITA_24545	PITA_24545	antisense	intergenic	58537	convergent	downstream
1	PITA.39966	PITA.39966.1	PITA_08697	PITA_08697	antisense	intergenic	55468	convergent	downstream
1	PITA.23064	PITA.23064.1	PITA_03318	PITA_03318	sense	genic	0	containing	intronic
1	PITA.66518	PITA.66518.1	PITA_19845	PITA_19845	antisense	genic	0	nested	exonic
1	PITA.71167	PITA.71167.2	PITA_12905	PITA_12905	sense	intergenic	64374	same_strand	upstream
1	PITA.82736	PITA.82736.1	PITA_31241	PITA_31241	antisense	intergenic	83245	divergent	upstream
1	PITA.81451	PITA.81451.1	PITA_32769	PITA_32769	antisense	intergenic	56688	convergent	downstream
1	PITA.77528	PITA.77528.3	PITA_49737	PITA_49737	sense	intergenic	23408	same_strand	upstream
1	PITA.49188	PITA.49188.1	PITA_27665	PITA_27665	sense	genic	0	containing	intronic
1	PITA.55537	PITA.55537.1	PITA_37315	PITA_37315	antisense	genic	0	overlapping	exonic
0	PITA.55537	PITA.55537.1	PITA_06664	PITA_06664	antisense	intergenic	4302	convergent	downstream
1	PITA.47439	PITA.47439.2	PITA_10558	PITA_10558	antisense	intergenic	26027	divergent	upstream
1	PITA.43917	PITA.43917.1	PITA_36647	PITA_36647	antisense	genic	0	overlapping	exonic
1	PITA.69749	PITA.69749.2	PITA_01729	PITA_01729	sense	intergenic	173	same_strand	downstream
1	PITA.67026	PITA.67026.1	PITA_26961	PITA_26961	sense	genic	0	containing	intronic
1	PITA.59839	PITA.59839.1	PITA_37244	PITA_37244	antisense	intergenic	30642	divergent	upstream
1	PITA.85277	PITA.85277.1	PITA_33149	PITA_33149	antisense	genic	0	nested	intronic
1	PITA.21306	PITA.21306.2	PITA_23621	PITA_23621	sense	genic	0	containing	intronic
1	PITA.32486	PITA.32486.1	PITA_42573	PITA_42573	sense	intergenic	56568	same_strand	downstream
1	PITA.24976	PITA.24976.1	PITA_47565	PITA_47565	antisense	intergenic	72300	convergent	downstream
1	PITA.84917	PITA.84917.1	PITA_17066	PITA_17066	antisense	genic	0	nested	intronic
1	PITA.46608	PITA.46608.1	PITA_26977	PITA_26977	sense	intergenic	47883	same_strand	downstream
1	PITA.24995	PITA.24995.4	PITA_33720	PITA_33720	sense	intergenic	18280	same_strand	downstream
1	PITA.45434	PITA.45434.2	PITA_33617	PITA_33617	antisense	intergenic	28463	convergent	downstream
1	PITA.72335	PITA.72335.1	PITA_19826	PITA_19826	antisense	intergenic	33285	convergent	downstream
1	PITA.36530	PITA.36530.1	PITA_37798	PITA_37798	sense	intergenic	241	same_strand	upstream
0	PITA.36530	PITA.36530.1	PITA_00388	PITA_00388	sense	intergenic	1359	same_strand	upstream
1	PITA.58395	PITA.58395.1	PITA_01490	PITA_01490	sense	intergenic	47884	same_strand	upstream
1	PITA.86907	PITA.86907.1	PITA_50943	PITA_50943	antisense	genic	0	nested	intronic
1	PITA.35016	PITA.35016.1	PITA_45469	PITA_45469	sense	intergenic	19447	same_strand	downstream
1	PITA.64843	PITA.64843.1	PITA_49104	PITA_49104	sense	intergenic	58581	same_strand	downstream
1	PITA.48243	PITA.48243.1	PITA_44975	PITA_44975	sense	intergenic	6287	same_strand	upstream
1	PITA.65590	PITA.65590.2	PITA_31258	PITA_31258	antisense	genic	0	nested	exonic
1	PITA.59803	PITA.59803.2	PITA_10318	PITA_10318	sense	intergenic	38578	same_strand	downstream
1	PITA.83728	PITA.83728.1	PITA_03999	PITA_03999	sense	intergenic	49291	same_strand	upstream
1	PITA.27434	PITA.27434.17	PITA_43967	PITA_43967	sense	genic	0	overlapping	intronic
0	PITA.27434	PITA.27434.17	PITA_20505	PITA_20505	sense	intergenic	5412	same_strand	downstream
0	PITA.27434	PITA.27434.17	PITA_24894	PITA_24894	sense	intergenic	5412	same_strand	downstream
1	PITA.55304	PITA.55304.1	PITA_44758	PITA_44758	sense	intergenic	93845	same_strand	downstream
1	PITA.49925	PITA.49925.1	PITA_09746	PITA_09746	sense	intergenic	23027	same_strand	upstream
1	PITA.74963	PITA.74963.1	PITA_20905	PITA_20905	antisense	genic	0	nested	intronic
1	PITA.67051	PITA.67051.1	PITA_09299	PITA_09299	antisense	genic	0	containing	intronic
0	PITA.67051	PITA.67051.1	PITA_37626	PITA_37626	antisense	intergenic	6040	divergent	upstream
1	PITA.57144	PITA.57144.2	PITA_45729	PITA_45729	antisense	intergenic	58551	convergent	downstream
1	PITA.78176	PITA.78176.5	PITA_08198	PITA_08198	sense	genic	0	containing	intronic
1	PITA.81458	PITA.81458.2	PITA_25296	PITA_25296	antisense	genic	0	nested	intronic
1	PITA.50287	PITA.50287.1	PITA_02196	PITA_02196	antisense	intergenic	15853	divergent	upstream
1	PITA.59764	PITA.59764.2	PITA_46551	PITA_46551	sense	intergenic	404	same_strand	downstream
1	PITA.41622	PITA.41622.2	PITA_22922	PITA_22922	sense	intergenic	1344	same_strand	downstream
1	PITA.25514	PITA.25514.1	PITA_15534	PITA_15534	antisense	intergenic	15613	convergent	downstream
1	PITA.31526	PITA.31526.1	PITA_50653	PITA_50653	antisense	genic	0	overlapping	exonic
1	PITA.31560	PITA.31560.1	PITA_29043	PITA_29043	sense	intergenic	16323	same_strand	downstream
1	PITA.36188	PITA.36188.1	PITA_51431	PITA_51431	antisense	intergenic	60593	convergent	downstream
1	PITA.62197	PITA.62197.2	PITA_13390	PITA_13390	antisense	intergenic	300	convergent	downstream
1	PITA.35559	PITA.35559.1	PITA_37722	PITA_37722	antisense	intergenic	81947	convergent	downstream
1	PITA.82686	PITA.82686.1	PITA_49269	PITA_49269	sense	intergenic	26971	same_strand	downstream
1	PITA.73727	PITA.73727.3	PITA_48646	PITA_48646	sense	intergenic	1217	same_strand	downstream
1	PITA.82650	PITA.82650.2	PITA_10906	PITA_10906	sense	intergenic	239	same_strand	downstream
0	PITA.82650	PITA.82650.2	PITA_37567	PITA_37567	sense	intergenic	1403	same_strand	downstream
1	PITA.13490	PITA.13490.1	PITA_43279	PITA_43279	sense	intergenic	577	same_strand	downstream
1	PITA.32191	PITA.32191.1	PITA_01044	PITA_01044	sense	intergenic	7566	same_strand	upstream
1	PITA.27337	PITA.27337.1	PITA_04510	PITA_04510	sense	intergenic	92172	same_strand	downstream
1	PITA.80283	PITA.80283.3	PITA_39551	PITA_39551	antisense	intergenic	95149	convergent	downstream
1	PITA.82749	PITA.82749.1	PITA_38433	PITA_38433	sense	intergenic	94145	same_strand	downstream
1	PITA.14940	PITA.14940.1	PITA_26781	PITA_26781	sense	intergenic	2987	same_strand	upstream
1	PITA.9537	PITA.9537.1	PITA_51303	PITA_51303	antisense	genic	0	overlapping	exonic
1	PITA.28171	PITA.28171.8	PITA_29918	PITA_29918	sense	intergenic	702	same_strand	upstream
1	PITA.68570	PITA.68570.1	PITA_42287	PITA_42287	antisense	genic	0	nested	intronic
[truncated: 2,270 more rows]
