# Supplementary material for: Genome-wide identification and characterization of Fusarium circinatum-responsive lncRNAs in Pinus radiata
Source: BMC Genomics. 2022 Mar 10;23:194. doi: 10.1186/s12864-022-08408-9 (PMC8908662; doi:10.1186/s12864-022-08408-9)
Supplement: Supplementary file 11 — Additional file 11. [file 12864_2022_8408_MOESM11_ESM.xlsx]

## Sheet: Table S11
Table S11: Pinus radiata lncRNAs interacting with five mRNAs
isBest	lncRNA_gene	lncRNA_transcript	partnerRNA_gene	partnerRNA_transcript	direction	type	distance	subtype	location
1	lncRNAPiRa.82208	lncRNAPiRa.82208.1	PITA_31004	PITA_31004	antisense	intergenic	1886	convergent	downstream
0	lncRNAPiRa.82208	lncRNAPiRa.82208.1	PITA_19587	PITA_19587	antisense	intergenic	2179	convergent	downstream
0	lncRNAPiRa.82208	lncRNAPiRa.82208.1	PITA_30671	PITA_30671	antisense	intergenic	2179	convergent	downstream
0	lncRNAPiRa.82208	lncRNAPiRa.82208.1	PITA_08126	PITA_08126	antisense	intergenic	2179	convergent	downstream
0	lncRNAPiRa.82208	lncRNAPiRa.82208.1	PITA_05706	PITA_05706	antisense	intergenic	1886	convergent	downstream
1	lncRNAPiRa.31635	lncRNAPiRa.31635.1	PITA_22451	PITA_22451	sense	intergenic	2049	same_strand	downstream
0	lncRNAPiRa.31635	lncRNAPiRa.31635.1	PITA_40386	PITA_40386	sense	intergenic	2049	same_strand	downstream
0	lncRNAPiRa.31635	lncRNAPiRa.31635.1	PITA_17436	PITA_17436	sense	intergenic	2049	same_strand	downstream
0	lncRNAPiRa.31635	lncRNAPiRa.31635.1	PITA_05971	PITA_05971	sense	intergenic	2049	same_strand	downstream
0	lncRNAPiRa.31635	lncRNAPiRa.31635.1	PITA_42683	PITA_42683	sense	intergenic	2049	same_strand	downstream
1	lncRNAPiRa.86475	lncRNAPiRa.86475.2	PITA_11982	PITA_11982	antisense	genic	0	nested	intronic
0	lncRNAPiRa.86475	lncRNAPiRa.86475.2	PITA_38558	PITA_38558	antisense	genic	0	nested	intronic
0	lncRNAPiRa.86475	lncRNAPiRa.86475.2	PITA_01584	PITA_01584	antisense	genic	0	nested	intronic
0	lncRNAPiRa.86475	lncRNAPiRa.86475.2	PITA_35336	PITA_35336	antisense	genic	0	nested	intronic
0	lncRNAPiRa.86475	lncRNAPiRa.86475.2	PITA_47641	PITA_47641	antisense	genic	0	nested	intronic
1	lncRNAPiRa.86476	lncRNAPiRa.86476.1	PITA_47641	PITA_47641	sense	genic	0	nested	intronic
0	lncRNAPiRa.86476	lncRNAPiRa.86476.1	PITA_35336	PITA_35336	sense	genic	0	nested	intronic
0	lncRNAPiRa.86476	lncRNAPiRa.86476.1	PITA_11982	PITA_11982	sense	genic	0	nested	intronic
0	lncRNAPiRa.86476	lncRNAPiRa.86476.1	PITA_38558	PITA_38558	sense	genic	0	nested	intronic
0	lncRNAPiRa.86476	lncRNAPiRa.86476.1	PITA_01584	PITA_01584	sense	genic	0	nested	intronic
1	lncRNAPiRa.86475	lncRNAPiRa.86475.1	PITA_01584	PITA_01584	antisense	genic	0	nested	intronic
0	lncRNAPiRa.86475	lncRNAPiRa.86475.1	PITA_38558	PITA_38558	antisense	genic	0	nested	intronic
0	lncRNAPiRa.86475	lncRNAPiRa.86475.1	PITA_11982	PITA_11982	antisense	genic	0	nested	intronic
0	lncRNAPiRa.86475	lncRNAPiRa.86475.1	PITA_35336	PITA_35336	antisense	genic	0	nested	intronic
0	lncRNAPiRa.86475	lncRNAPiRa.86475.1	PITA_47641	PITA_47641	antisense	genic	0	nested	intronic
1	lncRNAPiRa.86476	lncRNAPiRa.86476.2	PITA_01584	PITA_01584	sense	genic	0	nested	intronic
0	lncRNAPiRa.86476	lncRNAPiRa.86476.2	PITA_38558	PITA_38558	sense	genic	0	nested	intronic
0	lncRNAPiRa.86476	lncRNAPiRa.86476.2	PITA_11982	PITA_11982	sense	genic	0	nested	intronic
0	lncRNAPiRa.86476	lncRNAPiRa.86476.2	PITA_47641	PITA_47641	sense	genic	0	nested	intronic
0	lncRNAPiRa.86476	lncRNAPiRa.86476.2	PITA_35336	PITA_35336	sense	genic	0	nested	intronic
1	lncRNAPiRa.86475	lncRNAPiRa.86475.3	PITA_35336	PITA_35336	antisense	genic	0	nested	intronic
0	lncRNAPiRa.86475	lncRNAPiRa.86475.3	PITA_47641	PITA_47641	antisense	genic	0	nested	intronic
0	lncRNAPiRa.86475	lncRNAPiRa.86475.3	PITA_11982	PITA_11982	antisense	genic	0	nested	intronic
0	lncRNAPiRa.86475	lncRNAPiRa.86475.3	PITA_38558	PITA_38558	antisense	genic	0	nested	intronic
0	lncRNAPiRa.86475	lncRNAPiRa.86475.3	PITA_01584	PITA_01584	antisense	genic	0	nested	intronic
