# Supplementary material for: Genome-wide identification and characterization of Fusarium circinatum-responsive lncRNAs in Pinus radiata
Source: BMC Genomics. 2022 Mar 10;23:194. doi: 10.1186/s12864-022-08408-9 (PMC8908662; doi:10.1186/s12864-022-08408-9)
Supplement: Supplementary file 12 — Additional file 12. [file 12864_2022_8408_MOESM12_ESM.xlsx]

## Sheet: Table S12
Table S12: Significantly enriched Gene Ontology (GO) terms identified from DEL targeted genes of Pinus radiata
category	over_represented_pvalue	numDEInCat	numInCat	term	percent
Biological processes
GO:0001666	0.000758384	3	550	response to hypoxia	0.847458
GO:0070482	0.000792165	3	558	response to oxygen levels	0.847458
GO:0036293	0.000809215	3	562	response to decreased oxygen levels	0.847458
GO:0010135	0.00464676	1	14	ureide metabolic process	0.282486
GO:0010136	0.00464676	1	14	ureide catabolic process	0.282486
GO:0000256	0.00604625	1	18	allantoin catabolic process	0.282486
GO:0045229	0.00630569	3	1155	external encapsulating structure organization	0.847458
GO:0043605	0.00668586	1	20	cellular amide catabolic process	0.282486
GO:0045490	0.00752372	2	391	pectin catabolic process	0.564972
GO:0000255	0.00773849	1	23	allantoin metabolic process	0.282486
GO:0070298	0.00952472	1	30	negative regulation of phosphorelay signal transduction system	0.282486
GO:0016052	0.0101832	3	1378	carbohydrate catabolic process	0.847458
GO:0015671	0.0105535	1	33	oxygen transport	0.282486
GO:0015669	0.0108403	1	34	gas transport	0.282486
GO:0010731	0.0110882	1	34	protein glutathionylation	0.282486
GO:0071219	0.0124081	1	39	cellular response to molecule of bacterial origin	0.282486
GO:0010440	0.0125958	1	38	stomatal lineage progression	0.282486
GO:0006950	0.0131052	10	14364	response to stress	2.82486
GO:0070297	0.0134232	1	42	regulation of phosphorelay signal transduction system	0.282486
GO:0071216	0.0137349	1	43	cellular response to biotic stimulus	0.282486
GO:0071732	0.0140876	1	44	cellular response to nitric oxide	0.282486
GO:0050896	0.014445	13	21758	response to stimulus	3.67232
GO:0010105	0.0145841	1	46	negative regulation of ethylene-activated signaling pathway	0.282486
GO:0006995	0.0146128	1	45	cellular response to nitrogen starvation	0.282486
GO:0010393	0.0149465	2	563	galacturonan metabolic process	0.564972
GO:0045488	0.0149465	2	563	pectin metabolic process	0.564972
GO:0071731	0.015111	1	47	response to nitric oxide	0.282486
GO:0009267	0.0154622	2	585	cellular response to starvation	0.564972
GO:0009738	0.0160656	2	594	abscisic acid-activated signaling pathway	0.564972
GO:1902170	0.0174328	1	54	cellular response to reactive nitrogen species	0.282486
GO:0042594	0.0174788	2	625	response to starvation	0.564972
GO:0008152	0.0175707	21	44504	metabolic process	5.9322
GO:0031669	0.0182449	2	639	cellular response to nutrient levels	0.564972
GO:0050790	0.0182733	3	1730	regulation of catalytic activity	0.847458
GO:0010104	0.0184632	1	58	regulation of ethylene-activated signaling pathway	0.282486
GO:0043562	0.0217555	1	67	cellular response to nitrogen levels	0.282486
GO:0071215	0.0219025	2	698	cellular response to abscisic acid stimulus	0.564972
GO:0043086	0.0219339	2	708	negative regulation of catalytic activity	0.564972
GO:0090333	0.0219678	1	69	regulation of stomatal closure	0.282486
GO:0031667	0.0251228	2	761	response to nutrient levels	0.564972
GO:0065009	0.0254998	3	1968	regulation of molecular function	0.847458
GO:0044092	0.0256703	2	771	negative regulation of molecular function	0.564972
GO:0000272	0.0262953	2	768	polysaccharide catabolic process	0.564972
GO:0042545	0.0267155	2	777	cell wall modification	0.564972
GO:0043170	0.0268055	13	23521	macromolecule metabolic process	3.67232
GO:0097306	0.0313995	2	851	cellular response to alcohol	0.564972
GO:0031668	0.032176	2	866	cellular response to extracellular stimulus	0.564972
GO:0043412	0.0336983	7	9713	macromolecule modification	1.9774
GO:0071496	0.0341415	2	894	cellular response to external stimulus	0.564972
GO:0071368	0.0368389	1	115	cellular response to cytokinin stimulus	0.282486
GO:0010584	0.0389077	1	121	pollen exine formation	0.282486
GO:0071555	0.0408221	2	981	cell wall organization	0.564972
GO:0009991	0.0415942	2	1000	response to extracellular stimulus	0.564972
GO:0009736	0.0432161	1	136	cytokinin-activated signaling pathway	0.282486
GO:0071396	0.0443238	2	1032	cellular response to lipid	0.564972
GO:0009788	0.0451873	1	143	negative regulation of abscisic acid-activated signaling pathway	0.282486
GO:1901420	0.0451873	1	143	negative regulation of response to alcohol	0.282486
GO:0008150	0.0463078	23	54544	biological_process	6.49718
GO:0001510	0.049891	1	158	RNA methylation	0.282486
Cellular Components
GO:0005618	0.00125071	6	3782	cell wall	1.69492
GO:0030312	0.00154822	6	3943	external encapsulating structure	1.69492
GO:0005576	0.0185664	5	4787	extracellular region	1.41243
GO:0071944	0.0352297	9	14358	cell periphery	2.54237
Molecular Functions
GO:0004038	0.00266236	1	8	allantoinase activity	0.282486
GO:0045330	0.00275114	2	233	aspartyl esterase activity	0.564972
GO:0003674	0.00359403	25	52063	molecular_function	7.06215
GO:0003824	0.00500017	20	37516	catalytic activity	5.64972
GO:0030599	0.00507365	2	322	pectinesterase activity	0.564972
GO:0043167	0.00537385	16	26811	ion binding	4.51977
GO:0046914	0.00627533	8	8824	transition metal ion binding	2.25989
GO:0016207	0.00635503	1	19	4-coumarate-CoA ligase activity	0.282486
GO:0001871	0.00658115	2	371	pattern binding	0.564972
GO:0030247	0.00658115	2	371	polysaccharide binding	0.564972
GO:0004857	0.00684668	2	383	enzyme inhibitor activity	0.564972
GO:0004737	0.00935131	1	29	pyruvate decarboxylase activity	0.282486
GO:0005344	0.00955993	1	30	oxygen carrier activity	0.282486
GO:0046872	0.0102309	10	13822	metal ion binding	2.82486
GO:0016788	0.0128253	5	4361	hydrolase activity, acting on ester bonds	1.41243
GO:0043169	0.0129388	10	14299	cation binding	2.82486
GO:0004332	0.0131925	1	41	fructose-bisphosphate aldolase activity	0.282486
GO:0008238	0.0149153	2	571	exopeptidase activity	0.564972
GO:0016830	0.014932	2	574	carbon-carbon lyase activity	0.564972
GO:0019825	0.0152429	1	49	oxygen binding	0.282486
GO:0016405	0.0157175	1	48	CoA-ligase activity	0.282486
GO:0016888	0.0157214	1	48	endodeoxyribonuclease activity, producing 5'-phosphomonoesters	0.282486
GO:0030976	0.0187307	1	58	thiamine pyrophosphate binding	0.282486
GO:0004520	0.022235	1	68	endodeoxyribonuclease activity	0.282486
GO:0016812	0.022334	1	68	hydrolase activity, acting on carbon-nitrogen (but not peptide) bonds, in cyclic amides	0.282486
GO:0016878	0.0242361	1	75	acid-thiol ligase activity	0.282486
GO:0038023	0.0247106	2	755	signaling receptor activity	0.564972
GO:0004536	0.0259841	1	80	deoxyribonuclease activity	0.282486
GO:0008236	0.026881	2	785	serine-type peptidase activity	0.564972
GO:0017171	0.026881	2	785	serine hydrolase activity	0.564972
GO:0016877	0.038741	1	121	ligase activity, forming carbon-sulfur bonds	0.282486
GO:0030145	0.0418595	1	136	manganese ion binding	0.282486
GO:0016832	0.0433834	1	136	aldehyde-lyase activity	0.282486
GO:1901681	0.0457033	1	144	sulfur compound binding	0.282486
GO:0005507	0.0459488	2	1053	copper ion binding	0.564972
GO:0030234	0.0463009	2	1063	enzyme regulator activity	0.564972
GO:0005488	0.0484279	17	36531	binding	4.80226
GO:0004675	0.0494479	1	155	transmembrane receptor protein serine/threonine kinase activity	0.282486
GO:0004872	0.0275935	2	802	NA	0.564972
