# Supplementary material for: Genome-wide identification and characterization of Fusarium circinatum-responsive lncRNAs in Pinus radiata
Source: BMC Genomics. 2022 Mar 10;23:194. doi: 10.1186/s12864-022-08408-9 (PMC8908662; doi:10.1186/s12864-022-08408-9)
Supplement: Supplementary file 13 — Additional file 13. [file 12864_2022_8408_MOESM13_ESM.xlsx]

## Sheet: Table S13
Table S13: Significantly enriched KEGG pathways identified from DEL targeted genes of Pinus radiata
category	KEGG Pathway	over_represented_pvalue	numDEInCat	numInCat
10	Glycolysis / Gluconeogenesis	0.0150633	2	568
1120	Microbial metabolism in diverse environments	0.0151542	3	1594
