# Supplementary material for: Genome-wide identification and characterization of Fusarium circinatum-responsive lncRNAs in Pinus radiata
Source: BMC Genomics. 2022 Mar 10;23:194. doi: 10.1186/s12864-022-08408-9 (PMC8908662; doi:10.1186/s12864-022-08408-9)
Supplement: Supplementary file 14 — Additional file 14. [file 12864_2022_8408_MOESM14_ESM.xlsx]

## Sheet: Table S14
Table S14: Transcripts clustered in each co-expression module
M1				M2
DEGs	DELs	Targeted genes		DEGs	DELs	Targeted genes
PITA_05454	lncRNAPiRa.72299.1	PITA_05666		PITA.64182.2	lncRNAPiRa.20.2
PITA.67406.4	lncRNAPiRa.30668.1	PITA_12411		PITA_46712
PITA.31708.1	lncRNAPiRa.38278.1	PITA_38537		PITA.71425.2
PITA.86419.3	lncRNAPiRa.1558.1			PITA.7894.3
PITA.16463.4	lncRNAPiRa.47516.1			PITA.37728.4
PITA_44205	lncRNAPiRa.22186.1			PITA.79776.2
PITA.22362.2	lncRNAPiRa.24197.1			PITA.61590.9
PITA.74511.2	lncRNAPiRa.32343.2			PITA.86140.3
PITA.79088.1	lncRNAPiRa.5686.2			PITA.7538.2
PITA.81094.3	lncRNAPiRa.47244.3			PITA.87100.2
PITA.8836.1	lncRNAPiRa.53954.2			PITA.82713.12
PITA_41949	lncRNAPiRa.73775.1			PITA.84640.6
PITA.81038.3	lncRNAPiRa.17646.2			PITA.76386.9
PITA.31762.1				PITA.45604.2
PITA_34642				PITA.14397.2
PITA.84236.1				PITA.71071.2
PITA.84236.9				PITA.32347.3
PITA.84236.8				PITA_07748
PITA.84809.30				PITA.85239.2
PITA_05666				PITA.86220.1
PITA.56017.1				PITA.75515.2
PITA.70844.2				PITA.86821.4
PITA.74282.3				PITA.69828.1
PITA.83862.1				PITA.79287.5
PITA_22746				PITA.55836.3
PITA.44868.2				PITA.84764.4
PITA.78262.1				PITA.85771.3
PITA.78262.3				PITA.47335.3
PITA.78262.2				PITA.10468.1
PITA.84809.6				PITA.37141.4
PITA.73872.1
PITA_33350
PITA.26697.1
PITA.83647.2
PITA.79117.1
PITA_09743
PITA.51070.2
PITA.86997.6
PITA.86997.5
PITA.57110.2
PITA_39771
PITA_43211
PITA.72156.2
PITA.85987.2
PITA.20412.5
PITA_24382
PITA.21688.3
PITA.81058.5
PITA.36990.3
PITA.81058.2
PITA.9422.2
PITA_20669
PITA_20665
PITA.86312.12
PITA.36408.1
PITA.3578.1
PITA.68077.2
PITA.72249.1
PITA.26311.1
PITA.82713.7
PITA.54216.3
PITA.71792.2
PITA.77630.5
PITA.77630.4
PITA.48045.1
PITA.76452.2
PITA.40194.2
PITA.20727.1
PITA.45508.2
PITA_00500
PITA.79435.2
PITA.30290.1
PITA.42746.3
PITA.42746.1
PITA_40960
PITA.20438.1
PITA.8595.1
PITA_31552
PITA.84809.28
PITA.73713.2
PITA.4740.1
PITA.83188.5
PITA.35619.2
PITA.74727.9
PITA.45044.1
PITA.56766.1
PITA_32312
PITA.34702.1
PITA.58817.3
PITA.15110.1
PITA.82347.4
PITA.86510.3
PITA.39500.1
PITA.79648.3
PITA.46134.1
PITA.20859.3
PITA.59134.3
PITA.53452.1
PITA.35077.2
PITA_23444
PITA.74727.10
PITA.52236.3
PITA.3639.1
PITA_51145
PITA_16212
PITA.26572.2
PITA.40604.1
PITA_40409
PITA_30466
PITA.84217.2
PITA_34078
PITA.79821.1
PITA.7884.1
PITA.80687.2
PITA.80406.2
PITA.78513.10
PITA_04854
PITA.42624.1
PITA_08271
PITA_31271
PITA.33904.2
PITA_11360
PITA.20303.3
PITA_21902
PITA.54786.2
PITA_45617
PITA_23708
PITA_35267
PITA.27267.1
PITA.77579.2
PITA.80018.3
PITA_14925
PITA_35549
PITA.80203.4
PITA.24860.5
PITA.40640.2
PITA_50977
PITA_38468
PITA_12411
PITA.84047.2
PITA.84510.6
PITA.67742.3
PITA.51097.1
PITA.78212.5
PITA.22172.1
PITA_45314
PITA.44047.3
PITA.44047.2
PITA.44047.1
PITA.47236.2
PITA.63302.1
PITA_17723
PITA.62185.3
PITA.76318.2
PITA.34529.3
PITA.34529.4
PITA.20438.3
PITA.75048.2
PITA_41407
PITA.84809.10
PITA.84809.15
PITA_26369
PITA.59543.2
PITA.67922.3
PITA.77847.12
PITA.66142.6
PITA.79902.2
PITA.80777.3
PITA.37810.4
PITA.27900.1
PITA.48938.2
PITA.86814.3
PITA.22173.1
PITA_38389
PITA.83074.7
PITA_16276
PITA.80766.5
PITA_38145
PITA_13926
PITA.71505.1
PITA.32073.2
PITA.77847.8
PITA.86636.4
PITA_05841
PITA.77637.1
PITA.78815.2
PITA.24053.1
PITA.78513.4
PITA.1391.1
PITA.65387.1
PITA_03351
PITA.84236.16
PITA.84236.10
PITA.80203.3
PITA_14101
PITA.59146.2
PITA.19502.2
PITA_41993
PITA_24968
PITA.78967.3
PITA.80023.1
PITA.3225.1
PITA.60617.1
PITA.60617.2
PITA.86955.1
PITA.86955.2
PITA.84950.1
PITA_50664
PITA.22561.1
PITA.29065.1
PITA.4992.1
PITA.66855.1
PITA.34599.1
PITA_45043
PITA.70371.2
PITA.81256.1
PITA.55600.2
PITA.48665.1
PITA.85719.4
PITA.22159.1
PITA.16155.1
PITA_08166
PITA_28869
PITA.42333.2
PITA.67797.2
PITA_35398
PITA.18638.2
PITA.67012.3
PITA.20000.1
PITA.83602.3
PITA.82301.1
PITA.19501.1
PITA.57208.1
PITA.18277.1
PITA.18277.3
PITA.3464.1
PITA.28588.1
PITA_38537
PITA_04373
PITA.56836.1
PITA_49042
PITA.41178.1
PITA.80879.3
PITA.36407.1
PITA.70742.1
PITA.26928.3
PITA_41831
PITA.64717.2
PITA.62916.1
PITA_03438
PITA.64014.2
PITA.71409.1
PITA.69033.2
PITA.30447.1
PITA.58765.1
PITA.23040.1
PITA.82277.1
PITA.81375.2
PITA.73768.2
PITA.34401.8
PITA.34401.4
PITA_04805
PITA.77977.32
PITA.63113.2
PITA.64932.1
PITA.33774.1
PITA.84338.2
PITA.84338.1
PITA.84092.3
PITA.46309.4
PITA.51191.1
PITA.26226.2
PITA.26226.1
PITA.26226.4
PITA_16662
PITA.75151.5
PITA.3030.1
PITA.67032.4
PITA_45691
PITA.13973.1
PITA_42746
PITA.80304.1
PITA.20859.1
PITA.20859.2
PITA_08476
PITA.84224.2
PITA.52628.3
PITA.78513.3
PITA_33059
PITA.64416.3
PITA.64416.1
PITA.84809.29
PITA.18718.1
PITA.23041.1
PITA.7538.1
PITA.77538.1
PITA.82443.2
PITA.67960.3
PITA_04671
PITA.64578.3
PITA.26843.1
PITA.74387.4
PITA.74189.2
PITA.25700.4
PITA.57872.1
PITA_27408
PITA.62851.2
