# Supplementary material for: Genome-wide identification and characterization of Fusarium circinatum-responsive lncRNAs in Pinus radiata
Source: BMC Genomics. 2022 Mar 10;23:194. doi: 10.1186/s12864-022-08408-9 (PMC8908662; doi:10.1186/s12864-022-08408-9)
Supplement: Supplementary file 15 — Additional file 15. [file 12864_2022_8408_MOESM15_ESM.xlsx]

## Sheet: Table S15
Table S15: Over representation analysis (ORA) of the co-expressed gene modules using Gene Ontology (GO) terms
Module	ID	GeneRatio	BgRatio	pvalue	p.adjust	qvalue	geneID	Count
M1	macromolecule catabolic process	37/253	99/1757	3.90232e-09	3.78135e-06	3.52031e-06	PITA.22172.1/PITA.46134.1/PITA.22173.1/PITA.30290.1/PITA.28588.1/PITA_04671/PITA.86955.1/PITA.20438.1/PITA.71505.1/PITA.15110.1/PITA.46309.4/PITA.86955.2/PITA.22159.1/PITA.40194.2/PITA.20438.3/PITA.23040.1/PITA.18277.3/PITA_12411/PITA.23041.1/PITA.1391.1/PITA_08476/PITA.3464.1/PITA_50977/PITA.18277.1/PITA.82277.1/PITA.75151.5/PITA.19501.1/PITA_35267/PITA.74189.2/PITA_23444/PITA.19502.2/PITA.80687…	37
M1	aspartyl esterase activity	23/253	48/1757	1.84756e-08	8.95141e-06	8.33345e-06	PITA.22172.1/PITA.46134.1/PITA.22173.1/PITA.28588.1/PITA_04671/PITA.20438.1/PITA.15110.1/PITA.22159.1/PITA.20438.3/PITA.23040.1/PITA.18277.3/PITA_12411/PITA.23041.1/PITA.1391.1/PITA_50977/PITA.18277.1/PITA.19501.1/PITA_35267/PITA_23444/PITA.19502.2/PITA_04373/PITA_38468/PITA_31552	23
M1	pectinesterase activity	23/253	49/1757	3.0365e-08	9.80791e-06	9.13082e-06	PITA.22172.1/PITA.46134.1/PITA.22173.1/PITA.28588.1/PITA_04671/PITA.20438.1/PITA.15110.1/PITA.22159.1/PITA.20438.3/PITA.23040.1/PITA.18277.3/PITA_12411/PITA.23041.1/PITA.1391.1/PITA_50977/PITA.18277.1/PITA.19501.1/PITA_35267/PITA_23444/PITA.19502.2/PITA_04373/PITA_38468/PITA_31552	23
M1	pectin catabolic process	23/253	50/1757	4.90366e-08	1.18791e-05	1.10591e-05	PITA.22172.1/PITA.46134.1/PITA.22173.1/PITA.28588.1/PITA_04671/PITA.20438.1/PITA.15110.1/PITA.22159.1/PITA.20438.3/PITA.23040.1/PITA.18277.3/PITA_12411/PITA.23041.1/PITA.1391.1/PITA_50977/PITA.18277.1/PITA.19501.1/PITA_35267/PITA_23444/PITA.19502.2/PITA_04373/PITA_38468/PITA_31552	23
M1	organic substance catabolic process	65/253	249/1757	9.07952e-08	1.68581e-05	1.56943e-05	PITA.84236.1/PITA.86510.3/PITA.77847.8/PITA.22172.1/PITA.64717.2/PITA.77847.12/PITA.46134.1/PITA_45043/PITA.22173.1/PITA.30290.1/PITA.28588.1/PITA.80406.2/PITA.84236.16/PITA_04671/PITA_39771/PITA.86955.1/PITA_30466/PITA_41993/PITA.20438.1/PITA.77630.4/PITA.71505.1/PITA.77630.5/PITA.84047.2/PITA.15110.1/PITA.46309.4/PITA.86955.2/PITA.22159.1/PITA.40194.2/PITA.67922.3/PITA.20438.3/PITA.23040.1/PITA…	65
M1	galacturonan metabolic process	23/253	52/1757	1.21782e-07	1.68581e-05	1.56943e-05	PITA.22172.1/PITA.46134.1/PITA.22173.1/PITA.28588.1/PITA_04671/PITA.20438.1/PITA.15110.1/PITA.22159.1/PITA.20438.3/PITA.23040.1/PITA.18277.3/PITA_12411/PITA.23041.1/PITA.1391.1/PITA_50977/PITA.18277.1/PITA.19501.1/PITA_35267/PITA_23444/PITA.19502.2/PITA_04373/PITA_38468/PITA_31552	23
M1	pectin metabolic process	23/253	52/1757	1.21782e-07	1.68581e-05	1.56943e-05	PITA.22172.1/PITA.46134.1/PITA.22173.1/PITA.28588.1/PITA_04671/PITA.20438.1/PITA.15110.1/PITA.22159.1/PITA.20438.3/PITA.23040.1/PITA.18277.3/PITA_12411/PITA.23041.1/PITA.1391.1/PITA_50977/PITA.18277.1/PITA.19501.1/PITA_35267/PITA_23444/PITA.19502.2/PITA_04373/PITA_38468/PITA_31552	23
M1	catabolic process	67/253	283/1757	3.19528e-06	0.000387028	0.00036031	PITA.84236.1/PITA.86510.3/PITA.77847.8/PITA.22172.1/PITA.64717.2/PITA.77847.12/PITA.46134.1/PITA_45043/PITA.22173.1/PITA.30290.1/PITA.28588.1/PITA.80406.2/PITA.84236.16/PITA_04671/PITA_39771/PITA.82713.7/PITA.86955.1/PITA_30466/PITA_41993/PITA.20438.1/PITA.77630.4/PITA.71505.1/PITA.77630.5/PITA.84047.2/PITA.15110.1/PITA.46309.4/PITA.86955.2/PITA.22159.1/PITA.40194.2/PITA.67922.3/PITA.20438.3/PITA…	67
M1	carboxylic ester hydrolase activity	29/253	89/1757	6.17352e-06	0.000606976	0.000565073	PITA.84236.1/PITA.22172.1/PITA.46134.1/PITA.22173.1/PITA.28588.1/PITA.84236.16/PITA_04671/PITA.20438.1/PITA.15110.1/PITA.22159.1/PITA.20438.3/PITA.23040.1/PITA.77637.1/PITA_17723/PITA.22362.2/PITA.18277.3/PITA_12411/PITA.23041.1/PITA.1391.1/PITA_50977/PITA.18277.1/PITA.19501.1/PITA_35267/PITA_23444/PITA.19502.2/PITA.42333.2/PITA_04373/PITA_38468/PITA_31552	29
M1	polysaccharide catabolic process	27/253	80/1757	6.26394e-06	0.000606976	0.000565073	PITA.22172.1/PITA.46134.1/PITA.22173.1/PITA.30290.1/PITA.28588.1/PITA_04671/PITA.20438.1/PITA.15110.1/PITA.22159.1/PITA.20438.3/PITA.23040.1/PITA.18277.3/PITA_12411/PITA.23041.1/PITA.1391.1/PITA_08476/PITA.3464.1/PITA_50977/PITA.18277.1/PITA.19501.1/PITA_35267/PITA_23444/PITA.19502.2/PITA.80687.2/PITA_04373/PITA_38468/PITA_31552	27
M1	mitochondrion	39/253	138/1757	7.52473e-06	0.00064423	0.000599756	PITA.84236.1/PITA.86510.3/PITA.77847.8/PITA.64717.2/PITA.77847.12/PITA.84809.6/PITA.84236.16/PITA.78262.3/PITA.86955.1/PITA.78262.1/PITA.26226.4/PITA_03351/PITA_49042/PITA.84809.30/PITA.78262.2/PITA.80203.4/PITA.86955.2/PITA.80203.3/PITA.26226.2/PITA.77637.1/PITA.26226.1/PITA.84809.29/PITA.76318.2/PITA.79117.1/PITA.78513.10/PITA.78513.4/PITA_24382/PITA.84809.10/PITA.63113.2/PITA.84809.15/PITA.848…	39
M1	cell wall modification	25/253	72/1757	7.97808e-06	0.00064423	0.000599756	PITA.22172.1/PITA.46134.1/PITA.22173.1/PITA.28588.1/PITA_04671/PITA.20438.1/PITA.15110.1/PITA.22159.1/PITA.20438.3/PITA.23040.1/PITA.18277.3/PITA_12411/PITA.23041.1/PITA.1391.1/PITA_50977/PITA.18277.1/PITA.48938.2/PITA.19501.1/PITA_35267/PITA_23444/PITA.19502.2/PITA_04373/PITA_38468/PITA.69033.2/PITA_31552	25
M1	carbohydrate metabolic process	52/253	208/1757	1.05564e-05	0.000786859	0.000732538	PITA.86510.3/PITA.77847.8/PITA.22172.1/PITA.64717.2/PITA.77847.12/PITA.46134.1/PITA_45043/PITA.22173.1/PITA.30290.1/PITA.28588.1/PITA.80406.2/PITA_04671/PITA.84510.6/PITA.86814.3/PITA_22746/PITA_41993/PITA.20438.1/PITA.80203.4/PITA.84047.2/PITA.15110.1/PITA_33350/PITA.82301.1/PITA.22159.1/PITA.80203.3/PITA.83074.7/PITA.20438.3/PITA.58817.3/PITA.23040.1/PITA.71792.2/PITA.57110.2/PITA.76318.2/PITA.…	52
M1	enzyme regulator activity	24/253	69/1757	1.18678e-05	0.000821424	0.000764717	PITA.22172.1/PITA.46134.1/PITA.22173.1/PITA.28588.1/PITA_04671/PITA.20438.1/PITA.15110.1/PITA.22159.1/PITA.40194.2/PITA.20438.3/PITA.23040.1/PITA.18277.3/PITA_12411/PITA.23041.1/PITA.1391.1/PITA_50977/PITA.18277.1/PITA.19501.1/PITA_35267/PITA_23444/PITA.19502.2/PITA_04373/PITA_38468/PITA_31552	24
M1	enzyme inhibitor activity	23/253	65/1757	1.3179e-05	0.000851365	0.000792591	PITA.22172.1/PITA.46134.1/PITA.22173.1/PITA.28588.1/PITA_04671/PITA.20438.1/PITA.15110.1/PITA.22159.1/PITA.20438.3/PITA.23040.1/PITA.18277.3/PITA_12411/PITA.23041.1/PITA.1391.1/PITA_50977/PITA.18277.1/PITA.19501.1/PITA_35267/PITA_23444/PITA.19502.2/PITA_04373/PITA_38468/PITA_31552	23
M1	mitochondrial part	17/253	41/1757	1.73135e-05	0.00104855	0.000976161	PITA.86510.3/PITA.77847.8/PITA.64717.2/PITA.77847.12/PITA.84809.6/PITA.86955.1/PITA.84809.30/PITA.80203.4/PITA.86955.2/PITA.80203.3/PITA.84809.29/PITA.84809.10/PITA.84809.15/PITA.84809.28/PITA.67742.3/PITA.80777.3/PITA.81038.3	17
M1	negative regulation of molecular function	26/253	80/1757	2.05157e-05	0.00116939	0.00108867	PITA.84236.1/PITA.22172.1/PITA.46134.1/PITA.22173.1/PITA.28588.1/PITA.84236.16/PITA_04671/PITA.20438.1/PITA.15110.1/PITA.22159.1/PITA.20438.3/PITA.23040.1/PITA.77637.1/PITA.18277.3/PITA_12411/PITA.23041.1/PITA.1391.1/PITA_50977/PITA.18277.1/PITA.19501.1/PITA_35267/PITA_23444/PITA.19502.2/PITA_04373/PITA_38468/PITA_31552	26
M1	aerobic respiration	9/253	14/1757	2.41046e-05	0.00120379	0.00112069	PITA.84809.6/PITA.84809.30/PITA.80203.4/PITA.80203.3/PITA.84809.29/PITA.84809.10/PITA.84809.15/PITA.84809.28/PITA.81038.3	9
M1	hydrolase activity, acting on ester bonds	36/253	129/1757	2.4232e-05	0.00120379	0.00112069	PITA.84236.1/PITA.22172.1/PITA.46134.1/PITA.22173.1/PITA.28588.1/PITA.84236.16/PITA_04671/PITA.20438.1/PITA.15110.1/PITA.22159.1/PITA.40194.2/PITA.20438.3/PITA.23040.1/PITA.76452.2/PITA.77637.1/PITA_17723/PITA.22362.2/PITA.18277.3/PITA_12411/PITA.23041.1/PITA.1391.1/PITA_50977/PITA.18277.1/PITA.19501.1/PITA_35267/PITA_23444/PITA.19502.2/PITA.67032.4/PITA.42333.2/PITA_04373/PITA_38468/PITA_31552/P…	36
M1	mitochondrial inner membrane	10/253	17/1757	2.4846e-05	0.00120379	0.00112069	PITA.84809.6/PITA.86955.1/PITA.84809.30/PITA.86955.2/PITA.84809.29/PITA.84809.10/PITA.84809.15/PITA.84809.28/PITA.80777.3/PITA.81038.3	10
M1	cell wall organization	25/253	77/1757	3.05431e-05	0.00140935	0.00131205	PITA.22172.1/PITA.46134.1/PITA.22173.1/PITA.28588.1/PITA_04671/PITA.20438.1/PITA.15110.1/PITA.22159.1/PITA.20438.3/PITA.23040.1/PITA.18277.3/PITA_12411/PITA.23041.1/PITA.1391.1/PITA_50977/PITA.18277.1/PITA.48938.2/PITA.19501.1/PITA_35267/PITA_23444/PITA.19502.2/PITA_04373/PITA_38468/PITA.69033.2/PITA_31552	25
M1	external encapsulating structure organization	26/253	82/1757	3.36255e-05	0.00146034	0.00135952	PITA.22172.1/PITA.46134.1/PITA.22173.1/PITA.28588.1/PITA_04671/PITA.20438.1/PITA.15110.1/PITA.22159.1/PITA.20438.3/PITA.23040.1/PITA.18277.3/PITA_12411/PITA.23041.1/PITA.1391.1/PITA_50977/PITA.18277.1/PITA.48938.2/PITA.19501.1/PITA_35267/PITA_23444/PITA_31271/PITA.19502.2/PITA_04373/PITA_38468/PITA.69033.2/PITA_31552	26
M1	mitochondrial envelope	15/253	35/1757	3.46623e-05	0.00146034	0.00135952	PITA.86510.3/PITA.77847.8/PITA.64717.2/PITA.77847.12/PITA.84809.6/PITA.86955.1/PITA.84809.30/PITA.86955.2/PITA.84809.29/PITA.84809.10/PITA.84809.15/PITA.84809.28/PITA.67742.3/PITA.80777.3/PITA.81038.3	15
M1	mitochondrial membrane	11/253	21/1757	4.15529e-05	0.00159096	0.00148113	PITA.84809.6/PITA.86955.1/PITA.84809.30/PITA.86955.2/PITA.84809.29/PITA.84809.10/PITA.84809.15/PITA.84809.28/PITA.67742.3/PITA.80777.3/PITA.81038.3	11
M1	carbohydrate catabolic process	36/253	132/1757	4.22099e-05	0.00159096	0.00148113	PITA.86510.3/PITA.77847.8/PITA.22172.1/PITA.64717.2/PITA.77847.12/PITA.46134.1/PITA_45043/PITA.22173.1/PITA.30290.1/PITA.28588.1/PITA.80406.2/PITA_04671/PITA_41993/PITA.20438.1/PITA.84047.2/PITA.15110.1/PITA.22159.1/PITA.20438.3/PITA.23040.1/PITA.71792.2/PITA.18277.3/PITA_12411/PITA.23041.1/PITA.1391.1/PITA_08476/PITA.3464.1/PITA_50977/PITA.18277.1/PITA.19501.1/PITA_35267/PITA_23444/PITA.19502.2/…	36
M1	polysaccharide metabolic process	31/253	107/1757	4.26883e-05	0.00159096	0.00148113	PITA.22172.1/PITA.46134.1/PITA.22173.1/PITA.30290.1/PITA.28588.1/PITA_04671/PITA.20438.1/PITA.15110.1/PITA.82301.1/PITA.22159.1/PITA.83074.7/PITA.20438.3/PITA.58817.3/PITA.23040.1/PITA.18277.3/PITA_12411/PITA.23041.1/PITA.1391.1/PITA_08476/PITA.3464.1/PITA_50977/PITA.18277.1/PITA.48938.2/PITA.19501.1/PITA_35267/PITA_23444/PITA.19502.2/PITA.80687.2/PITA_04373/PITA_38468/PITA_31552	31
M1	regulation of molecular function	27/253	88/1757	4.56614e-05	0.00163874	0.00152561	PITA.84236.1/PITA.22172.1/PITA.46134.1/PITA.22173.1/PITA.28588.1/PITA.84236.16/PITA_04671/PITA.20438.1/PITA.15110.1/PITA.22159.1/PITA.40194.2/PITA.20438.3/PITA.23040.1/PITA.77637.1/PITA.18277.3/PITA_12411/PITA.23041.1/PITA.1391.1/PITA_50977/PITA.18277.1/PITA.19501.1/PITA_35267/PITA_23444/PITA.19502.2/PITA_04373/PITA_38468/PITA_31552	27
M1	extracellular region	56/253	244/1757	7.13769e-05	0.00242619	0.0022587	PITA.84236.1/PITA.86510.3/PITA.77847.8/PITA.22172.1/PITA.64717.2/PITA.77847.12/PITA.46134.1/PITA.22173.1/PITA.30290.1/PITA.28588.1/PITA.84236.16/PITA.31708.1/PITA_04671/PITA_39771/PITA.82713.7/PITA_03351/PITA_30466/PITA_50664/PITA.20438.1/PITA.80203.4/PITA.15110.1/PITA.20412.5/PITA.82301.1/PITA.22159.1/PITA.80203.3/PITA.41178.1/PITA.83074.7/PITA.67922.3/PITA.20438.3/PITA.23040.1/PITA.79088.1/PITA…	56
M1	organelle inner membrane	11/253	22/1757	7.26104e-05	0.00242619	0.0022587	PITA.84809.6/PITA.86955.1/PITA.84809.30/PITA.86955.2/PITA.84809.29/PITA.84809.10/PITA.84809.15/PITA.84809.28/PITA.67960.3/PITA.80777.3/PITA.81038.3	11
M1	cellular respiration	9/253	16/1757	0.000105476	0.00319394	0.00297345	PITA.84809.6/PITA.84809.30/PITA.80203.4/PITA.80203.3/PITA.84809.29/PITA.84809.10/PITA.84809.15/PITA.84809.28/PITA.81038.3	9
M1	energy derivation by oxidation of organic compounds	9/253	16/1757	0.000105476	0.00319394	0.00297345	PITA.84809.6/PITA.84809.30/PITA.80203.4/PITA.80203.3/PITA.84809.29/PITA.84809.10/PITA.84809.15/PITA.84809.28/PITA.81038.3	9
M1	respiratory gaseous exchange	9/253	16/1757	0.000105476	0.00319394	0.00297345	PITA.84236.1/PITA.84809.6/PITA.84236.16/PITA.84809.30/PITA.77637.1/PITA.84809.29/PITA.84809.10/PITA.84809.15/PITA.84809.28	9
M1	negative regulation of catalytic activity	23/253	74/1757	0.000139119	0.00408503	0.00380302	PITA.22172.1/PITA.46134.1/PITA.22173.1/PITA.28588.1/PITA_04671/PITA.20438.1/PITA.15110.1/PITA.22159.1/PITA.20438.3/PITA.23040.1/PITA.18277.3/PITA_12411/PITA.23041.1/PITA.1391.1/PITA_50977/PITA.18277.1/PITA.19501.1/PITA_35267/PITA_23444/PITA.19502.2/PITA_04373/PITA_38468/PITA_31552	23
M1	response to cadmium ion	41/253	166/1757	0.00014712	0.00419293	0.00390347	PITA.84236.1/PITA.86510.3/PITA.77847.8/PITA.64717.2/PITA.77847.12/PITA.84236.8/PITA.84236.10/PITA.30290.1/PITA.84236.16/PITA.84236.9/PITA.82713.7/PITA_03351/PITA_41993/PITA.34401.8/PITA.80203.4/PITA.84047.2/PITA_38145/PITA.80203.3/PITA.67922.3/PITA.58817.3/PITA.36408.1/PITA.77637.1/PITA.33774.1/PITA_27408/PITA_08476/PITA_45314/PITA.3464.1/PITA.3030.1/PITA.78513.10/PITA.78513.4/PITA.36407.1/PITA_3…	41
M1	protein catabolic process	9/253	17/1757	0.000196185	0.00543151	0.00505655	PITA.86955.1/PITA.71505.1/PITA.46309.4/PITA.86955.2/PITA.40194.2/PITA.82277.1/PITA.74189.2/PITA.85719.4/PITA.54786.2	9
M1	respiratory chain	7/253	11/1757	0.00023358	0.00628719	0.00585316	PITA.84809.6/PITA.84809.30/PITA.84809.29/PITA.84809.10/PITA.84809.15/PITA.84809.28/PITA.81038.3	7
M1	regulation of catalytic activity	24/253	83/1757	0.000345104	0.009038	0.00841406	PITA.22172.1/PITA.46134.1/PITA.22173.1/PITA.28588.1/PITA_04671/PITA.20438.1/PITA.15110.1/PITA.22159.1/PITA.40194.2/PITA.20438.3/PITA.23040.1/PITA.18277.3/PITA_12411/PITA.23041.1/PITA.1391.1/PITA_50977/PITA.18277.1/PITA.19501.1/PITA_35267/PITA_23444/PITA.19502.2/PITA_04373/PITA_38468/PITA_31552	24
M1	response to metal ion	45/253	195/1757	0.000375845	0.00958404	0.00892241	PITA.84236.1/PITA.86510.3/PITA.77847.8/PITA.64717.2/PITA.77847.12/PITA.84236.8/PITA.84236.10/PITA.30290.1/PITA.84236.16/PITA_39771/PITA.84236.9/PITA.82713.7/PITA_03351/PITA_30466/PITA_41993/PITA.34401.8/PITA.80203.4/PITA.84047.2/PITA_38145/PITA.80203.3/PITA.67922.3/PITA.58817.3/PITA.36408.1/PITA.77637.1/PITA.76318.2/PITA.33774.1/PITA_27408/PITA_08476/PITA_45314/PITA.3464.1/PITA.3030.1/PITA.78513.…	45
M1	cell wall organization or biogenesis	29/253	109/1757	0.000404524	0.0100509	0.009357	PITA.22172.1/PITA.46134.1/PITA.22173.1/PITA.30290.1/PITA.28588.1/PITA_04671/PITA.20438.1/PITA.15110.1/PITA.22159.1/PITA.20438.3/PITA.23040.1/PITA.18277.3/PITA_12411/PITA.23041.1/PITA.1391.1/PITA_08476/PITA.3464.1/PITA_50977/PITA.18277.1/PITA.48938.2/PITA.19501.1/PITA_35267/PITA_23444/PITA.19502.2/PITA_04373/PITA.40640.2/PITA_38468/PITA.69033.2/PITA_31552	29
M1	cell wall	38/253	158/1757	0.000479113	0.0116065	0.0108053	PITA.86510.3/PITA.22172.1/PITA.64717.2/PITA.46134.1/PITA.22173.1/PITA.30290.1/PITA.28588.1/PITA_04671/PITA.20438.1/PITA.80203.4/PITA.84047.2/PITA.15110.1/PITA.82301.1/PITA.22159.1/PITA.80203.3/PITA.83074.7/PITA.20438.3/PITA.58817.3/PITA.23040.1/PITA.76452.2/PITA.73872.1/PITA.18277.3/PITA_12411/PITA.23041.1/PITA.1391.1/PITA_08476/PITA.3464.1/PITA_50977/PITA.18277.1/PITA.48938.2/PITA.19501.1/PITA_3…	38
M1	organelle envelope	24/253	86/1757	0.000618352	0.0146142	0.0136053	PITA.86510.3/PITA.77847.8/PITA.64717.2/PITA.77847.12/PITA.84809.6/PITA.86955.1/PITA.84809.30/PITA_38145/PITA.86955.2/PITA.36408.1/PITA.84809.29/PITA.33774.1/PITA.54216.3/PITA.84809.10/PITA.36407.1/PITA.84809.15/PITA.84809.28/PITA.80687.2/PITA.67742.3/PITA.86419.3/PITA.67960.3/PITA.80777.3/PITA.81038.3/PITA.84092.3	24
M1	RNA binding	18/253	58/1757	0.000777681	0.0179422	0.0167036	PITA.78262.3/PITA.78262.1/PITA.78262.2/PITA.81094.3/PITA.76452.2/PITA.77977.32/PITA.76318.2/PITA.80023.1/PITA.77538.1/PITA.75151.5/PITA.74727.10/PITA.66142.6/PITA.67032.4/PITA.74727.9/PITA.33904.2/PITA.78212.5/PITA.72156.2/PITA.86312.12	18
M1	intracellular organelle part	63/253	310/1757	0.00103513	0.0219439	0.0204291	PITA.84236.1/PITA.86510.3/PITA.77847.8/PITA.64717.2/PITA.77847.12/PITA_21902/PITA.30447.1/PITA_33059/PITA.84809.6/PITA.84236.16/PITA.52236.3/PITA.86814.3/PITA.82713.7/PITA.78262.3/PITA.86955.1/PITA.78262.1/PITA_03438/PITA_03351/PITA.84809.30/PITA_20665/PITA.78262.2/PITA.80203.4/PITA_38145/PITA.86955.2/PITA.80203.3/PITA.67922.3/PITA.76452.2/PITA.77977.32/PITA.36408.1/PITA.77637.1/PITA.84809.29/PIT…	63
M1	organelle part	63/253	310/1757	0.00103513	0.0219439	0.0204291	PITA.84236.1/PITA.86510.3/PITA.77847.8/PITA.64717.2/PITA.77847.12/PITA_21902/PITA.30447.1/PITA_33059/PITA.84809.6/PITA.84236.16/PITA.52236.3/PITA.86814.3/PITA.82713.7/PITA.78262.3/PITA.86955.1/PITA.78262.1/PITA_03438/PITA_03351/PITA.84809.30/PITA_20665/PITA.78262.2/PITA.80203.4/PITA_38145/PITA.86955.2/PITA.80203.3/PITA.67922.3/PITA.76452.2/PITA.77977.32/PITA.36408.1/PITA.77637.1/PITA.84809.29/PIT…	63
M1	alternative oxidase activity	6/253	10/1757	0.00106436	0.0219439	0.0204291	PITA.84809.6/PITA.84809.30/PITA.84809.29/PITA.84809.10/PITA.84809.15/PITA.84809.28	6
M1	alternative respiration	6/253	10/1757	0.00106436	0.0219439	0.0204291	PITA.84809.6/PITA.84809.30/PITA.84809.29/PITA.84809.10/PITA.84809.15/PITA.84809.28	6
M1	mitochondria-nucleus signaling pathway	6/253	10/1757	0.00106436	0.0219439	0.0204291	PITA.84809.6/PITA.84809.30/PITA.84809.29/PITA.84809.10/PITA.84809.15/PITA.84809.28	6
M1	cellular macromolecule catabolic process	8/253	17/1757	0.0012424	0.0250809	0.0233495	PITA.71505.1/PITA.46309.4/PITA.40194.2/PITA.82277.1/PITA.75151.5/PITA.74189.2/PITA.85719.4/PITA.54786.2	8
M1	cellular protein catabolic process	7/253	14/1757	0.00164497	0.0300751	0.0279988	PITA.71505.1/PITA.46309.4/PITA.40194.2/PITA.82277.1/PITA.74189.2/PITA.85719.4/PITA.54786.2	7
M1	modification-dependent macromolecule catabolic process	7/253	14/1757	0.00164497	0.0300751	0.0279988	PITA.71505.1/PITA.46309.4/PITA.40194.2/PITA.82277.1/PITA.74189.2/PITA.85719.4/PITA.54786.2	7
M1	modification-dependent protein catabolic process	7/253	14/1757	0.00164497	0.0300751	0.0279988	PITA.71505.1/PITA.46309.4/PITA.40194.2/PITA.82277.1/PITA.74189.2/PITA.85719.4/PITA.54786.2	7
M1	proteolysis involved in cellular protein catabolic process	7/253	14/1757	0.00164497	0.0300751	0.0279988	PITA.71505.1/PITA.46309.4/PITA.40194.2/PITA.82277.1/PITA.74189.2/PITA.85719.4/PITA.54786.2	7
M1	ubiquitin-dependent protein catabolic process	7/253	14/1757	0.00164497	0.0300751	0.0279988	PITA.71505.1/PITA.46309.4/PITA.40194.2/PITA.82277.1/PITA.74189.2/PITA.85719.4/PITA.54786.2	7
M1	oxidoreductase activity, acting on diphenols and related substances as donors	9/253	22/1757	0.00206794	0.0371081	0.0345463	PITA.84809.6/PITA_39771/PITA.84809.30/PITA_30466/PITA.84809.29/PITA.84809.10/PITA.84809.15/PITA.84809.28/PITA.81038.3	9
M1	hydrolase activity	69/253	356/1757	0.00226807	0.0399592	0.0372006	PITA.84236.1/PITA.22172.1/PITA.46134.1/PITA.22173.1/PITA.30290.1/PITA.28588.1/PITA.84236.16/PITA.31708.1/PITA_04671/PITA.84510.6/PITA.86955.1/PITA_22746/PITA_50664/PITA.20438.1/PITA.77630.4/PITA.77630.5/PITA.15110.1/PITA.86955.2/PITA.20412.5/PITA_33350/PITA.82301.1/PITA.22159.1/PITA.25700.4/PITA.83074.7/PITA.40194.2/PITA.20438.3/PITA.23040.1/PITA.76452.2/PITA.57110.2/PITA.79088.1/PITA.77637.1/PIT…	69
M1	oxidoreductase activity, acting on the aldehyde or oxo group of donors, NAD or NADP as acceptor	8/253	19/1757	0.00297248	0.0514345	0.0478837	PITA.84236.1/PITA.86510.3/PITA.84236.16/PITA.78262.3/PITA.78262.1/PITA.78262.2/PITA.77637.1/PITA.84092.3	8
